# Supplementary material for: A novel member of the let-7 microRNA family is associated with developmental transitions in filarial nematode parasites
Source: BMC Genomics. 2015 Apr 22;16(1):331. doi: 10.1186/s12864-015-1536-y (PMC4428239; doi:10.1186/s12864-015-1536-y)
Supplement: Additional file 1: — miRNA microarray data. [file 12864_2015_1536_MOESM1_ESM.xlsx]

## Sheet:  Normalized Data
			S02 Bpa-L3 MD (mosquito-derived), Rep. 1-Cy3 Signal			S03 Bpa-L3 MD, Rep. 2-Cy3 Signal			S04 Bpa-L3 MD, Rep. 3-Cy3 Signal			S05 Bpa-L3 Day 1, Rep. 1-Cy3 Signal			S06 Bpa-L3 Day 1, Rep. 2-Cy3 Signal			S01 Bpa-L3 Day 1, Rep. 3-Cy3 Signal			S07 Bpa-L3 Day 5, Rep. 1-Cy3 Signal			S08 Bpa-L3 Day 5, Rep. 2-Cy3 Signal			S09 Bpa-L3 Day 5, Rep. 3-Cy3 Signal			S010 Bpa-L4 Day 10, Rep.1-Cy3 Signal			S011 Bpa-L4 Day 10, Rep. 2-Cy3 Signal			S012 Bpa-L4 Day 10, Rep. 3-Cy3 Signal
miRBase name	Index	Reporter Name	Mean	StDev	p-value	Mean	StDev	p-value	Mean	StDev	p-value	Mean	StDev	p-value	Mean	StDev	p-value	Mean	StDev	p-value	Mean	StDev	p-value	Mean	StDev	p-value	Mean	StDev	p-value	Mean	StDev	p-value	Mean	StDev	p-value	Mean	StDev	p-value	Reporter Group	Reporter Control Type	Target Sequence (5' to 3')	Accession No.	Note	Reporter Source	C. elegans
	1	>bma-miR-124 MIMAT0014116_reverse_complement	157.534	39.2308	4.2916e-07	211.955	25.4955	1.96065e-13	286.655	29.0326	0	105.238	45.9808	0.124786	163.991	55.915	0.0103469	289.299	58.1867	0.00057068	268.822	44.2236	4.00355e-07	257.768	31.7188	1.45619e-11	126.244	87.0084	0.116642	130.923	31.1344	0.000215937	57.0676	118.663	0.563526	117.235	30.9259	0.0371218	experimental		UAAGGCACGCGGUGAAUGCCAA			custom
	2	>bma-miR-153 MIMAT0014119_reverse_complement	7.06148	39.4197	0.764259	9.57529	13.996	0.678322	5.10263	14.5271	0.81198	5.47633	25.5771	0.843531	6.73205	37.1291	0.904259	11.5809	24.0372	0.692795	13.4992	18.9233	0.701163	8.65438	12.5566	0.793902	1.40857	74.8773	0.948947	9.66314	16.8403	0.581146	7.54366	117.088	0.874922	3.99671	16.4876	0.863287	experimental		UUGCAUAGUCACAAAAGUGAUG			custom
	3	>bma-miR-72 MIMAT0014107_reverse_complement	715.638	66.0169	0	830.95	62.0868	0	981.673	80.7458	0	957.504	156.528	2.85175e-07	1191.66	113.792	0	1240.84	113.783	0	1943	228.435	3.33067e-16	1911.13	82.8884	0	1481.51	193.399	8.28904e-12	1154.76	142.942	1.52101e-14	915.241	167.044	2.17417e-06	1501.99	130.302	0	experimental		AGGCAAGAUGUUGGCAUAGCUGA			custom
bpa-mir-5838*	4	>Bpa0001*_reverse_complement	24.715	42.9063	0.381202	38.4539	15.8632	0.0899181	29.9687	14.0727	0.169179	9.57955	26.0369	0.800728	14.3817	38.7665	0.80437	23.5414	31.9615	0.675843	6.50799	17.6775	0.844442	22.3304	13.7234	0.446475	15.1152	81.8662	0.769315	35.8245	20.4101	0.134848	13.8447	127.353	0.872796	21.021	21.4839	0.597329	experimental		UGCUAAACCGUAAAUGCUCCUA			custom
bpa-mir-5838	5	>Bpa0001_reverse_complement	29.3633	37.4956	0.251663	50.8851	14.0452	0.00724275	69.4576	20.3923	0.0096229	34.5988	36.888	0.529074	45.9316	40.0256	0.413351	82.3321	64.38	0.417291	35.625	25.1131	0.366282	95.9227	18.2458	0.000188342	22.4575	74.436	0.672046	60.6428	23.9807	0.0384893	11.9812	107.826	0.87508	25.3446	21.0073	0.495048	experimental		UGAGUAUUUUCGGUUUCGCAUC			custom
bpa-mir-5839*	6	>Bpa0002*_reverse_complement	3.25292	37.1059	0.895984	4.10483	12.5779	0.888325	6.20819	18.4838	0.816228	9.73378	24.0006	0.67963	1.02384	35.2471	0.984459	3.50601	22.3589	0.900596	6.78588	16.9378	0.843824	1.41816	8.22594	0.976129	0.0602978	72.1642	0.996923	0.00850143	14.8346	0.999462	0.00127595	114.592	0.99993	0.157237	14.9195	0.993265	experimental		AGGAGUAAUAUUCUAACGUUGAGCA			custom
bpa-mir-5839	7	>Bpa0002_reverse_complement	0.676077	33.8287	0.975569	0.0353592	10.3269	0.999227	1.86908	10.241	0.926871	1.1446	22.4614	0.95977	0.0166647	32.8406	0.999757	2.14774	20.9727	0.935493	0.356948	14.778	0.992675	10.4093	10.8649	0.787661	7.43611	76.8695	0.823526	1.53234	16.5655	0.932043	0.00136137	108.735	0.999927	0.450968	16.0087	0.982498	experimental		CUUCGUAGAUUAUUACUCCCAA			custom
bpa-mir-137*	8	>Bpa0003_1*_reverse_complement	6.25813	38.3355	0.791763	6.25377	13.5708	0.807631	6.40098	14.2591	0.771162	1.05028	20.0892	0.951614	0.433007	29.8444	0.992113	2.76499	20.2515	0.900473	2.08205	13.8174	0.948355	3.08073	10.3987	0.947712	3.52886	83.1689	0.876835	0.39489	14.7383	0.977604	0.00121626	107.424	0.999926	2.44569	16.3067	0.910476	experimental		AGGUAUUCUCCAGUAAUGACA			custom
bpa-mir-137	9	>Bpa0003_1_reverse_complement	1.82024	36.8242	0.928496	0.0330179	10.3063	0.999226	2.6241	12.5024	0.901811	0.436088	19.2573	0.978895	0.0156397	33.1897	0.99976	5.6152	21.8211	0.797114	3.44046	15.7584	0.918555	15.705	14.7338	0.710315	6.047	81.1556	0.839466	0.635462	13.7217	0.959401	1.77236	107.1	0.949856	0.00955709	14.6292	0.999455	experimental		UUAUUGCUUGAGAAUACAAAU			custom
	10	>Bpa0003_2*_reverse_complement	6.38612	39.1366	0.794925	6.41414	12.9906	0.801846	4.67367	13.2324	0.813884	3.23125	19.3397	0.855461	0.731797	28.5761	0.986024	4.38389	21.8979	0.855491	0.224935	13.7489	0.994348	6.60238	16.0053	0.877894	3.95141	76.7611	0.850594	0.308547	16.9487	0.98441	0.00116487	105.366	0.999924	2.39901	16.1913	0.910471	experimental		AGGUAUUCUCCAGUAAUGACA			custom
bpa-mir-5366*	11	>Bpa0004*_reverse_complement	1.45652	38.0065	0.946348	2.04547	11.0774	0.940833	2.06579	9.94402	0.902013	0.00470187	18.8495	0.999577	0.249325	31.9054	0.996206	2.61131	19.9676	0.890245	0.208722	13.7584	0.994856	0.112755	7.65534	0.998957	2.53226	78.8295	0.895021	1.35882	19.187	0.94088	0.595871	101.345	0.98082	1.63293	16.3349	0.941868	experimental		UAAAUGCACUAUGUUGCUAAUU			custom
bpa-mir-5366	12	>Bpa0004_reverse_complement	46.8611	42.2759	0.0947095	86.0276	21.1319	0.000633805	110.438	22.8648	8.22861e-05	59.8713	36.2824	0.26478	99.0516	52.0665	0.125495	100.914	34.2038	0.0911649	59.4248	25.5106	0.103229	87.635	15.8236	0.000231688	61.4159	100.477	0.424563	48.9502	22.3605	0.0542486	39.8761	117.098	0.614297	68.7889	26.6507	0.129403	experimental		UUAGCAGCACGGCGCAUUUGCG			custom
bpa-mir-1822*	13	>Bpa0005*_reverse_complement	16.6417	38.3362	0.478956	32.8101	13.9016	0.0994214	53.2919	46.3349	0.327255	17.938	30.2994	0.606018	10.0942	35.1783	0.844119	17.7943	28.2974	0.614796	10.574	18.9381	0.770758	17.873	13.2571	0.578841	10.0785	82.2799	0.763082	14.0117	18.832	0.496859	0.00168573	103.732	0.999923	19.7509	21.1397	0.510403	experimental		CGUCUUUCACCUGUUCAGCUAUCGG			custom
bpa-mir-1822	14	>Bpa0005_reverse_complement	1127.1	77.5762	0	1275.71	123.089	0	1276.06	140.703	0	1431.36	211.455	4.70209e-09	1733.61	128.983	0	850.277	95.5559	9.65894e-15	691.998	87.6067	1.78435e-12	1061.12	56.0466	0	923.962	140.507	1.75886e-08	1094	94.0323	0	943.739	165.854	2.00322e-06	1290.31	138.9	1.22125e-15	experimental		GAGCUGCCCCUUGAAAGACUAA			custom
bpa-mir-5840*	15	>Bpa0006_1*_reverse_complement	10.2687	39.0918	0.671197	8.64045	14.4155	0.690696	9.66804	13.6418	0.650108	9.83921	27.2948	0.779036	16.6972	36.5302	0.735165	5.98806	23.3888	0.873649	57.1594	21.9978	0.107448	15.4031	10.2393	0.584726	24.1582	83.0396	0.594817	9.33866	21.409	0.69527	5.166	111.008	0.917537	30.8013	22.1164	0.400784	experimental		AAGGAUAGUAAUCCACAGUUGC			custom
bpa-mir-5840	16	>Bpa0006_1_reverse_complement	55.6936	41.7801	0.0832401	58.4828	18.9849	0.0198943	63.5666	20.3488	0.0211102	99.4064	48.9595	0.164609	49.2541	49.2318	0.444328	34.8038	32.9463	0.546879	61.7864	25.4863	0.129182	59.1625	14.691	0.0136597	34.0594	96.001	0.675736	32.7908	22.3288	0.232774	7.97201	106.376	0.914268	44.2186	23.3488	0.297599	experimental		ACACUGGGACUACUAUUCUCUU			custom
	17	>Bpa0006_2*_reverse_complement	11.7136	39.0453	0.635739	10.0069	13.0531	0.642203	8.79512	12.7004	0.659817	10.7799	26.8686	0.747958	13.7192	38.2538	0.798631	26.6116	75.5108	0.824196	55.7539	22.7224	0.123453	11.2095	12.0804	0.720049	21.2465	84.1508	0.636422	13.3961	16.9777	0.486943	4.57563	114.663	0.93743	26.1669	24.3187	0.495509	experimental		AAGGAUAGUAAUCCACAGUUGC			custom
bpa-mir-86*	18	>Bpa0007*_reverse_complement	22.1129	40.9237	0.400948	18.2055	12.4993	0.326917	18.231	12.9938	0.345409	9.69328	25.2767	0.758732	17.2702	37.6528	0.736864	10.7753	23.1806	0.738246	22.9266	22.9173	0.510371	9.81768	12.0464	0.753907	26.8992	82.4006	0.506414	17.2146	18.9446	0.408635	3.32107	105.699	0.942007	19.4269	20.0261	0.530567	experimental		GCUGGGCUAAGGUUCACUUAGG			custom
bpa-mir-86	19	>Bpa0007_reverse_complement	18934.4	1105.45	0	21182.7	1115.81	0	19627.7	2401.19	1.11022e-16	21331.1	408.654	0	18998.7	687.163	0	23603.4	529.162	0	18577.3	895.651	0	17578.5	459.445	0	16442.7	1271.95	0	11318.9	1634.19	7.49787e-11	12491.8	627.622	0	19000.4	1026.32	0	experimental		UAAGUGAAUGCUUUGCCACAGUCU			custom
bpa-mir-279	20	>Bpa0008_reverse_complement	5428.44	277.619	0	5015.04	452.81	0	5887.6	898.641	3.32159e-11	4515.12	428.707	0	6094.3	235.104	0	5063.14	517.343	0	9292.25	416.616	0	10290.7	418.406	0	10685.8	771.76	0	11682.5	865.071	0	10954.7	430.753	0	9083.25	680.528	0	experimental		UGACUAGAACCAUACUCAGCUAU			custom
bpa-mir-250*	21	>Bpa0009*_reverse_complement	74.4184	52.654	0.0733229	143.898	20.0807	5.38823e-10	174.754	24.102	9.67051e-11	141.164	47.6149	0.0316704	170.04	57.2001	0.0108656	78.2002	41.2757	0.212678	117.447	32.5612	0.00638487	115.27	20.1798	2.89937e-05	55.371	90.6472	0.414641	112.522	29.3896	0.000669768	61.8918	121.617	0.506005	256.844	45.7143	0.000232754	experimental		AACUGCCAGUGGUCUUGUGAUC			custom
bpa-mir-250	22	>Bpa0009_reverse_complement	45.8688	40.826	0.0956661	81.4037	20.6576	0.00120867	70.1324	20.6155	0.00960062	75.8407	43.2159	0.193264	26.5169	44.9185	0.658887	43.6203	34.4018	0.446724	36.8197	19.3161	0.23078	50.719	12.6438	0.0173994	44.4947	83.6591	0.437269	46.6818	22.1346	0.0717168	8.10621	105.52	0.898451	41.7748	23.5935	0.305645	experimental		AAUCACAGCCAACUGGUGGCUCA			custom
bpa-mir-2c*	23	>Bpa0010*_reverse_complement	11.0971	38.4042	0.650627	11.8284	15.8567	0.645907	7.27861	13.0826	0.718005	4.97466	23.3952	0.83072	4.80173	34.4795	0.917659	4.64247	21.894	0.859862	3.34266	16.3047	0.912233	1.83904	8.91459	0.948536	10.8473	80.5156	0.6841	14.9621	18.232	0.412492	0.00139697	107.441	0.999926	6.21461	18.0111	0.798704	experimental		AGCCGUAUCGGCUUUGUGGUACA			custom
bpa-mir-2c	24	>Bpa0010_reverse_complement	2205.21	461.735	2.30527e-07	2605.9	163.199	0	2553.07	282.518	0	1378.5	159.757	4.47864e-13	1759.09	113.295	0	1556.25	99.5226	0	1998.45	147.331	0	1782.38	71.2023	0	1196.63	165.911	2.18684e-10	2063.42	185.688	0	2360.86	265.214	7.88258e-15	3412.6	194.829	0	experimental		CAUCACAGCACGAUUCGGCUCG			custom
bpa-mir-5841*	25	>Bpa0011*_reverse_complement	743.642	83.5352	0	1012.52	72.2306	0	876.212	89.0662	0	1206.81	192.657	4.96031e-08	1746.62	148.654	0	1605.45	157.507	0	1405.99	111.105	0	1319.02	70.931	0	1277.77	220.059	1.25964e-07	2249.6	221.535	0	2413.57	225.457	0	2797.61	237.824	0	experimental		UUUGGCACCAUUCAGACCACUA			custom
bpa-mir-5841	26	>Bpa0011_reverse_complement	4.75308	36.051	0.826924	5.13541	11.085	0.801239	4.28578	12.0086	0.818351	7.03487	22.3778	0.778419	7.35155	37.7288	0.884924	7.53764	21.4909	0.789389	7.34407	17.2683	0.817736	19.9992	14.961	0.649128	8.26922	73.6081	0.777485	10.9983	18.1626	0.564318	4.52204	108.364	0.919485	4.73633	16.7643	0.85006	experimental		AUGGCCUGGAUUUUGUCCAAAGC			custom
bpa-mir-45*	27	>Bpa0012*_reverse_complement	2.29272	38.8363	0.927743	0.556473	11.0357	0.98478	2.48961	11.4983	0.907916	2.07395	20.2452	0.909184	7.48126	43.2909	0.898872	4.00454	23.8479	0.896738	0.188727	12.5631	0.995082	1.52317	8.47165	0.976981	4.68766	79.9529	0.855513	1.87058	16.025	0.904398	0.134605	101.605	0.995302	3.23814	15.9663	0.881741	experimental		UCUGGAUGUUUCUCUGAGUCAUA			custom
bpa-mir-45	28	>Bpa0012_reverse_complement	226.785	66.8881	0.000223281	342.279	33.2322	0	336.28	47.0374	6.34274e-11	424.997	84.898	0.000143515	328.077	64.3677	1.57676e-06	329.573	54.0324	1.17788e-05	1098.56	147.821	4.63185e-13	1264.01	76.2208	0	1082.21	163.904	1.1624e-09	612.878	68.5479	1.11022e-16	471.19	150.89	0.00589592	838.3	120.78	2.33047e-10	experimental		CGACUAGAGGAACAUUCAGCAU			custom
bpa-mir-281*	29	>Bpa0013*_reverse_complement	28.3832	40.7172	0.335122	46.6986	16.3509	0.0334056	53.482	16.1747	0.0158494	22.1766	31.1394	0.573249	51.8842	44.4483	0.370902	21.2691	32.3861	0.662487	66.5136	27.096	0.0966004	111.378	24.3887	0.00588596	37.1016	83.7417	0.491082	27.2986	23.0898	0.307245	1.33719	110.483	0.975174	27.607	22.3126	0.419056	experimental		AAGAGAGCCAUCUGUUGACAGU			custom
bpa-mir-281	30	>Bpa0013_reverse_complement	304.967	79.6842	2.89073e-05	390.57	34.4279	0	885.927	120.119	6.12452e-11	290.537	76.6027	0.00272386	272.212	74.2154	0.000664731	427.104	154.719	0.0330178	318.783	65.2305	8.81614e-06	563.07	45.3561	0	562.682	141.006	8.54811e-05	276.655	49.684	2.08259e-07	156.967	126.307	0.193211	155.71	44.2235	0.0233038	experimental		UGUCAUGGAAUUGCUCUCUUUA			custom
bpa-mir-2d*	31	>Bpa0014*_reverse_complement	0.00614345	35.7187	0.999777	0.518528	10.2468	0.985589	0.220789	10.174	0.990712	0.00420149	18.7416	0.999574	0.0167169	29.7638	0.999732	2.00399	21.142	0.919122	13.3279	40.0452	0.797049	0.1328	7.06668	0.99887	0.414536	71.0814	0.9756	0.00741855	14.4426	0.999448	0.000933998	107.158	0.999926	0.249001	14.7377	0.987845	experimental		CCGUUGUAUCAUUUGUGAUUUAUG			custom
bpa-mir-2d	32	>Bpa0014_reverse_complement	237.659	65.2141	0.000148736	383.563	43.2118	4.44089e-16	384.864	47.7217	1.51349e-11	493.845	78.7323	4.07559e-06	219.713	59.0058	0.000917464	200.264	52.5739	0.00525244	326.011	55.9091	3.68679e-07	318.31	60.1385	2.199e-08	217.267	97.1426	0.0335391	108.022	28.297	0.00166839	42.3174	134.172	0.742308	107.939	33.3993	0.0421285	experimental		UAUCACAGAAUUGAUGCAGCGAGC			custom
bpa-mir-283*	33	>Bpa0015*_reverse_complement	26.6835	40.024	0.354387	23.2261	12.4701	0.245937	37.9635	14.644	0.0881822	28.0601	35.8001	0.577008	11.6039	36.5462	0.833612	0.806346	21.3894	0.983917	42.3833	36.7225	0.396866	29.9915	16.0715	0.334645	37.5094	85.9838	0.564635	67.4765	27.8569	0.0411051	0.00224608	106.345	0.999925	81.8589	28.1814	0.0965287	experimental		AGACCUACCUGUCGAUAUUGCC			custom
bpa-mir-283	34	>Bpa0015_reverse_complement	8.88666	39.1985	0.729656	2.69639	13.2114	0.919999	5.07416	12.5074	0.821975	4.68556	22.7018	0.880513	1.62196	31.8334	0.974481	9.89663	23.9495	0.791588	3.61601	14.8022	0.904565	14.132	12.4012	0.635054	10.3137	72.7753	0.773268	11.6366	19.4593	0.588705	1.27961	102.103	0.978487	12.0489	37.1214	0.819173	experimental		CAAUAUCAGCAGGUUUUGUCUGG			custom
bpa-mir-87a*	35	>Bpa0016*_reverse_complement	143.706	49.3613	0.000302047	290.71	38.0721	2.21501e-12	311.021	30.9038	0	90.7479	41.0715	0.136109	146.388	56.2143	0.032587	72.4774	36.1897	0.27157	115.789	33.1953	0.0119409	192.939	28.4066	4.5242e-07	89.7868	93.9211	0.235158	135.989	36.3294	0.000738372	0.00247473	110.838	0.999928	186.082	49.1571	0.00649167	experimental		GCGCCUGGGACUUCGACUCAACCU			custom
bpa-mir-87a	36	>Bpa0016_reverse_complement	9332.47	479.453	0	10057.2	409.963	0	10113.3	684.449	0	11586.6	315.752	0	11733.9	431.807	0	14407.2	283.64	0	13126.3	631.547	0	12601.4	273.962	0	11766.1	588.624	0	9944.65	1666.31	1.88027e-08	10942.8	496.851	0	10973.4	344.64	0	experimental		GUGAGCAAAGUUUCAGGUGUUC			custom
bpa-mir-100d*	37	>Bpa0017*_reverse_complement	315.879	58.7425	1.13157e-09	462.305	49.1023	0	524.884	44.2721	0	160.171	44.596	0.019377	408.019	95.3337	6.2519e-05	185.546	50.6539	0.017731	530.621	85.5458	1.78332e-08	318.554	42.7821	2.53202e-11	290.295	118.865	0.0204169	133.594	55.4651	0.0215446	300.627	156.269	0.0658595	295.681	56.551	0.000317928	experimental		ACAUAUCGGUCCACGGGAAAG			custom
bpa-mir-100d	38	>Bpa0017_reverse_complement	15351.5	749.552	0	16268.9	669.618	0	16105.3	1352.14	0	13155.4	380.937	0	16413.9	521.24	0	12847	461.256	0	15819	963.496	0	15948.3	281.02	0	15798.9	821.929	0	13922.3	921.582	0	14338.5	724.948	0	16563.8	824.675	0	experimental		UACCCGUAGCUCCGAAUAUGUGU			custom
bpa-mir-100a*	39	>Bpa0018*_reverse_complement	98.0816	49.9324	0.0138711	194.887	26.9724	2.50185e-10	248.466	30.2229	4.2133e-13	235.377	68.7921	0.00849919	298.467	62.8703	1.63469e-05	235.363	44.0848	0.000734964	268.107	52.3374	1.04368e-05	227.524	32.5297	3.48753e-09	121.795	89.3845	0.135421	135.438	30.4786	6.86464e-05	62.2582	119.183	0.52561	258.149	47.4741	0.000241778	experimental		ACAUGUCGGUUCUCGGGUCAA			custom
bpa-mir-100a	40	>Bpa0018_reverse_complement	16390	750.111	0	16028.3	758.656	0	17166.4	1588.91	0	12044.3	486.235	0	13865.3	404.123	0	16234.9	375.084	0	17085.8	791.096	0	15757	286.818	0	16740.7	834.81	0	14272.2	968.346	0	13199.5	586.114	0	13407.9	557.372	0	experimental		AACCCGUAGUUUCGAACAUGUGU			custom
bpa-mir-36a*	41	>Bpa0019_1*_reverse_complement	3.05569	34.7616	0.897805	5.86031	12.4625	0.806857	7.10853	13.3756	0.742076	22.764	27.6226	0.535148	3.40899	33.9579	0.946303	0.438017	20.3408	0.988458	5.89962	18.4938	0.866394	1.76268	9.72938	0.956913	8.10804	81.2561	0.841966	26.3092	21.3863	0.271496	0.00175723	99.127	0.99992	14.1994	19.1026	0.65128	experimental		UCACCGGAGACAUUGUUCCGCA			custom
bpa-mir-36a	42	>Bpa0019_1_reverse_complement	7.98614	36.917	0.746425	17.0045	15.7866	0.499619	16.2461	14.5835	0.486402	39.574	31.3971	0.362352	6.22997	36.1772	0.904925	19.4687	30.4951	0.685873	10.6123	20.6944	0.773297	25.621	14.0523	0.344512	16.4294	86.8138	0.755548	30.1449	23.9474	0.265296	2.18269	111.381	0.968234	34.7998	24.3216	0.383639	experimental		CGGGAUAGUCUCUCACGGUAGAGC			custom
bpa-mir-36b*	43	>Bpa0019_2*_reverse_complement	10.5066	37.8703	0.697552	3.60647	12.2806	0.884794	7.91537	11.1324	0.690964	12.9613	24.9326	0.675669	2.01932	33.812	0.967044	3.11981	21.9353	0.923332	2.41181	15.4033	0.939639	0.798017	7.76063	0.980604	10.5995	75.7314	0.790561	11.7939	17.7186	0.547436	0.00172015	105.539	0.999924	4.54916	18.1236	0.875989	experimental		UCACCGGAGACAUUAUUCCGCA			custom
bpa-lin-4*	44	>Bpa0020*_reverse_complement	1398.61	85.7625	0	2088.73	168.546	0	2173.31	153.166	0	1098.76	154.848	2.10166e-09	1245.92	128.133	0	777.948	73.0359	0	3108.46	221.953	0	3389.32	145.883	0	1949.7	242.115	4.4631e-14	1119.2	140.305	5.40679e-14	751.273	159.762	6.31676e-05	2307.81	148.462	0	experimental		ACAGCAAGAGUACCUCAGGGUCC			custom
bpa-lin-4	45	>Bpa0020_reverse_complement	25288.3	1582.53	0	29109.8	1548.14	0	24687	3206.21	3.10862e-15	37365.8	731.301	0	39282.3	1570.65	0	35812.1	3814.95	0	39138.8	1310.32	0	38891.7	1570.43	0	41877.8	2540.65	0	31789.2	2469.9	0	33249.4	1511.13	0	37117.6	2025.57	0	experimental		UCCCUGAGACCUCUGCUGCGA			custom
bpa-mir-100c*	46	>Bpa0021*_reverse_complement	14.4214	38.038	0.541896	6.20111	13.6885	0.784452	12.8069	13.0351	0.522447	5.56624	21.2477	0.813728	1.84732	29.2293	0.967331	9.23528	23.966	0.775412	12.241	18.9963	0.724698	3.32636	10.2214	0.916638	17.0329	80.021	0.589706	11.5144	19.0662	0.564264	0.00149732	104.38	0.999924	4.31877	17.8637	0.86565	experimental		ACGAUUCUGUUCUCGGGUCGA			custom
bpa-mir-100c	47	>Bpa0021_reverse_complement	6398.39	409.233	0	5144.09	305.617	0	6236.65	863.752	2.85105e-13	4102.32	323.36	0	4761.4	387.8	0	5900	311.848	0	5673.19	173.532	0	6079.6	173.171	0	6570.57	513.74	0	6968.02	443.307	0	6272.76	378.014	0	5811.16	367.43	0	experimental		AACCCGUAGAACUGAAAUCGUGU			custom
bpa-mir-252*	48	>Bpa0022*_reverse_complement	156.163	45.1431	7.78815e-06	198.093	31.2059	1.04158e-08	261.26	45.7864	6.94459e-08	121.63	69.1345	0.140839	228.163	66.1065	0.00186833	160.823	46.3692	0.0150101	136.251	31.4066	0.000706617	217.764	28.6396	3.13344e-08	126.538	84.3492	0.0521128	180.298	37.715	6.72472e-06	11.0449	110.471	0.865476	165.74	56.3931	0.0296265	experimental		ACCUGUUCUCUGCUACUUAACA			custom
bpa-mir-252	49	>Bpa0022_reverse_complement	7696.83	520.901	0	8219.46	369.002	0	9527.83	1117.87	0	12301.1	480.696	0	10729.2	387.543	0	8761.96	388.172	0	6051.88	259.998	0	5189.38	161.254	0	4272.8	344.398	0	4126.8	302.533	0	4038.13	274.365	0	6173.25	390.416	0	experimental		CUAAGUAGUAGUGCCGCAGGUAA			custom
bpa-mir-228*	50	>Bpa0023*_reverse_complement	16.052	39.6672	0.544341	28.906	22.8651	0.343749	24.1095	14.8135	0.293399	19.9692	37.33	0.69544	28.0011	42.9176	0.639363	26.506	38.7916	0.622528	15.9149	19.6684	0.623121	33.4899	16.2493	0.364845	12.5774	78.5954	0.763344	21.5578	20.4735	0.363353	13.4764	126.306	0.875673	7.07128	19.9616	0.817656	experimental		GUGUAUUCGCCAGUUCCAUAGA			custom
bpa-mir-228	51	>Bpa0023_reverse_complement	2595.03	226.876	0	2627.46	186.968	0	2655.1	403.463	7.46682e-11	5394.61	395.071	0	3897.36	222.612	0	3173.16	237.712	0	4079.35	183.425	0	5632.66	183.158	0	5228.24	430.186	0	2846.62	205.151	0	2541.3	226.317	0	3652.28	306.802	0	experimental		AAUGGCACUAGAUGAAUUCACGG			custom
bpa-mir-5842*	52	>Bpa0024*_reverse_complement	23.0528	38.4704	0.359584	53.2396	14.7551	0.00451388	61.3725	17.6105	0.00910036	66.536	53.0224	0.318489	86.9493	43.032	0.117418	240.73	48.33	0.000498938	177.65	37.1299	0.00014819	393.785	46.8286	2.10942e-15	102.985	83.4522	0.0938075	108.692	28.8225	0.00118863	1.64825	112.228	0.97728	130.246	34.6651	0.0161147	experimental		CGAUGGAUACAUCCUGCUAGUU			custom
bpa-mir-5842	53	>Bpa0024_reverse_complement	2.39347	37.8394	0.913599	3.18193	12.0532	0.882737	2.02077	10.9926	0.908346	1.71743	20.9701	0.933318	4.91801	37.2939	0.928772	15.4213	24.0118	0.566117	16.0071	27.7634	0.687433	55.3895	13.1297	0.135909	11.461	74.8533	0.699793	10.8396	19.611	0.592009	1.34603	108.384	0.96795	3.32699	16.0481	0.877524	experimental		CUAGUAGGAUGUAUCCAUCAGA			custom
bpa-mir-5843*	54	>Bpa0025*_reverse_complement	33.4369	40.845	0.227173	42.9531	20.6687	0.0945328	37.3413	14.4521	0.0750166	31.2501	37.0755	0.512951	24.8074	38.3152	0.633461	13.2208	32.5119	0.789934	36.9149	21.7693	0.29669	18.1365	13.599	0.56373	46.5782	86.5396	0.365761	51.2042	24.1179	0.0660876	0.00196824	107.078	0.999925	42.2007	22.8365	0.243371	experimental		AACUUGGCUCUGCUGCUCAAGA			custom
bpa-mir-5843	55	>Bpa0025_reverse_complement	409.357	51.6225	0	595.746	42.1154	0	610.796	62.0841	0	378.148	68.771	0.000141021	440.214	76.7116	6.55071e-08	788.463	83.5887	1.22125e-14	737.973	114.572	5.02272e-09	742.936	40.9585	0	508.12	101.468	2.1107e-05	561.041	55.9054	0	452.191	136.698	0.00587642	771.521	85.6184	1.00142e-13	experimental		AUGAGCAACUUUGCCUUCGUUGA			custom
bpa-mir-239*	56	>Bpa0026*_reverse_complement	760.63	71.137	0	1860.37	154.655	0	982.501	80.775	0	308.247	77.1641	0.00298291	487.046	90.1837	3.15154e-07	574.935	59.855	1.21667e-11	536.203	59.493	5.55112e-16	607.173	48.1233	0	329.967	109.597	0.00411577	353.021	64.3604	2.43988e-07	153.51	125.63	0.23156	599.029	90.9129	1.00277e-07	experimental		ACACCUUGGCUAGGUACAAUGC			custom
bpa-mir-239	57	>Bpa0026_reverse_complement	402.981	50.6572	0	521.823	37.2443	0	716.64	63.2889	0	563.71	99.3552	2.03216e-05	726.221	92.5202	5.40679e-14	1317.92	116.936	0	1224.34	95.4947	0	1153.78	102.765	0	869.382	119.293	5.72533e-10	932.601	87.4722	0	758.331	182.836	0.00039098	720.583	77.589	3.85247e-14	experimental		UUUGUACUUCGGCUAAGGUGCUG			custom
bpa-mir-5844*	58	>Bpa0027*_reverse_complement	2.17568	36.8186	0.921042	0.692492	11.9276	0.982029	4.767	11.6272	0.799685	1.93701	21.4552	0.908679	0.0163467	30.7277	0.99974	3.22109	21.6879	0.867313	1.32864	14.6138	0.96585	0.10788	7.83496	0.998981	0.952216	76.1953	0.95143	1.22431	14.2135	0.92363	0.0011797	116.431	0.999931	0.00927864	14.5956	0.999453	experimental		GUUGCUAUAGACGAAUGCGUUACA			custom
bpa-mir-5844	59	>Bpa0027_reverse_complement	2.2469	34.8981	0.9219	1.12515	11.4974	0.963203	0.519854	10.9649	0.978599	1.7939	21.0001	0.927549	0.421109	32.3059	0.993142	7.52572	23.6914	0.785716	1.33087	12.7408	0.963998	17.2619	15.8999	0.664536	13.7018	78.1538	0.616038	0.608922	14.5311	0.965714	0.00128956	116.139	0.999931	0.00972685	13.5219	0.99941	experimental		UAACGACUUUAUUUGAUAGCAACCA			custom
bpa-mir-5364*	60	>Bpa0028*_reverse_complement	270.515	61.1244	6.38601e-08	197.741	40.4532	1.00427e-05	172.61	36.0324	1.83834e-05	406.679	105.262	0.000788463	276.947	67.4958	0.000101622	475.268	106.891	0.000227171	353.645	68.8157	1.45511e-06	747.544	79.5195	1.11022e-16	898.8	203.532	7.35932e-06	961.534	110.408	9.99201e-16	379.85	134.282	0.00577536	255.949	63.3522	0.00239393	experimental		AGCUAAUAAACACUACUUCUGC			custom
bpa-mir-5364	61	>Bpa0028_reverse_complement	901.789	109.467	0	581.81	48.928	0	639.043	101.303	2.16281e-10	7170.79	1132.29	3.85693e-08	9124.08	330.755	0	10086.3	673.658	0	14617	573.772	0	13840.6	385.887	0	16307.8	1277.51	0	18610.6	1618.76	0	18769	1073.02	0	14522.8	862.159	0	experimental		CGAGGUAUUGUUUAUUGGCUGA			custom
bpa-mir-87b*	62	>Bpa0029*_reverse_complement	33.4185	40.2054	0.210437	43.8574	16.9147	0.0517293	56.489	20.0281	0.0297114	62.3465	35.8156	0.199053	74.3747	53.7567	0.272509	27.3335	30.0863	0.590861	35.7031	26.599	0.349972	50.4857	14.7351	0.0820697	45.8402	91.8	0.412797	91.6188	28.6087	0.0040212	0.00214315	108.616	0.999927	103.286	33.4753	0.0361269	experimental		CCGCCUGACACUCAGUCUCAACCU			custom
bpa-mir-87b	63	>Bpa0029_reverse_complement	7251.82	1367.97	1.04889e-07	7840.88	482.588	0	7760.18	761.022	0	6697.38	353.768	0	8551.96	454.374	0	10873	1549.39	3.08287e-11	9908.89	555.721	0	10306.8	183.517	0	9045.36	620.465	0	7926.89	545.5	0	7971.95	512.872	0	7162.45	468.901	0	experimental		GUGAGCAAAGUCUCAGGUGUCA			custom
bpa-mir-9*	64	>Bpa0030*_reverse_complement	103.079	41.2292	0.00111033	174.632	26.3488	3.16069e-09	87.6092	20.0486	0.000139946	102.078	50.8286	0.169552	85.472	45.9215	0.115578	388.719	59.0211	3.80601e-06	571.992	68.6274	4.40759e-14	531.309	41.7704	0	417.229	116.458	0.000709854	387.656	60.9006	1.20512e-09	345.603	142.475	0.016847	117.384	31.5532	0.034606	experimental		AUAAAGCUAGGUUACCAAAGC			custom
bpa-mir-9	65	>Bpa0030_reverse_complement	7062.91	393.407	0	5528.35	475.16	0	6289.36	722.775	0	2096.75	261.12	5.56089e-12	5742.8	263.362	0	5679.14	486.088	0	12679.2	604.375	0	10338.9	265.836	0	11072.6	701.131	0	14918.1	1042.68	0	15720.6	794.694	0	4704.79	460.615	0	experimental		UUUGGUUAUCUAGCUGUAUGA			custom
bpa-mir-92*	66	>Bpa0031*_reverse_complement	25.0598	41.3899	0.369347	56.4784	18.7483	0.0192783	71.7751	30.4913	0.05668	29.2952	29.9835	0.467477	66.2968	40.909	0.207696	37.5334	34.341	0.460193	377.541	60.0798	1.16329e-08	595.474	52.9925	0	118.021	83.7576	0.0362859	33.0479	21.4113	0.189383	0.00207943	109.65	0.999927	63.8442	24.7821	0.0990172	experimental		AGGUCGAGUCGUUUGCACUAUU			custom
bpa-mir-92	67	>Bpa0031_reverse_complement	12327	822.637	0	15481.1	1087.57	0	14773.9	1538.3	0	13861.3	450.568	0	15629.2	711.32	0	10543.5	347.796	0	9005.08	657.153	0	10306.7	231.136	0	9713.49	662.236	0	12067.7	868.233	0	13023.6	869.567	0	16845.5	853.281	0	experimental		UAUUGCACUCGUCCCGGCCUGA			custom
bpa-mir-5845*	68	>Bpa0032*_reverse_complement	0.00608279	35.3597	0.999774	0.035677	10.1476	0.999214	0.01954	10.3018	0.999225	0.799276	20.3715	0.956284	0.016475	31.7171	0.999748	0.162374	20.6453	0.99138	0.477132	15.0601	0.989698	0.126362	7.26565	0.998901	0.0694639	79.4604	0.995288	0.00736435	13.3815	0.999404	0.000966938	109.612	0.999927	0.00867296	14.1904	0.999438	experimental		UUCGGUUUUAAGAUACAAAACCA			custom
bpa-mir-5845	69	>Bpa0032_reverse_complement	0.00673797	35.3501	0.999774	0.242206	10.3422	0.993071	3.71968	10.4335	0.842789	2.07962	20.5702	0.910922	1.93705	30.4264	0.964397	2.20147	22.4335	0.941538	0.70799	13.706	0.984962	23.2705	18.7052	0.675202	8.6135	79.5728	0.848395	0.00883021	14.0442	0.999432	0.00126218	114.519	0.99993	1.43807	17.107	0.95215	experimental		AUUUUGUAUCAGUAAACCGGAAU			custom
bpa-mir-57*	70	>Bpa0033*_reverse_complement	53.3088	45.0614	0.0765156	84.0016	23.181	0.00159341	124.431	27.9949	6.27771e-05	97.7332	38.3381	0.0952374	160.723	59.7289	0.0209651	111.006	42.6988	0.0657784	197.107	43.0978	0.000113857	282.017	33.1313	1.19804e-12	129.94	86.3687	0.0739194	218.92	46.2757	7.66428e-06	110.109	120.717	0.273851	505.226	75.3586	2.87361e-07	experimental		ACACGAUCGGUCACUGGGUAAA			custom
bpa-mir-57	71	>Bpa0033_reverse_complement	4495.01	277.912	0	6177.67	395.063	0	4689.35	404.478	0	5180.52	359.703	0	6110.79	228.791	0	4326.7	222.108	0	7389.6	447.725	0	8012.29	187.737	0	7175.03	402.141	0	6865.84	506.157	0	7678.41	494.057	0	12358.7	693.863	0	experimental		UACCCUGUGGUACCGAGCUGUGUCU			custom
bpa-mir-5846	72	>Bpa0034_reverse_complement	0.266401	36.6083	0.990155	0.0332101	10.8284	0.999263	1.48567	11.4441	0.940883	1.001	20.0515	0.954769	0.0166637	31.5704	0.999747	4.11491	21.3244	0.852445	3.44442	18.7167	0.933503	17.1293	13.1898	0.688402	7.54692	74.1293	0.818846	0.730498	15.9051	0.960029	1.02789	113.924	0.973762	0.609669	14.0297	0.972685	experimental		GUGGAUUCUAGCUUAUUGCUUA			custom
bpa-mir-60*	73	>Bpa0035*_reverse_complement	5.24789	39.1603	0.825223	0.849647	10.5878	0.969485	5.57442	11.2759	0.748211	4.58664	20.1166	0.810367	3.86969	33.7163	0.93766	6.7558	27.0948	0.799347	2.6843	15.7695	0.92922	0.0999895	7.11899	0.998878	4.38129	78.1601	0.819574	1.76358	14.3424	0.893912	0.00117621	104.035	0.999923	1.55629	20.7849	0.954026	experimental		GCAUUGAACUGUGCAUAAAAUC			custom
bpa-mir-60	74	>Bpa0035_reverse_complement	0.00617444	33.7269	0.999763	0.0351733	9.46052	0.999156	0.185083	10.2604	0.991475	0.61364	19.3265	0.968199	0.41023	31.0947	0.992876	2.56498	20.3332	0.883416	0.169756	13.8881	0.996487	8.8005	10.9027	0.855773	3.28535	67.2301	0.887165	0.00781502	14.7015	0.999457	0.00107489	100.022	0.99992	0.00915333	14.5684	0.999452	experimental		AUAUUAUGCACAUUUUCAUGCAAA			custom
bpa-mir-5847	75	>Bpa0036_1_reverse_complement	64.8111	41.5987	0.0309793	89.2287	20.6063	0.0002618	116.611	26.2539	0.000226858	30.3739	32.9357	0.565954	64.2449	49.5114	0.301968	78.2624	29.4371	0.169867	84.3228	23.8871	0.0137713	164.373	54.448	0.0118554	92.7239	98.4085	0.284631	289.959	46.4906	1.34074e-08	102.287	109.621	0.275685	212.672	43.1116	0.00134002	experimental		AACAACCCAACUAUUUUGCAGUC			custom
bpa-mir-5360*	76	>Bpa0037*_reverse_complement	2.52094	38.2335	0.91228	0.574896	11.2016	0.980482	5.86488	13.4008	0.771021	2.96101	20.1128	0.869313	0.0158884	32.2584	0.999753	5.6653	21.7975	0.794081	2.30771	17.1345	0.946524	1.75956	8.42521	0.967303	6.04091	87.1975	0.781716	1.70314	15.6319	0.902949	0.00119744	106.614	0.999925	1.46648	15.6209	0.943096	experimental		AAAUUCGAAUCGACAUUCGAC			custom
bpa-mir-5360	77	>Bpa0037_reverse_complement	2497.97	505.996	6.89995e-08	3015.32	154.571	0	3403.51	307.528	0	3035.97	207.397	0	3553.5	202.259	0	6149.16	257.133	0	4991.37	386.637	0	4365.83	112.213	0	4800.52	288.05	0	4503.72	236.135	0	5131.69	381.04	0	4805.28	276.298	0	experimental		ACGAAUCGUCGAAUCGGAUGUCUG			custom
	78	>Bpa0038_reverse_complement	342.535	99.0852	0.000102311	251.971	36.6554	4.75886e-12	212.593	29.341	5.16224e-11	647.793	144.372	3.72876e-05	34.4105	38.9735	0.493154	47.7178	37.1652	0.425654	107.531	32.1312	0.00814033	59.0707	14.1149	0.00327538	269.023	125.663	0.0149361	97.6544	36.1708	0.0119448	103.734	143.312	0.383474	104.756	31.2389	0.0372878	experimental		AAUCGGUUUUAGUAAAGGUGGAC			custom
	79	>Bpa0039_reverse_complement	0.00601914	33.5563	0.999762	0.0354573	9.9811	0.9992	0.0197204	10.0759	0.999208	0.00486787	19.6216	0.999593	0.0164925	30.7823	0.999741	0.73648	19.6828	0.962933	7.563	23.7554	0.859633	12.0957	13.1927	0.790637	3.40207	72.0634	0.879226	0.00765686	13.2842	0.999399	2.80075	111.576	0.924082	0.0476465	12.7118	0.997312	experimental		UGUAAAAAUUUGAUGAAGUCAGUA			custom
bpa-mir-5848	80	>Bpa0040_reverse_complement	4.55094	37.1476	0.840706	7.25711	13.4339	0.780512	2.96137	12.9993	0.892592	2.00802	20.5053	0.91634	3.98522	30.9016	0.928016	8.5571	21.3769	0.733615	5.09236	17.5806	0.886115	14.7818	14.3397	0.698631	7.85297	77.2625	0.80668	1.84135	19.4514	0.928822	10.6737	109.405	0.80934	0.0877342	14.567	0.996543	experimental		UAGGAUAGACAUGAACAUUUUG			custom
bpa-mir-5849*	81	>Bpa0041*_reverse_complement	0.00601845	31.2347	0.999745	0.0346005	10.9883	0.999274	1.0144	11.6285	0.960445	0.91192	19.8925	0.953233	0.0165642	33.324	0.999761	1.6655	19.1137	0.913499	0.746485	15.2546	0.983348	1.63368	8.92773	0.97744	0.000779856	70.8012	0.999887	0.303142	14.163	0.981222	0.00100946	107.093	0.999925	0.575881	15.1668	0.97347	experimental		UUAGAACAACAUCAUUUACAAUGU			custom
bpa-mir-5849	82	>Bpa0041_reverse_complement	63.1507	38.3344	0.0127942	47.9	16.9703	0.0452455	30.2183	13.9238	0.144163	0.468797	19.2437	0.98428	11.4072	35.1154	0.813541	29.1832	35.1368	0.585694	28.4453	24.4487	0.452511	34.0431	12.2323	0.252376	25.8533	80.1519	0.586416	51.718	26.988	0.0873897	23.6944	120.945	0.741083	0.511691	13.8743	0.982352	experimental		UGAAUGAUCUUGUUUUAACUGAA			custom
bpa-mir-5850*	83	>Bpa0042*_reverse_complement	4.60264	37.0196	0.849046	7.91367	15.8949	0.743275	22.2326	15.7703	0.311382	31.5974	32.4279	0.491273	31.194	37.5732	0.551237	32.9374	29.2044	0.501779	24.3099	19.1211	0.448365	61.5387	16.8169	0.0523977	23.2312	85.4968	0.661166	25.8281	18.9075	0.260111	0.00216778	106.693	0.999925	21.2502	18.69	0.491238	experimental		AUAUCGCAGAAUCGAUGCAGCAU			custom
bpa-mir-5850	84	>Bpa0042_reverse_complement	14.5553	38.275	0.566262	15.5072	15.7874	0.549911	14.27	24.7295	0.655662	3.76706	22.0526	0.894784	5.26854	37.2841	0.920839	6.59379	25.0935	0.870646	4.18825	15.7446	0.891704	32.3819	62.3935	0.758353	20.8469	79.4281	0.630702	20.0178	20.17	0.365217	20.1472	104.335	0.710391	12.2962	21.0579	0.714513	experimental		GCUGCAUCGUCUGAGUUAUGC			custom
bpa-mir-71	85	>Bpa0043_reverse_complement	16461.8	790.11	0	17116.6	842.802	0	17574.7	1025.2	0	32472.2	640.154	0	28229.3	610.322	0	23353.8	1053.51	0	14150.7	365.79	0	15586.6	270.757	0	16692.9	602.551	0	23606.1	2699.66	3.33067e-16	24876.9	1013.66	0	23217	2391.77	0	experimental		UGAAAGACAUGGGUAGUGAGACG			custom
bpa-mir-5851	86	>Bpa0044_reverse_complement	6.43708	39.2246	0.788	4.40415	12.3223	0.849834	11.1823	15.7461	0.633965	0.690761	21.4641	0.977492	0.823654	33.6553	0.987059	3.93287	23.8255	0.911896	26.4822	25.3306	0.532728	30.7726	15.0515	0.362343	5.065	75.0722	0.882201	7.62912	18.3976	0.701251	9.90344	102.13	0.836962	3.52967	17.6224	0.903073	experimental		UUCGCAAUUCAUGGAUGUAU			custom
bpa-mir-5852	87	>Bpa0045_reverse_complement	1.08771	37.3888	0.96105	0.495468	10.4072	0.984727	1.72162	10.4353	0.927806	0.00490202	17.4079	0.999542	1.50328	32.5791	0.976175	4.56885	22.0457	0.832083	2.53931	15.4525	0.943648	6.75208	13.4122	0.886823	1.58537	67.1691	0.936511	1.97011	15.7732	0.898959	0.00710667	103.575	0.999646	0.00925891	13.5852	0.999413	experimental		AUCUGCUGUUCUUAAUAUUCUGA			custom
	88	>Bpa0046_reverse_complement	74.1947	44.2906	0.0111395	58.0453	19.0689	0.0134508	45.4653	22.2808	0.105899	71.154	40.9626	0.179208	14.3164	37.0825	0.774945	34.1471	33.2909	0.524447	40.9262	23.6512	0.224496	43.1934	13.9312	0.055201	51.8497	88.0725	0.398762	40.7746	22.424	0.100479	32.6689	118.364	0.661107	30.2729	19.7781	0.365773	experimental		GUUGUAAUAGAUGGAAAAGGAC			custom
	89	>Bpa0047_reverse_complement	701.478	88.1827	0	271.655	35.0154	3.81029e-13	167.328	30.5812	5.61581e-07	1472.38	278.349	2.09317e-07	218.146	66.1736	0.00224643	86.253	37.0052	0.155706	245.226	45.8341	3.43578e-06	148.969	20.5671	8.78128e-09	511.576	162.786	0.000892619	319.903	75.4233	2.53969e-05	316.272	152.417	0.0326596	251.987	47.7091	0.000247025	experimental		AUAUGUCUGUGCAUGUAUGUG			custom
bpa-mir-750	90	>Bpa0048_reverse_complement	1046.23	84.5162	0	1288.96	83.1599	0	1298.8	147.068	0	1650.68	164.994	0	1405.02	117.348	0	1053.75	99.9293	0	1545.86	105.458	0	2004.13	76.2813	0	1755.19	148.559	0	2092.97	109.198	0	1929.48	179.652	0	2872.91	200.028	0	experimental		CCAGAUCUGUCCUUCGGCUAAC			custom
bpa-mir-5853*	91	>Bpa0049*_reverse_complement	194.678	56.0528	7.57559e-06	458.499	64.44	1.06435e-10	277.628	50.5084	1.27451e-06	34.6481	34.6219	0.459954	85.1704	50.0282	0.192681	27.0826	29.5006	0.559114	47.3829	24.3797	0.177249	45.4169	15.2913	0.076648	27.3747	83.4182	0.575379	51.1255	22.8454	0.0516841	4.97276	110.177	0.936217	60.8627	28.9588	0.149428	experimental		UGCAGCAGCGGUUCCAUUUUC			custom
bpa-mir-5853	92	>Bpa0049_reverse_complement	1258.45	102.187	0	1314.78	114.793	0	1415.14	124.274	0	4131.08	340.377	0	1302.53	116.577	0	803.522	136.371	1.14927e-06	618.851	73.9715	1.11022e-16	548.896	49.759	0	739.578	150.053	1.82329e-06	232.025	42.275	5.70249e-07	238.469	141.542	0.120679	355.956	57.7969	4.7924e-06	experimental		GAUGGUAUUGGUGAUGCAGGUGG			custom
bpa-mir-5854	93	>Bpa0050_reverse_complement	0.00617737	33.8282	0.999764	0.37661	9.68101	0.989303	0.0193915	9.57836	0.999167	0.00452858	17.6921	0.999549	0.0171662	31.2879	0.999745	10.4387	63.936	0.874791	1.03892	13.492	0.975219	10.2365	14.6027	0.835876	0.117989	68.1473	0.991528	0.00765509	13.1867	0.999395	0.00101408	102.694	0.999922	0.00903839	16.4631	0.999515	experimental		AACUAAAAUAGAUUGUGAAAAAUU			custom
	94	>Bpa0051_reverse_complement	84.7925	45.8602	0.00802866	71.2038	18.8012	0.00158717	70.2997	19.87	0.00659569	79.3815	42.957	0.180839	75.0907	46.321	0.202861	55.2004	42.4008	0.37768	97.042	28.9315	0.0141128	89.2169	16.1103	0.000128326	30.4235	83.1489	0.602499	48.4179	23.6187	0.0726122	53.5167	117.703	0.518412	96.3873	37.3605	0.0967119	experimental		GACAAUGAUGAUGCGAUGGACAGG			custom
	95	>Bpa0052_reverse_complement	8.6563	37.6262	0.710867	6.2439	13.5759	0.805892	9.72207	15.1062	0.676968	3.68629	21.786	0.887165	0.0249335	30.0053	0.999567	3.28438	22.6849	0.896109	2.96109	16.1729	0.934618	19.1351	13.9762	0.593563	7.36354	73.0649	0.784696	4.93035	17.9687	0.780762	6.18702	110.438	0.882339	1.17908	15.6611	0.95765	experimental		UACGGUUCGUGUAAUGUUGCU			custom
bpa-mir-5855	96	>Bpa0053_reverse_complement	100.172	40.6299	0.000672839	95.2659	21.8268	0.000162018	69.53	20.2065	0.00868205	103.615	51.3494	0.122305	67.1255	51.9623	0.308891	41.2147	24.967	0.354205	95.2779	31.1867	0.0182923	76.5385	16.1244	0.00315114	60.029	88.7955	0.333424	40.7922	23.0455	0.116607	25.7928	110.657	0.718654	64.0396	28.0615	0.164952	experimental		UAAUAUUUCGAGAUAGAAACCAC			custom
	97	>Bpa0054_reverse_complement	16706.7	1619.71	0	16877.7	675.243	0	14743.2	1571.2	0	15249.1	689.263	0	12468.4	428.465	0	9457.24	1104.74	4.44089e-16	9044.19	858.965	0	8690.67	387.607	0	10364.8	467.368	0	10019.7	617.119	0	10535	429.218	0	10547.3	791.144	0	experimental		AUGGGAGCGGAGGGCGAGGGA			custom
	98	>Bpa0055_reverse_complement	1.02389	33.1323	0.959812	0.0603371	9.99367	0.998547	1.16312	10.9533	0.945688	0.0049666	18.7291	0.999574	0.0166416	30.5099	0.999738	1.53756	18.9971	0.928069	4.4835	16.3015	0.895701	11.3047	14.6056	0.803374	5.18754	72.9157	0.805592	0.557346	14.4853	0.9675	0.00117002	100.544	0.999921	0.0186459	14.9203	0.999001	experimental		UUAAAAAGAAGGCAUUGAAUAUC			custom
bpa-mir-5856a	99	>Bpa0056_reverse_complement	49.6118	41.0434	0.0685628	50.3559	16.663	0.013854	40.5166	16.8891	0.0808221	40.3086	34.5355	0.399977	84.9487	55.4359	0.22781	21.5189	30.1773	0.661129	90.341	30.3864	0.02076	94.8322	17.5202	8.24905e-05	81.1715	94.1436	0.259225	82.7488	27.0058	0.00619838	33.5875	112.715	0.646867	114.817	33.9107	0.0358825	experimental		CCGAAUGCUACACACGGAGUUGC			custom
bpa-mir-5857	100	>Bpa0057_reverse_complement	2.82343	38.7279	0.900268	2.28224	10.9888	0.923195	8.53722	11.6467	0.660882	1.68488	21.7137	0.942422	0.0176821	35.1907	0.999773	3.49137	23.1918	0.889978	5.60251	16.7398	0.879074	23.4544	9.6604	0.559732	3.76722	71.1244	0.883068	0.174725	14.524	0.989651	4.34692	104.92	0.897601	0.948706	16.5482	0.968857	experimental		AAGUUUUUUGGGAUUUGCUGAGGA			custom
	101	>Bpa0058_reverse_complement	0.00590202	34.4655	0.999768	0.791844	10.7543	0.975137	3.8513	13.5608	0.849208	0.248147	17.9829	0.985505	0.0172113	33.9003	0.999765	2.721	21.7861	0.894402	0.953912	15.578	0.979477	23.136	42.3437	0.841684	5.38294	75.9691	0.855735	0.00757962	15.1486	0.999473	3.25583	108.542	0.909027	0.00966776	15.0631	0.99947	experimental		GAAAUUAGGAAUUGUAUUGCAGU			custom
bpa-mir-5858	102	>Bpa0059_reverse_complement	0.00605163	33.7023	0.999763	3.06026	12.4327	0.896052	13.9061	14.2055	0.509852	2.68438	20.375	0.885438	2.1476	33.0895	0.968121	4.09828	21.4763	0.838945	1.43673	14.5172	0.964218	9.60595	12.7636	0.834049	0.0875128	69.1468	0.995021	1.0016	22.6148	0.962752	1.59655	103.223	0.959892	0.166617	15.3383	0.992762	experimental		AAAAUCGCUUUGGAUUAGGAAGUU			custom
bpa-mir-5859	103	>Bpa0060_reverse_complement	3.04397	36.8693	0.885376	6.00325	14.1209	0.806102	10.3416	12.363	0.586081	2.75793	21.1189	0.896615	0.998793	30.9107	0.983921	6.26004	22.4868	0.801299	5.06166	16.9476	0.877302	15.4211	14.6348	0.697087	4.80094	76.9271	0.880132	0.787438	19.4147	0.966111	6.62731	111.908	0.863364	0.108367	14.7906	0.995694	experimental		UUAGGAAUUGUUGGAGAUCGGCUU			custom
	104	>Bpa0061_reverse_complement	32.9879	38.7842	0.18374	37.0429	16.0262	0.0721066	43.1067	14.6467	0.0369454	39.1554	35.022	0.391735	40.2443	43.9452	0.471881	25.156	26.8055	0.572319	38.2136	19.0192	0.180854	29.4497	11.1396	0.161741	64.4185	105.744	0.408253	48.6688	25.8865	0.0826536	64.3321	114.674	0.387318	60.1581	26.107	0.180419	experimental		GCUGGUGACACGGACUGCGGUC			custom
bpa-mir-5860*	105	>Bpa0062*_reverse_complement	0.00596225	35.4258	0.999775	0.0342293	10.2378	0.99922	0.5075	10.394	0.978394	1.01595	23.2689	0.954094	0.016248	31.5765	0.999747	0.184422	21.2407	0.988662	2.04997	13.7682	0.946072	0.12378	6.95003	0.998851	0.510263	77.2016	0.974082	0.0073671	14.7251	0.999458	0.148573	100.541	0.993887	0.812323	16.0813	0.9652	experimental		AGCAUAUCACAAACAAAAUUCUGG			custom
bpa-mir-5860	106	>Bpa0062_reverse_complement	5.20236	37.7882	0.813475	8.32735	13.3372	0.725642	6.21539	10.8645	0.704738	4.69054	22.9002	0.833521	3.15841	34.4191	0.944687	3.9082	22.1242	0.858147	0.3326	14.4437	0.991948	18.2407	14.0066	0.606683	11.9312	72.9641	0.662851	0.574285	13.7506	0.962369	11.2578	105.591	0.770478	0.381249	16.1341	0.986472	experimental		AGAAUUUUGUUUGUGAUAAGAU			custom
	107	>Bpa0063_reverse_complement	5.49607	37.0957	0.797658	20.1035	14.5206	0.344749	18.375	14.2283	0.346357	4.50988	21.512	0.848426	8.33933	37.8831	0.867425	11.4446	23.4639	0.67837	4.80918	15.5182	0.863659	15.7416	14.271	0.576077	12.1061	73.5682	0.710662	6.99102	16.1328	0.660025	19.1778	110.962	0.681934	11.4347	20.0937	0.70629	experimental		UUAUGACCUUCGUCAAGCUCAA			custom
bpa-mir-5861*	108	>Bpa0064_1*_reverse_complement	9.60605	37.8239	0.685689	9.30089	17.6397	0.756527	9.8454	13.7089	0.642626	1.24273	19.2021	0.948693	2.65824	31.9004	0.957162	4.36952	22.003	0.871806	25.1206	23.6542	0.515123	7.57603	12.2291	0.844224	11.3357	79.2672	0.683983	0.238553	15.0514	0.98774	2.31805	108.801	0.939076	3.38506	15.4514	0.87899	experimental		UUGGCUUUCUUUGAUAUGAAUG			custom
bpa-mir-5861	109	>Bpa0064_1_reverse_complement	175.116	64.1623	0.000403083	95.1678	25.294	0.000681778	227.591	43.2722	1.73631e-06	5.70347	22.033	0.861552	90.9929	50.1925	0.160409	69.0077	36.7096	0.227773	39.351	25.3818	0.293846	41.4172	15.2656	0.110142	31.8103	90.609	0.641898	115.847	27.8872	0.00029969	76.3647	116.637	0.392482	3.66349	17.4268	0.909038	experimental		UAAUAUCAUACGAAAGCUGAAGA			custom
bpa-mir-5862*	110	>Bpa0065_1*_reverse_complement	37.8453	39.4414	0.167566	28.9741	17.6964	0.265933	17.7411	13.4749	0.349303	11.5836	22.5848	0.598545	8.93131	35.8966	0.858356	4.78556	20.2678	0.809793	0.0259204	14.8523	0.999463	4.0023	11.4178	0.920944	3.22752	78.2164	0.874307	16.5983	18.7141	0.36297	0.00140574	115.018	0.999931	2.15269	16.2763	0.924165	experimental		UGACCUCCAUUACAAGAUAUGA			custom
bpa-mir-5862	111	>Bpa0065_1_reverse_complement	634.619	110.349	8.48679e-10	541.93	46.8716	0	445.836	43.8445	0	2390.38	264.125	5.55112e-16	967.2	176.901	8.3661e-08	924.701	106.659	8.71525e-14	679.71	140.321	5.59689e-06	449.737	66.5388	1.59518e-10	1316.1	205.686	6.5551e-09	915.188	106.419	2.22045e-16	3075.43	368.501	4.95159e-14	1623.83	226.943	8.92265e-11	experimental		AUAUCGUGUGCUGGAGGUCAGG			custom
	112	>Bpa0066_1*_reverse_complement	7.57893	37.0129	0.737299	3.39312	13.428	0.895613	7.53287	11.2353	0.678678	8.92704	24.3359	0.701585	3.28318	36.6865	0.949408	3.95007	27.1962	0.884314	5.49844	17.9428	0.875414	1.84026	8.66975	0.968831	1.52174	74.1651	0.934839	1.77817	15.8614	0.906514	0.00129022	102.919	0.999922	3.67419	19.5099	0.88612	experimental		UGAUAUUUUGUGUGAGUCACUUAC			custom
	113	>Bpa0066_1_reverse_complement	0.00570961	37.5939	0.999788	2.33349	11.0953	0.906893	0.516056	10.3671	0.975834	2.829	20.1206	0.879711	2.59926	31.7856	0.953598	4.76421	20.1902	0.79835	1.53778	14.6696	0.959619	15.4344	29.554	0.794306	0.662481	77.0365	0.969011	0.361671	14.124	0.976143	9.90781	110.481	0.782279	0.328687	14.8057	0.985554	experimental		UAGUUGCUCCAUAAAAUAUUGGA			custom
bpa-mir-5863*	114	>Bpa0067_1*_reverse_complement	4.5539	38.4596	0.851763	0.0322342	11.2225	0.999289	1.24936	10.6398	0.950589	1.02555	19.806	0.951831	5.94536	36.7567	0.906393	0.976744	20.4699	0.967005	10.7111	23.4442	0.79058	2.05323	10.0881	0.965394	4.25722	82.968	0.855439	2.13795	16.6038	0.89942	0.00127284	108.436	0.999926	1.13449	15.4408	0.955387	experimental		GGAACGCGUAUUGUUCGAGAA			custom
bpa-mir-5863	115	>Bpa0067_1_reverse_complement	22.6652	36.3408	0.329894	44.0447	19.8328	0.08117	41.4821	15.3877	0.0565169	21.1253	28.651	0.564417	14.767	39.7958	0.782183	6.76119	23.9747	0.860747	9.33373	19.6434	0.773853	15.3029	9.60754	0.510598	34.7238	86.2654	0.526079	41.0282	22.9195	0.102744	25.7682	117.429	0.709384	35.1169	26.1877	0.382746	experimental		GCCAGACUGUACUGCGUCACAG			custom
bpa-mir-5864*	116	>Bpa0068*_reverse_complement	407.438	56.4819	5.4623e-14	4977.31	260.87	0	561.693	50.9576	0	1329.35	161.88	9.47409e-12	1624.49	176.459	0	1323.55	129.594	0	1012.18	108.071	0	616.137	77.5198	0	158.725	92.9667	0.102174	541.57	86.8128	6.10624e-10	18.2271	118.283	0.863288	1274.62	103.635	0	experimental		GUACCAGUGAUGAAAUGACGUUAAUCUGCUGUUCA			custom
bpa-mir-5864	117	>Bpa0068_reverse_complement	634.734	129.739	2.94327e-07	5941.31	240.086	0	950.97	65.0098	0	2906.97	278.697	0	2274.84	232.565	0	1825.45	114.947	0	1855.63	162.02	0	1119.13	86.964	0	561.382	111.792	3.26854e-05	753.249	88.7832	5.10703e-15	633.091	147.382	0.000486591	3076.69	170.601	0	experimental		UGAAGUGAACGUUUGUCAUAAGUCUGAGGUCG			custom
bpa-bantam*	118	>Bpa0069*_reverse_complement	252.466	48.9021	1.22751e-09	386.287	43.4011	2.22045e-16	442.472	53.6756	1.34337e-14	570.392	123.015	5.47253e-05	478.136	79.514	1.31607e-08	595.783	77.2272	6.81804e-09	258.195	52.0066	1.07663e-05	582.41	44.6534	0	300.837	101.467	0.00474833	437.29	74.69	1.44792e-08	123.72	127.02	0.304993	662.503	104.373	9.37331e-08	experimental		AGGCCUUCACCAUGAUCUACAGA			custom
bpa-bantam	119	>Bpa0069_reverse_complement	11888.7	555.407	0	8546.25	431.551	0	10089.8	1049.51	0	4572.28	464.744	0	9740.46	383.988	0	15314	716.091	0	16173.6	445.604	0	13054.1	322.25	0	14928.4	1166.36	0	18235.7	1348.89	0	18387.1	995.303	0	7999.11	554.401	0	experimental		UGAGAUCAUUGUGAAAGCUAUU			custom
bpa-mir-100b*	120	>Bpa0070*_reverse_complement	48.3405	41.8643	0.105433	88.6417	20.0101	0.000421373	136.926	23.372	1.06702e-06	80.6102	42.6497	0.189996	110.214	51.6656	0.10294	54.3523	32.0513	0.357095	108.138	28.2463	0.006191	163.954	31.6959	5.02404e-06	39.3695	87.3449	0.521876	51.6305	29.8806	0.13266	0.00240203	107.456	0.999926	72.1347	26.871	0.0855917	experimental		CAUGAGGUCGGCAUUCGGGUAGA			custom
bpa-mir-100b	121	>Bpa0070_reverse_complement	8471.54	254.033	0	6875.58	372.913	0	6941.59	655.097	0	4174.85	320.368	0	4411.44	184.958	0	4481.89	343.022	0	6926.75	241.245	0	7670.51	208.844	0	8001.62	531.338	0	6762.56	654.977	0	4919.99	349.492	0	6454.36	425.555	0	experimental		AACCCGUAGAUCCGAACUUGUGUU			custom
bpa-mir-5865	122	>Bpa0071_reverse_complement	2.87326	36.8512	0.891483	5.60238	12.4791	0.803232	9.76194	27.8205	0.780144	1.35821	20.2573	0.946764	0.0167514	32.8862	0.999757	5.09203	25.0154	0.849044	5.78566	18.3355	0.873195	12.301	15.577	0.734579	0.358834	74.8509	0.982676	6.59412	17.0269	0.689418	4.99939	157.338	0.924396	1.50756	14.92	0.937812	experimental		UCUAACUUUCAUUGUGCUAUGGA			custom
bpa-mir-49*	123	>Bpa0072*_reverse_complement	22.0596	36.7913	0.361189	39.1233	31.148	0.34004	48.6835	17.1342	0.0341145	49.1058	37.5295	0.304486	48.1276	45.6241	0.416085	77.9998	33.0408	0.129971	25.8271	22.1263	0.469064	90.2832	20.9243	0.0128196	19.3627	81.6924	0.675546	57.0691	24.3208	0.0465067	0.0021259	104.528	0.999924	18.8782	21.0015	0.577686	experimental		AGUAGCUUCAUAUGUGUUCUUCG			custom
bpa-mir-49	124	>Bpa0072_reverse_complement	1762.92	152.574	0	1896.37	85.5621	0	1412.89	82.1465	0	1465.28	181.927	1.23327e-11	2403.38	183.669	0	1731.05	127.442	0	4171.84	259.578	0	1788.53	125.553	0	2024.4	204.549	0	985.197	100.263	0	1787.99	268.087	7.76009e-09	2621.39	178.823	0	experimental		AAGCACCAUGUGAAGCUGCUCU			custom
	125	>Bpa0073*_reverse_complement	8.92183	34.9322	0.681325	0.993701	11.5617	0.96918	8.60549	12.2454	0.657497	5.73878	23.4604	0.800706	5.75317	34.2398	0.909324	2.97169	21.8919	0.919896	7.43195	18.852	0.840897	2.73471	11.0441	0.953283	3.18243	81.0976	0.884337	0.271535	15.0282	0.986016	0.00134109	110.661	0.999928	0.834348	16.8799	0.969382	experimental		AUGGGAGCCAAUCGAUAAUCAA			custom
	126	>Bpa0073_reverse_complement	5.94723	39.6906	0.803551	3.41999	11.3896	0.880679	3.63836	12.3061	0.85694	1.88996	20.8238	0.925621	0.0169878	29.9147	0.999733	0.804207	20.8522	0.967731	3.82137	16.7375	0.913357	2.19773	7.78859	0.957808	2.05594	72.6173	0.920171	11.5858	18.0646	0.521001	0.00125207	109.323	0.999927	3.63259	17.9705	0.877383	experimental		CAUUAUCGAUUGGCUCUUGUCU			custom
bpa-mir-1175*	127	>Bpa0074*_reverse_complement	10.1844	37.6788	0.664999	4.73213	13.1827	0.832575	12.8373	14.1393	0.540312	9.61972	21.3406	0.645495	6.41847	36.9127	0.902893	2.83887	19.9531	0.894537	7.08889	18.3652	0.838596	3.94268	9.84261	0.918965	6.06071	75.0376	0.785881	6.05506	18.032	0.738691	0.00138559	112.593	0.999929	5.31932	18.7858	0.840496	experimental		AAGUGGAGGUUAGGAUCUGCACU			custom
bpa-mir-1175	128	>Bpa0074_reverse_complement	672.359	67.7662	0	982.984	66.1513	0	880.255	67.7415	0	1229.58	157.301	1.63915e-10	1059.42	116.335	0	1094.65	114.243	0	1360.18	94.1518	0	1098.15	54.7941	0	911.37	118.241	1.9024e-10	1167.4	109.021	0	973.463	223.135	0.000170861	2028.43	146.04	0	experimental		UGAGAUUCUUAUUCCUCCACUUAC			custom
bpa-mir-5361*	129	>Bpa0075*_reverse_complement	19.2292	37.0038	0.450223	2.13985	11.7806	0.929822	19.7009	13.746	0.383078	9.5984	23.2875	0.712928	1.72389	31.3366	0.970536	6.5427	22.7606	0.842327	5.68912	16.6392	0.857046	18.8938	11.5637	0.616972	11.5257	82.2695	0.740621	12.0022	18.0972	0.538229	0.00166926	105.082	0.999924	0.0109319	14.7289	0.999458	experimental		AAAACUUCCAUGAUAUCUUCGA			custom
bpa-mir-5361	130	>Bpa0075_reverse_complement	590.295	59.9329	0	702.492	49.8295	0	776.32	56.141	0	695.557	124.639	3.37769e-06	899.431	114.597	4.78506e-14	740.477	84.9012	7.90346e-12	599.798	61.6234	0	572.509	52.6101	0	374.569	88.0094	0.000308094	283.754	82.6517	0.000816858	321.831	128.88	0.0301283	310.682	50.7243	1.32422e-05	experimental		UGGGAUAUCUCGGAAGGUUUCG			custom
bpa-mir-5866*	131	>Bpa0076*_reverse_complement	5.18366	37.4161	0.83409	4.64532	12.9936	0.850487	16.1687	12.8398	0.42134	7.65201	23.153	0.748766	1.96154	34.4463	0.966863	9.38629	21.5134	0.742682	5.74549	17.4703	0.867842	8.6248	11.4214	0.843827	3.56105	77.7081	0.887043	6.32066	16.5836	0.717095	0.00149788	105.709	0.999925	1.76604	15.9655	0.936864	experimental		GAGAUUGAUUUUCACUGGUACCU			custom
bpa-mir-5866	132	>Bpa0076_reverse_complement	5149.01	250.762	0	4232.53	302.455	0	4439.96	407.501	0	2021.88	246.726	1.11755e-12	2686.68	159.41	0	2026.79	192.925	0	1176.05	116.811	0	1646.38	113.745	0	2310.69	186.879	0	5856.61	418.878	0	4677.67	331.269	0	2888.17	261.371	0	experimental		UUACCAUGUUGAUCGAUCUCCA			custom
bpa-mir-5867*	133	>Bpa0077*_reverse_complement	6.01068	35.2312	0.784118	3.11457	11.8173	0.907878	2.0709	11.9759	0.919687	3.21067	21.2163	0.858694	0.0165554	31.1297	0.999744	4.49917	18.5747	0.788029	1.88663	15.6442	0.953482	0.115561	7.07132	0.998871	0.190853	80.7847	0.988975	0.00754521	15.1009	0.999472	0.00111131	102.117	0.999922	0.585753	15.1639	0.976445	experimental		UUUAUUCCUGAGCAGUAAUCAUAC			custom
bpa-mir-5867	134	>Bpa0077_reverse_complement	19.6678	38.8717	0.438093	31.6942	17.4568	0.215267	25.6243	12.9277	0.201094	5.07584	22.501	0.854312	7.26461	34.4531	0.886507	8.59729	24.1684	0.805694	63.5312	26.9788	0.141131	49.7054	13.6633	0.117881	8.40745	70.2072	0.792197	2.40472	16.4507	0.895017	1.87916	108.235	0.969794	7.89471	17.68	0.779371	experimental		GUGAUUAUUACUCAUGAAUGAAUA			custom
bpa-mir-84-3p*	135	>Bpa0078_3p*_reverse_complement	2.27396	38.8604	0.919942	0.445638	11.0397	0.980643	5.99213	11.9849	0.728766	11.2271	24.6633	0.757341	21.3371	35.2013	0.648443	26.0295	25.7032	0.541193	434.925	61.7843	3.22489e-11	548.236	48.0315	0	223.437	90.6288	0.00625286	751.171	89.1692	1.33227e-15	810.858	188.105	9.76278e-07	340.312	55.9214	5.1886e-06	experimental		UGAGGUAGUUUAUAAAGCUGCGA			custom
bpa-mir-84-3p	136	>Bpa0078_3p_reverse_complement	10.1184	36.0818	0.644633	3.98658	11.2122	0.850996	10.3025	14.2891	0.631344	7.08986	23.932	0.775401	2.20671	31.8272	0.954897	5.19907	22.9964	0.846741	8.07811	17.9178	0.79652	52.6592	20.2392	0.190766	8.72376	71.7863	0.758274	29.0039	19.3979	0.169792	0.0015748	97.0081	0.999918	11.5059	19.607	0.681665	experimental		GCAGAUUUUAAGCUAUCUCCAC			custom
bpa-mir-84-5p-1*	137	>Bpa0078_5p_1*_reverse_complement	6.08923	35.1063	0.770408	0.0256866	10.6471	0.99925	8.92165	15.4629	0.671406	7.52966	25.2717	0.780872	6.19588	35.3537	0.899445	16.333	26.4758	0.596039	11.2393	17.3848	0.721598	24.7286	11.8666	0.464031	8.12392	81.5774	0.75946	29.1271	19.1187	0.147106	10.0343	115.328	0.882717	9.75423	20.1403	0.698863	experimental		GCAGAUUUUAAGCUAUCUCCAC			custom
bpa-mir-84-5p	138	>Bpa0078_5p_1_reverse_complement	2.60673	36.0923	0.899221	3.14156	10.9634	0.853388	6.30505	12.0408	0.724348	13.5898	25.449	0.741051	14.122	35.1971	0.763263	26.1921	30.932	0.583618	464.714	70.7443	2.78422e-12	552.797	117.053	3.83185e-05	209.976	85.5993	0.00803176	752.747	95.7975	1.33227e-15	887.004	175.357	5.20011e-09	366.925	51.9873	1.61808e-07	experimental		UGAGGUAGUUUAUAAAGCUGCGA			custom
bpa-mir-84-5p-2*	139	>Bpa0078_5p_2*_reverse_complement	7.62471	35.1932	0.713549	0.737915	12.1892	0.976264	5.04956	12.0911	0.779498	7.43585	23.4131	0.753555	0.0162946	32.6168	0.999755	2.57035	21.8987	0.903677	4.48114	16.1102	0.88355	19.3792	11.588	0.529067	5.50799	75.657	0.796488	25.6354	21.0112	0.22724	0.00141991	111.382	0.999928	3.23308	17.2718	0.885713	experimental		ACAGAUUUUAAGCUAUCUCCAC			custom
bpa-mir-34	140	>Bpa0079_reverse_complement	6454.35	347.971	0	6574.17	314.4	0	7451.61	506.429	0	3346.45	272.467	0	4157.39	217.524	0	6563.77	532.006	0	2216.05	122.17	0	2195.42	74.4845	0	1773.1	195.539	2.22045e-16	2878.47	206.846	0	3246.69	274.057	0	2785.14	173.279	0	experimental		UGGCAGUGUGGUUAGCUGGUUGU			custom
bpa-mir-5868*	141	>Bpa0080*_reverse_complement	0.00607934	32.7392	0.999756	0.0369034	9.24519	0.999137	0.0196546	9.90668	0.999194	0.00410518	18.3295	0.999565	0.0167242	28.9669	0.999725	0.0037903	18.5332	0.999569	1.73782	18.3555	0.968133	0.134705	6.51478	0.998774	0.000742812	66.7191	0.99988	0.00730546	12.5713	0.999365	0.948574	111.524	0.96974	0.00864879	14.0984	0.999434	experimental		UGUAUAUUUGUGGAAUUAUUUUUG			custom
bpa-mir-5868	142	>Bpa0080_reverse_complement	0.00601789	36.6538	0.999782	0.333711	9.73521	0.989556	7.17777	20.5459	0.797416	1.26102	20.4138	0.943542	0.0165468	33.7296	0.999763	10.0067	22.4039	0.645236	2.48151	15.9725	0.943087	12.3777	12.847	0.783705	3.94522	72.1551	0.870304	0.207987	14.6535	0.986839	0.00115083	107.995	0.999926	0.688697	15.6245	0.972634	experimental		AAUUGAUUCUGCUAAUAUGCAGU			custom
bpa-mir-307*	143	>Bpa0081*_reverse_complement	312.738	55.0267	1.75062e-11	490.235	112.871	2.41382e-05	461.628	62.77	1.54987e-13	146.43	43.6999	0.00850415	174.729	54.9903	0.00471483	224.127	52.9189	0.000599208	136.028	33.1062	0.00161942	333.124	43.347	2.82996e-12	57.4134	94.6967	0.373091	89.4522	24.8682	0.0015401	1.22685	112.582	0.981373	129.552	32.4258	0.00435902	experimental		CAGCUUACUCAGCUGGUUGUAUGAUG			custom
bpa-mir-307	144	>Bpa0081_reverse_complement	7507.27	431.096	0	9425.67	455.554	0	10686.6	694.46	0	8153.73	365.567	0	10273.6	711.426	0	5870.41	222.836	0	12691.4	685.781	0	9849.39	295.69	0	6436.61	679.424	0	6445.01	437.825	0	7740.86	686.165	0	10502.8	292.565	0	experimental		UCACAACCUCCUUGAGUAAGCGGA			custom
bpa-mir-5869-3p*	145	>Bpa0082_3p*_reverse_complement	4026.06	281.358	0	3699.67	203.021	0	1488.06	80.9281	0	8600.49	772.604	0	2168.68	221.744	0	1585.26	121.231	0	836.249	98.3131	9.99201e-16	473.896	52.6933	0	1869.1	340.723	1.24928e-07	1128.77	157.308	1.11544e-11	1079.54	194.289	1.57729e-06	632.432	96.7765	5.60588e-08	experimental		GAUGAAGUGGAGGGACGUGGAGC			custom
bpa-mir-5869-3p	146	>Bpa0082_3p_reverse_complement	18.9984	36.8098	0.415906	21.8841	14.9775	0.315047	17.9928	15.7081	0.427341	17.4802	24.5356	0.546494	6.28627	35.8687	0.897376	18.188	25.413	0.589972	12.632	17.6799	0.677439	19.4478	15.4771	0.511668	17.9471	76.0226	0.58972	38.3403	42.4982	0.39811	5.0029	104.896	0.91993	23.5751	22.4867	0.480948	experimental		UUCCGCUCCUCUUCUUCAUCCU			custom
bpa-mir-5869*	147	>Bpa0082_5p*_reverse_complement	56.2357	38.9933	0.0368324	40.7605	18.3465	0.0957579	50.8419	19.1045	0.0560764	54.0727	38.5791	0.287429	28.9802	38.9721	0.585605	11.9145	26.0794	0.785626	35.9055	27.7614	0.393328	25.1563	33.9472	0.68907	49.9302	80.9277	0.321839	59.2243	24.2282	0.0323347	0.00213162	106.732	0.999925	29.2052	26.2647	0.449676	experimental		UCCGCUCCUCUUCUUCAUCCUC			custom
bpa-mir-5869	148	>Bpa0082_5p_reverse_complement	1017.83	105.424	0	478.997	53.7552	0	321.754	52.8604	3.616e-08	1889.37	303.362	1.0512e-08	313.941	70.4801	2.6151e-05	253.564	52.6107	0.000649153	381.927	57.5366	4.9573e-09	238.36	28.302	7.37188e-14	786.972	160.345	5.74152e-06	745.389	154.235	3.79841e-06	695.41	147.246	6.31054e-05	519.175	70.9159	3.67097e-09	experimental		CGAUGAAGUGGAGGGACGUGGAG			custom
bpa-mir-133*	149	>Bpa0083*_reverse_complement	0.956933	35.9248	0.964905	0.0325798	11.9709	0.999333	3.07686	11.4304	0.870406	2.85619	25.3138	0.902071	1.99073	34.6335	0.968611	1.5019	20.3399	0.931032	6.84166	23.6325	0.85789	3.51751	9.88568	0.943246	2.92948	78.1689	0.86932	1.94434	15.7914	0.892529	0.00108256	108.784	0.999927	0.00885191	13.6479	0.999415	experimental		CCUGGUUGUAGUCGAACCAAAUUG			custom
bpa-mir-133	150	>Bpa0083_reverse_complement	2023.42	288.26	4.80727e-14	2381.58	125.727	0	3063.28	243.239	0	3374.87	277.193	0	3814.19	251.075	0	2568.97	124.234	0	3221.08	350.396	0	3708.28	133.931	0	3098.83	278.465	0	2564.1	274.96	0	3109.27	363.657	1.9762e-14	3135.56	223.088	0	experimental		AUUGGUCCCCUUCAACCAGCUA			custom
bpa-mir-5363*	151	>Bpa0084*_reverse_complement	76.3954	38.5888	0.00438755	134.855	24.447	5.6474e-06	188.064	30.5286	2.42047e-08	7.50306	23.7801	0.827417	22.9717	39.2412	0.689898	53.981	63.5007	0.56406	45.3083	22.0691	0.205644	70.6734	24.0819	0.0730477	16.4139	74.8548	0.659516	12.0243	17.0039	0.542698	0.00201094	116.234	0.999931	6.00357	18.0424	0.841312	experimental		ACGGUUUGAAUGUUGUCCAACA			custom
bpa-mir-5363	152	>Bpa0084_reverse_complement	611.965	114.45	2.90466e-08	646.282	54.7937	0	951.071	89.3014	0	600.525	100.418	3.27857e-06	957.185	110.611	2.22045e-16	951.095	89.6996	0	1073.8	125.791	3.33067e-16	1095.64	48.8583	0	790.164	125.076	2.48569e-08	748.263	82.3954	0	750.365	144.54	1.22877e-05	830.065	91.7011	1.42109e-14	experimental		AUGGGCAACGUUUCAAACCGUGU			custom
bpa-mir-5870*	153	>Bpa0085*_reverse_complement	3.03286	35.8689	0.888041	0.653222	11.3476	0.980144	0.264421	9.74587	0.988022	1.7628	19.8906	0.909637	1.948	31.269	0.966804	0.466728	20.4763	0.975397	0.0820165	14.1726	0.998334	5.01231	12.3442	0.920272	1.43807	76.94	0.923355	0.00738622	14.2355	0.999439	0.00103993	108.365	0.999926	0.00897257	15.0485	0.99947	experimental		CACCUGAAUUGAAUUGUGAUAUG			custom
bpa-mir-5870	154	>Bpa0085_reverse_complement	3.57311	39.1323	0.883848	8.23452	14.8337	0.715493	20.3315	12.8786	0.312473	49.9564	40.3993	0.33579	5.74097	35.6716	0.908493	15.1176	28.036	0.748376	15.8028	16.0861	0.552745	48.0111	31.4937	0.340007	17.3004	80.1502	0.77164	102.705	26.4443	0.000763646	50.7687	103.252	0.474721	194.101	46.9733	0.00327627	experimental		UAUCACAGUACUAUUCCGGGCAU			custom
bpa-mir-5871*	155	>Bpa0086*_reverse_complement	0.00612288	34.9625	0.999772	0.0365734	10.2564	0.999222	0.0194319	10.5114	0.999241	0.258215	18.8273	0.983625	0.0165894	27.9715	0.999715	1.64038	22.058	0.9293	0.0300273	14.7452	0.999459	0.132898	6.58472	0.998787	0.00878466	71.9201	0.999137	0.00729878	13.797	0.999422	0.000930396	110.577	0.999928	0.0085566	14.6013	0.999454	experimental		CCAUUUUGAGAAAUUCCUAUAAA			custom
bpa-mir-5871	156	>Bpa0086_reverse_complement	21.7024	39.2144	0.368872	30.704	15.6722	0.152788	18.8035	15.6174	0.414748	10.7063	24.5549	0.742461	25.4894	41.6182	0.645967	16.2838	28.7712	0.714793	18.9254	16.907	0.511783	47.9262	13.0523	0.0608413	35.8356	80.0835	0.454072	64.526	23.8439	0.0106386	47.8572	117.022	0.50824	11.7509	19.7271	0.707906	experimental		UAUAGGAGGUCUCAAAAUGAAU			custom
	157	>Bpa0087_reverse_complement	3.27697	35.8969	0.878387	15.988	13.7214	0.447002	27.3284	15.2383	0.212463	1.99594	20.2745	0.942042	18.2939	41.6418	0.756518	18.0748	48.1699	0.805595	36.9249	24.3167	0.335961	57.1599	12.6761	0.0334746	9.8418	75.6238	0.791597	3.69532	15.048	0.824307	19.7336	103.931	0.706304	16.2104	27.2281	0.704154	experimental		GUGGAUGGAUUAGUUGAACGUUG			custom
bpa-mir-5872*	158	>Bpa0088_1*_reverse_complement	46.6428	42.6909	0.0933301	16.4561	17.3704	0.493707	28.8641	15.0306	0.186513	5.86179	25.9579	0.868642	15.3597	40.5183	0.777207	23.0479	31.3474	0.622506	25.5765	22.2189	0.463893	13.0575	12.7913	0.596796	53.1609	84.854	0.293843	11.4034	18.032	0.55939	76.5733	122.33	0.335306	13.0575	20.4676	0.693629	experimental		UGGUCGAUUUGAGGGU			custom
bpa-mir-5872	159	>Bpa0088_1_reverse_complement	20.1919	37.6525	0.38965	42.1621	14.5605	0.0270435	47.6031	29.3998	0.208761	35.7482	31.1201	0.427501	38.261	41.1204	0.46935	21.7619	30.5517	0.654009	65.1858	23.4651	0.0563395	55.7133	15.3741	0.0199008	69.2979	87.7253	0.298118	137.729	30.4954	3.61472e-05	177.659	120.615	0.0722039	265.326	53.383	0.000571991	experimental		UUUCAGGAGGUGAACCAGCA			custom
bpa-mir-5873	160	>Bpa0089¬_1_reverse_complement	7.85005	34.9528	0.71775	7.23883	13.2654	0.752377	8.94898	13.8368	0.677798	2.30158	20.0114	0.917115	1.70356	30.6446	0.964794	11.7786	23.1071	0.687151	3.17071	17.7953	0.922579	13.3776	12.374	0.661271	15.1672	76.7353	0.660066	2.2541	16.2315	0.883899	31.0986	107.21	0.511683	4.00332	17.1494	0.880758	experimental		UAGAUGUUGUUCUGAUUGAC			custom
	161	>Bpa0090_1_reverse_complement	6.41558	38.2046	0.777255	19.3712	13.45	0.343215	9.71925	13.4272	0.62536	11.226	24.9677	0.699961	8.48392	35.868	0.86316	8.4862	26.6912	0.812852	7.62591	18.0543	0.802008	24.5777	9.65031	0.36793	20.2823	77.7987	0.594186	19.3039	16.9317	0.286659	10.2687	104.987	0.819517	30.0989	23.6315	0.406661	experimental		UCACAAGGAAUGCGUCAGUCGAG			custom
bpa-mir-5874*	162	>Bpa0091*_reverse_complement	1.86596	34.4617	0.926309	0.033969	11.3884	0.999299	0.830253	9.7905	0.959435	0.319731	19.6795	0.981211	0.0160406	28.3918	0.999719	1.22937	19.7269	0.938925	1.3696	15.8555	0.969512	4.36575	10.6075	0.939698	2.25158	82.8117	0.899169	0.123185	14.8533	0.992723	1.67349	120.112	0.958691	0.00895649	14.253	0.99944	experimental		GUCAACAAAGAAUAGUGGUAU			custom
bpa-mir-5874	163	>Bpa0091_reverse_complement	4.09188	38.8577	0.860812	4.03905	13.5611	0.865987	7.18781	13.924	0.73681	0.225905	19.3404	0.987972	0.0152482	31.1062	0.999743	9.25765	22.7556	0.71571	5.97117	22.0794	0.860917	1.88883	8.72007	0.949454	9.16462	78.8393	0.717188	0.557333	13.3492	0.963489	9.81452	107.589	0.791587	1.29168	16.248	0.952472	experimental		UCCACUAUUCUUUGUUGACU			custom
bpa-mir-2b-1*	164	>Bpa0092_1*_reverse_complement	5.01811	37.9392	0.844723	0.699766	11.4029	0.981481	8.71989	15.513	0.730982	5.26936	21.536	0.829092	4.54931	33.9767	0.924868	8.06221	26.0781	0.836415	2.52163	15.0292	0.939573	0.631092	6.8768	0.987954	7.13491	75.7112	0.803062	0.322872	13.503	0.980536	0.00153742	111.876	0.999929	0.0109926	14.6778	0.999456	experimental		AGUUGUAUCGGCUGUGAUAUGU			custom
bpa-mir-2b	165	>Bpa0092_1_reverse_complement	44.6367	38.6098	0.112451	57.2139	16.5437	0.00385546	263.651	35.5401	2.56906e-11	5098.43	504.527	0	61.1068	44.9662	0.277226	49.2382	30.0194	0.3236	104.092	37.3588	0.0389532	65.1074	15.2809	0.00198008	86.4302	88.6171	0.305766	105.005	28.1311	0.00109456	47.7042	114.641	0.633053	166.374	38.8169	0.0067417	experimental		ACAUCACAGACCCGAUGCAGCGAC			custom
bpa-mir-2b-2*	166	>Bpa0092_2*_reverse_complement	2.08618	38.7293	0.934189	1.17008	12.5251	0.967308	3.74107	11.3549	0.84959	0.792348	20.0859	0.962503	1.69483	33.9309	0.973232	0.333556	20.5644	0.987722	1.79339	13.4848	0.950717	0.366601	8.04002	0.996079	6.49952	77.0811	0.797928	2.57961	21.023	0.905352	1.32325	107.924	0.964114	0.720087	14.3904	0.967912	experimental		UAGUUGUAUCGUCUGUGAUAUG			custom
	167	>Bpa0093_1_reverse_complement	170.265	55.5036	6.92229e-05	109.285	23.3689	4.15623e-05	84.5868	17.5215	6.01257e-05	188.193	54.5136	0.00972183	118.423	51.0318	0.0489557	85.8845	65.2761	0.348157	131.465	33.7496	0.00217757	56.4385	16.3038	0.0149917	141.164	97.4668	0.0842751	379.603	126.159	0.00242306	181.117	123.142	0.0897625	103.172	35.4568	0.0498417	experimental		GGUGGGACGAUGACUGGGAUGAAC			custom
bpa-let-7*	168	>Bpa0094*_reverse_complement	21.5955	40.126	0.419561	33.5925	16.8454	0.142453	32.7497	26.0592	0.343659	56.9619	41.2198	0.241509	27.7558	37.9857	0.588907	0.147106	20.1781	0.994609	36.6139	27.2134	0.347364	64.4051	20.1291	0.0475226	56.7872	86.7471	0.268159	71.23	28.5838	0.0227366	5.22201	113.867	0.922724	81.0883	31.9602	0.104215	experimental		CUGUCCAGCCUGCUAGCUUGCCG			custom
bpa-let-7	169	>Bpa0094_reverse_complement	73.7864	44.5183	0.0410903	84.2435	21.5114	0.00044195	119.98	22.1715	1.21275e-06	181.284	61.9949	0.0428219	168.529	56.7469	0.00693684	291.027	111.844	0.0376271	2268.04	228.079	0	2801.69	116.997	0	3069.33	225.453	0	3918.27	424.407	0	3036.85	296.591	0	2248.66	225.645	0	experimental		UGAGGUAGUAGGUUGUAUAGUUAUG			custom
bpa-mir-5875*	170	>Bpa0095*_reverse_complement	12.3094	40.0771	0.645717	3.51038	11.9909	0.876437	6.95737	12.3435	0.714688	4.98289	23.8805	0.843283	3.91793	43.3669	0.950132	1.98018	21.4926	0.940783	4.06494	16.8203	0.902053	5.70501	12.2767	0.860595	8.85742	80.7238	0.757892	4.32454	17.9746	0.803076	0.00132499	113.829	0.99993	2.03296	17.3863	0.934121	experimental		UGCAAACUGUCAUCAAGCAU			custom
bpa-mir-5875	171	>Bpa0095_reverse_complement	2.03694	35.0933	0.923456	5.9775	14.5149	0.800033	2.33867	11.4693	0.900705	2.88843	21.6315	0.89144	0.0153896	32.2796	0.999753	3.49663	22.5935	0.902139	4.98818	14.3654	0.863151	6.06729	8.6849	0.878675	6.89461	78.3638	0.781989	1.05547	15.4259	0.944077	5.19619	105.358	0.884482	1.5693	16.1511	0.944314	experimental		AGUGCAAGUAUGACAGUUUGCAUG			custom
	172	>Bpa0096_reverse_complement	53.2021	42.0021	0.0653465	82.0335	21.5682	0.00110997	94.5435	21.8008	0.000324703	103.427	52.0731	0.131374	63.0599	40.4033	0.219798	34.4394	45.2326	0.64485	220.62	39.1753	4.62239e-06	231.437	30.8723	1.35985e-07	116.653	92.3074	0.12785	46.259	30.0119	0.163502	67.4028	120.087	0.46762	174.976	44.6526	0.00690508	experimental		GGACCUUUACCGGAUGGAUG			custom
bpa-mir-5876*	173	>Bpa0097*_reverse_complement	8.59385	41.0342	0.751269	4.60823	14.4609	0.852678	9.59312	13.7262	0.635721	11.6826	25.436	0.634815	6.59749	37.0942	0.899	2.03667	22.3234	0.931748	11.926	23.9761	0.772783	3.18202	10.1213	0.932127	6.42235	75.058	0.777185	20.1386	22.4262	0.375962	0.0013144	109.072	0.999927	10.4308	19.607	0.68546	experimental		CCCUCCUCUCUUCAUCCUAGACUUG			custom
bpa-mir-5876	174	>Bpa0097_reverse_complement	59.55	52.7241	0.125936	50.9873	20.8251	0.0633678	45.3768	19.7121	0.0929865	31.3113	33.3193	0.495397	26.7099	40.9475	0.62039	24.4871	34.0923	0.644591	34.5975	28.2571	0.383314	22.1774	11.5555	0.371488	13.5428	81.9512	0.789721	43.98	23.462	0.090069	29.9264	116.443	0.693811	24.5055	41.3926	0.704297	experimental		CUAGGAGGAAAUGAGGGGUAAGAU			custom
	175	>Bpa0098_reverse_complement	5.29128	39.4778	0.826694	11.9833	17.8023	0.66319	4.83635	12.6541	0.813964	1.03634	19.8795	0.953791	0.133127	31.6901	0.99775	0.0053944	21.4233	0.999628	5.21767	16.2542	0.878255	10.7072	15.3038	0.816299	4.58731	76.5572	0.852223	5.57578	17.5653	0.75243	0.00127989	101.095	0.999921	1.4292	15.7066	0.945761	experimental		CAAUGUAUGCUGGACUGUUCAGUG			custom
bpa-mir-5856b	176	>Bpa0099_reverse_complement	13.8946	37.4922	0.552925	19.0601	16.0996	0.437257	14.0549	13.6461	0.510027	4.2033	22.6083	0.880453	2.03834	35.7795	0.970782	2.93611	23.4665	0.926942	17.3176	18.5858	0.619269	17.0374	12.0584	0.645196	9.73075	84.1852	0.808015	15.4772	18.4353	0.456265	2.14807	111.371	0.956513	13.7985	19.3741	0.644338	experimental		AACUCCGUGUGUAGCAUUCGGU			custom
	177	>Bpa0100_reverse_complement	19.6636	39.2752	0.45251	17.1535	14.6422	0.430763	16.9296	16.6974	0.44719	16.9491	32.7983	0.650231	2.06148	31.5091	0.965427	5.5174	24.1674	0.861412	12.4465	20.1737	0.73014	13.8732	9.16287	0.681162	20.6136	86.8332	0.630852	23.5255	20.0037	0.285757	0.253594	104.333	0.993419	25.4546	21.401	0.399462	experimental		UGGUAUCGUCCUUGGCGUACGAC			custom
	178	>Bpa0101_reverse_complement	0.00607593	35.9835	0.999778	0.0354157	9.62826	0.999171	0.0190189	9.878	0.999192	0.313871	17.8087	0.979505	0.0164255	30.2322	0.999736	0.884247	21.2284	0.957189	2.23624	16.2987	0.95205	4.29535	10.8212	0.932021	1.6693	70.0485	0.917544	0.00750421	14.6061	0.999454	0.000986561	100.577	0.999921	0.00874117	14.5174	0.99945	experimental		AAGAGUUAACAAUGAAUAUUUUGA			custom
	179	>Bpa0102_reverse_complement	26.9665	38.8785	0.276312	28.6839	13.862	0.174048	36.662	16.6095	0.137564	14.8041	26.154	0.66686	7.00657	33.8665	0.882355	6.35078	23.8878	0.859448	12.8113	19.0365	0.703663	23.8883	16.1936	0.471516	21.707	78.0776	0.604828	17.7563	18.9308	0.402358	7.34109	110.368	0.895403	22.5874	21.0589	0.495421	experimental		AGCAUCGACUGUGGAUGGCUAUA			custom
	180	>Bpa0103_reverse_complement	681.61	108.3	3.51041e-12	276.414	32.3097	6.66134e-16	166.433	25.4883	9.44253e-10	3033.06	847.117	0.00023179	248.149	69.1782	0.000722423	173.233	65.0703	0.0502408	305.857	51.3826	8.6577e-08	149.602	25.2332	3.35433e-07	859.645	168.855	1.86524e-07	557.931	166.063	0.000770441	757.379	177.296	3.58818e-05	304.738	56.191	6.76907e-05	experimental		UAGUGAUAAUGAUGAGAAGAAGA			custom
bpa-mir-36*	181	>Bpa0104_1*_reverse_complement	23.5494	44.4411	0.465923	2.46211	13.0495	0.922035	9.76181	12.7156	0.648749	37.134	33.5958	0.387703	13.3563	35.1286	0.783693	8.65406	23.3857	0.816003	18.213	25.8778	0.640709	11.3187	14.9842	0.690025	26.1904	80.7641	0.589201	4.59445	16.8771	0.807766	0.427948	107.921	0.992911	1.54393	15.2616	0.948366	experimental		AGGAUGUGCAUCGUGGUUGAUG			custom
bpa-mir-36	182	>Bpa0104_1_reverse_complement	27.7811	40.6852	0.302333	25.3766	14.7863	0.210254	22.5129	13.2129	0.279232	47.5092	41.1985	0.381878	8.61567	37.8559	0.866983	14.1677	26.2631	0.737845	20.2493	20.0624	0.530192	13.5195	10.3438	0.584197	54.7723	84.8683	0.366133	41.2317	31.8503	0.23658	24.0482	109.267	0.720287	47.5279	24.0982	0.254556	experimental		UCACCGGGUGCACAUUCGGU			custom
bpa-mir-5877*	183	>Bpa0105_1*_reverse_complement	6.20724	37.1255	0.796548	2.13308	12.2219	0.929773	6.99412	13.3825	0.714434	12.691	24.2878	0.580818	7.86238	36.0189	0.872792	1.03691	20.2039	0.957651	3.50266	16.2309	0.917876	3.88103	11.1897	0.932638	3.17207	80.821	0.875849	0.885878	16.387	0.951763	0.00122969	105.96	0.999925	2.61303	16.0676	0.894701	experimental		GAGACUUACUUGAGGAUACGUGAG			custom
bpa-mir-5877	184	>Bpa0105_1_reverse_complement	0.158892	36.5156	0.994104	2.15676	10.5459	0.914425	4.49996	10.6527	0.783486	1.79963	20.0648	0.925576	0.0161787	32.1562	0.999752	8.19719	24.7377	0.743935	3.66341	16.9106	0.919953	5.32206	10.9073	0.904092	0.896971	76.3774	0.955752	1.39932	15.7373	0.925007	0.00117345	104.811	0.999924	4.38123	17.2077	0.842976	experimental		AUCGUAUCCUCAAGUAAGUCUCGA			custom
bpa-mir-2a*	185	>Bpa0106*_reverse_complement	252.298	53.1692	7.67075e-09	396.779	41.5581	0	431.213	44.2226	0	169.19	60.059	0.0326973	166.593	52.8543	0.00568095	240.916	168.266	0.254137	116.191	29.2791	0.00271956	136.336	23.7615	1.64545e-05	78.1081	91.7631	0.298337	170.624	40.2094	5.36252e-05	29.6489	127.04	0.749673	223.538	43.7361	0.000927372	experimental		CGUCAAAGUGGUCAGUGAUGUG			custom
bpa-mir-2a	186	>Bpa0106_reverse_complement	1846.72	142.874	0	2348.87	130.572	0	2539.95	209.541	0	1954.93	173.926	0	2067.98	172.111	0	3021.98	127.003	0	2303.51	153.44	0	2044.27	116.674	0	1614.25	185.368	5.9952e-15	1888.06	163.977	0	2201.45	254.682	4.32987e-14	1778.51	141.841	0	experimental		UAUCACAGCCAGCUUUGAUGUG			custom
	187	>Bpa0107*_reverse_complement	423.764	73.8734	2.76823e-10	488.501	47.1156	0	279.273	37.5496	1.89694e-11	128.017	54.5448	0.0941078	157.909	57.7534	0.0225184	149.281	46.1925	0.0458456	142.232	37.0344	0.00333293	198.525	23.3246	3.39186e-10	100.271	91.7542	0.183954	117.199	31.1141	0.000945051	0.00261987	115.485	0.999931	194.883	40.6076	0.00203388	experimental		GCCUCAUUAGCUCAGUGGCAGAGCGUCUGUC			custom
	188	>Bpa0107_reverse_complement	2765.93	169.93	0	5476.2	264.413	0	3313.56	225.821	0	1676.21	197.296	1.73639e-13	1554.16	138.583	0	953.637	78.9609	0	1007.19	73.7284	0	248.65	26.7779	1.11022e-16	337.647	98.6743	0.00436219	472.298	76.7015	1.42959e-08	265.741	131.812	0.093013	512.754	67.3004	3.21504e-09	experimental		CAGAAGGCCGCUGGUUCGAUCCCAGCAUGAGGCAC			custom
bpa-mir-5878	189	>Bpa0108_reverse_complement	13.1477	40.2078	0.625282	22.3885	13.1646	0.34106	21.1206	12.1284	0.278572	4.1108	22.2138	0.874115	0.0163302	33.152	0.999759	7.79514	21.6674	0.795118	23.8793	18.0344	0.491194	22.6202	17.7511	0.63946	5.08235	75.5033	0.862417	0.253031	14.8967	0.987067	0.0329584	100.024	0.998932	5.76082	17.9739	0.834182	experimental		UUAUAUGAAUGAAGUACCGAGA			custom
bpa-mir-5879a	190	>Bpa0109_reverse_complement	950.024	99.2626	0	926.583	58.8374	0	904.656	85.0491	0	624.527	118.151	1.73883e-05	831.905	146.8	5.09231e-08	1367.86	110.76	0	314.311	55.0607	3.09709e-07	554.25	39.4563	0	455.112	98.5162	9.36847e-05	756.523	88.1227	1.9984e-14	444.028	142.613	0.00693084	474.818	76.9517	1.73497e-06	experimental		ACAUAGUUGAGUCUUUCCUGCUA			custom
bpa-mir-5879b	191	>Bpa0110_reverse_complement	55.3149	36.7888	0.0237162	70.7573	18.7729	0.00143949	63.7953	16.1287	0.00302931	25.4018	33.9004	0.584872	56.5095	49.1779	0.365055	66.8503	29.065	0.206417	38.7426	23.6262	0.267761	74.4804	18.7959	0.00413322	45.0938	80.3295	0.402877	106.207	28.4836	0.000853032	22.735	110.661	0.736601	40.7814	23.7623	0.306692	experimental		GCAGGAAAGACUCAACUAUGU			custom
bpa-mir-5880a*	192	>Bpa0111*_reverse_complement	0.00603099	35.8948	0.999778	0.654275	11.4887	0.981333	0.505497	10.6063	0.978029	2.71855	20.7754	0.870239	0.611501	31.839	0.990136	0.545096	19.0021	0.967814	0.954648	14.9501	0.979593	1.38092	7.90044	0.976335	1.68292	70.6735	0.908372	0.476426	15.0851	0.972793	0.00100301	105.612	0.999924	0.985988	15.2063	0.956253	experimental		UGAUCUAACAAAUUACCGACGUGU			custom
bpa-mir-5880a	193	>Bpa0111_reverse_complement	4.76631	37.0221	0.842569	18.114	12.8424	0.43128	19.8813	12.9331	0.318311	6.3258	22.395	0.796578	15.5638	39.7321	0.783773	10.1862	22.6261	0.749127	22.6702	38.1142	0.674976	52.7692	18.109	0.215111	0.00142022	69.8731	0.999886	4.33362	16.9687	0.819221	0.00158106	114.194	0.99993	2.8131	16.528	0.90831	experimental		ACAUCGGUAACUUGUUAGGUCAAA			custom
bpa-mir-5880b*	194	>Bpa0112*_reverse_complement	0.883052	37.1371	0.966744	0.454724	11.7018	0.985788	0.908453	10.6975	0.960559	5.77398	21.92	0.769142	3.79579	33.9746	0.94307	1.11845	21.6912	0.9479	0.0432793	14.5733	0.999096	1.22756	7.61187	0.981725	1.62523	73.9344	0.932362	0.53804	16.7441	0.969919	0.00108757	118.992	0.999933	10.2385	31.7123	0.772536	experimental		UGACCUAACAAGUUACCGAUGUAAC			custom
bpa-mir-5880b	195	>Bpa0112_reverse_complement	2.05101	37.4726	0.926812	3.14041	12.2089	0.902204	1.98992	11.9615	0.917567	0.815115	18.4094	0.954404	0.562468	32.3536	0.990506	0.00426428	20.3357	0.999608	1.08923	14.2286	0.975241	2.7214	9.94821	0.962962	0.000825294	73.7665	0.999892	0.0449598	14.2566	0.997068	0.00104222	100.02	0.99992	1.3341	15.7725	0.948336	experimental		GUCGGUAAUUUGUUAGAUCAAAC			custom
bpa-mir-5881a*	196	>Bpa0113*_reverse_complement	1.26553	34.4829	0.952414	0.675868	10.9921	0.975675	2.57476	11.3949	0.889023	0.482316	18.3885	0.972036	0.619365	31.6568	0.990052	2.88324	20.646	0.868999	0.104035	13.8905	0.997434	0.816353	7.21635	0.987691	2.30628	77.0556	0.899557	0.626547	16.4037	0.965588	0.00103899	111.434	0.999928	0.65684	15.0696	0.970715	experimental		CUUAGUGUCGUAGUUGUCCUAA			custom
bpa-mir-5881a	197	>Bpa0113_reverse_complement	22.0969	35.0892	0.325047	31.659	15.4287	0.161195	13.9902	13.1709	0.464508	15.9914	26.0721	0.600113	10.8128	38.0714	0.837251	2.51869	21.5611	0.922221	11.4403	19.2388	0.747844	25.0895	13.1066	0.429289	1.92287	74.5803	0.939907	22.6623	19.0916	0.284981	0.842033	113.917	0.984011	19.7546	21.1072	0.529881	experimental		AAUCGGACAACUACGACACUAAGG			custom
bpa-mir-5881b*	198	>Bpa0114*_reverse_complement	3.33294	39.1018	0.88913	1.43058	12.1392	0.956983	6.8239	12.2671	0.722503	2.69972	20.3965	0.885225	2.18465	32.5778	0.964442	8.66827	36.0642	0.828139	8.92762	26.9015	0.853365	5.77235	13.3173	0.88635	4.14076	78.281	0.881692	0.72349	15.6824	0.959287	0.0012078	106.842	0.999925	0.00960554	14.0985	0.999434	experimental		CUUAGUGUCGUAGUUGUCCGAU			custom
bpa-mir-5881b	199	>Bpa0114_reverse_complement	20.6351	37.832	0.380411	31.5175	15.4527	0.149317	28.2489	19.8324	0.298702	24.352	29.1722	0.499011	13.2953	38.6316	0.797856	10.2711	23.8268	0.779533	15.9759	16.653	0.589442	32.1861	14.1103	0.304471	5.01191	73.147	0.876983	24.2303	21.1061	0.301334	13.3314	117.113	0.831307	28.4003	27.7876	0.487103	experimental		AGGACAACUACGACACUAAGGG			custom
bpa-mir-5882a*	200	>Bpa0115_1*_reverse_complement	33.8201	57.2028	0.420689	46.8785	19.3114	0.0592459	71.7629	15.7969	0.000416501	135.261	38.1536	0.0357388	154.573	52.9944	0.0160307	186.237	41.927	0.00720922	235.406	70.5817	0.00371058	356.274	35.9919	0	127.767	90.9345	0.119759	158.318	39.7671	0.00054102	1.48077	111.045	0.982423	299.082	52.1986	7.16367e-05	experimental		AUGCAUUAUUCUGGUUGCCCACG			custom
bpa-mir-5882a	201	>Bpa0115_1_reverse_complement	278.085	74.5647	6.19216e-05	359.529	37.8069	0	442.788	58.553	1.85474e-11	869.762	144.706	1.72002e-07	882.856	97.4931	0	645.266	231.707	0.0217388	670.655	64.3255	0	809.269	56.0389	0	581.528	114.759	1.16606e-05	845.981	116.614	8.03713e-12	683.869	159.077	0.000189112	1089.29	138.052	1.31384e-12	experimental		UGGGUAAUCAGGACAGUGCAUAU			custom
bpa-mir-5882b*	202	>Bpa0116_1*_reverse_complement	15.9932	39.6789	0.525871	26.7707	17.1517	0.259005	35.3386	15.6852	0.109387	31.2377	28.3062	0.368599	4.83604	39.0782	0.932491	13.2678	28.9503	0.715577	7.18356	19.3797	0.837417	27.6689	18.5361	0.443554	16.8549	82.2001	0.6652	26.8461	22.452	0.285064	0.0017839	107.884	0.999926	29.0161	25.075	0.431563	experimental		AUGCACUGUCCUGAUUACCCACAG			custom
bpa-mir-5882b	203	>Bpa0116_1_reverse_complement	2.05534	38.0454	0.929637	12.1689	14.215	0.647769	2.81666	10.014	0.877518	2.28795	21.0026	0.904385	1.0668	29.8933	0.980677	1.98162	19.8801	0.928815	2.30877	13.4673	0.941738	15.2723	15.692	0.725142	0.154073	73.93	0.992055	2.86535	16.2188	0.859662	4.55102	113.663	0.907062	2.41113	15.8534	0.915118	experimental		UGGGCAACCAGAAUAAUGCAUAGU			custom
	204	>Bpa0117_reverse_complement	0.0786067	35.2928	0.997071	5.04973	11.2666	0.835103	0.742012	9.18047	0.961799	1.60084	22.0795	0.928924	0.0166941	35.1539	0.999773	0.53937	20.1451	0.972315	0.0293323	14.5779	0.999453	9.50618	18.7459	0.846176	0.228366	76.6371	0.987044	0.00761738	15.843	0.999496	1.08098	106.879	0.964695	1.31769	14.6455	0.943519	experimental		CUAAUAGUGUUCAGGUAAGACGA			custom
bpa-mir-236*	205	>Bpa0118*_reverse_complement	18.5258	39.2593	0.456583	30.1231	16.6091	0.198582	38.2794	15.0757	0.0735163	6.91199	23.9648	0.811542	6.63839	32.4156	0.890925	8.58805	27.1653	0.82478	4.61668	15.6137	0.882552	30.944	14.9237	0.383119	12.1473	80.6045	0.731048	79.582	26.8235	0.00757289	0.00174227	109.346	0.999927	32.4256	22.3139	0.33834	experimental		CGUCUUACCUGAACACUAUUAGA			custom
bpa-mir-236	206	>Bpa0118_reverse_complement	15.4763	36.0509	0.499047	27.9534	17.219	0.280668	11.2151	13.2449	0.596963	3.73134	21.9235	0.895981	6.13789	35.7775	0.898173	14.1933	22.7646	0.690324	9.88691	16.647	0.765819	17.4701	13.7642	0.56588	1.07632	71.0024	0.969894	4.72707	16.9379	0.801669	20.2145	110.852	0.705476	9.32265	17.3813	0.743895	experimental		UAAUACUGUCAGGUAAUGACGAU			custom
bpa-mir-5365a	207	>Bpa0119_reverse_complement	0.00602128	34.6542	0.99977	0.620911	9.34716	0.980263	0.0186826	9.62285	0.999171	0.733477	18.7341	0.956282	1.24583	31.3532	0.976366	4.19567	20.657	0.80459	0.794949	14.0832	0.982623	0.124559	6.59354	0.998789	0.00076409	73.6117	0.999892	0.00730415	12.8081	0.999377	5.06312	123.176	0.905802	0.00868281	14.0631	0.999433	experimental		AAUUCGAUUGUGUUCUCUUAAUCA			custom
bpa-mir-5365b	208	>Bpa0120_reverse_complement	31.0502	39.47	0.194044	26.8227	15.5018	0.226776	15.0426	17.1106	0.543148	0.389639	19.4479	0.985735	35.4565	45.9929	0.566387	27.2117	32.5726	0.539699	25.2265	23.9226	0.517715	4.33085	10.2443	0.870774	3.16724	81.8058	0.921022	10.0667	17.9218	0.597054	37.0452	120.171	0.589883	4.52713	16.3536	0.86651	experimental		UGAUUAAGAGAACACAAUCGAAU			custom
	209	>Bpa0121_reverse_complement	20.012	35.9672	0.374972	41.8567	18.143	0.0606312	24.5056	14.5179	0.250475	29.9239	33.9872	0.448421	5.87646	35.3061	0.902159	11.7659	26.6567	0.739198	8.51741	17.0414	0.77769	26.7429	11.3328	0.318036	9.24576	73.4342	0.768715	31.4213	20.8925	0.161908	16.1074	109.253	0.774911	30.4908	21.6944	0.348794	experimental		GGCCGAUACGUCUGAGAUGCUGG			custom
bpa-mir-50*	210	>Bpa0122*_reverse_complement	124.043	44.2576	0.000240507	215.836	41.4333	3.78491e-07	286.257	41.742	2.31495e-10	235.343	62.2526	0.00775113	277.951	66.417	0.000160081	195.203	46.898	0.0083497	222.808	37.8826	2.92257e-06	341.219	52.2206	1.76525e-13	153.957	90.6708	0.0619702	183.659	44.4898	0.000163625	4.82547	108.734	0.942814	294.725	53.5077	0.000123728	experimental		CCAGCAUCUCAGACGUAUCGGC			custom
bpa-mir-50	211	>Bpa0122_reverse_complement	12887.7	804.422	0	11259.8	569.73	0	11988.5	1467.38	2.22045e-16	9142.12	725.753	0	12457.5	497.337	0	11787.9	931.896	0	10594.7	350.903	0	10589.2	356.3	0	12667.9	1156.21	0	12845.5	1499.98	2.42029e-14	11976	705.292	0	7453.69	636.154	0	experimental		UGAUAUGUCUGAUAUUCUUGGGUU			custom
	212	>Bpa0123_reverse_complement	7.81863	37.8132	0.734034	15.9846	13.9382	0.477124	6.95475	13.0005	0.716229	2.86754	20.6228	0.8884	1.73862	32.1568	0.970658	11.2871	27.7388	0.731697	5.06224	17.2689	0.88089	8.44338	14.7456	0.823827	3.36284	71.2609	0.879773	4.29665	15.8823	0.787624	25.2404	185.36	0.775334	5.75448	17.5765	0.829409	experimental		UUGAAGACUGAUGAAGCUUCCA			custom
	213	>Bpa0124_reverse_complement	3.3528	36.2409	0.873421	3.04273	11.2909	0.906047	2.02928	11.2747	0.919222	0.428496	18.4957	0.976005	0.961812	31.8161	0.982498	7.66652	22.9219	0.738326	2.36715	15.2997	0.939029	1.72846	8.34753	0.967529	1.65985	72.7498	0.925374	0.00735605	13.5327	0.99941	15.6741	109.052	0.712885	0.0101609	14.6096	0.999454	experimental		UUGAUCAGAAAUGGUUAGUA			custom
	214	>Bpa0125_reverse_complement	1.51737	36.004	0.943738	2.58488	11.2111	0.915787	1.82545	9.9853	0.917325	0.852992	19.3185	0.957354	0.220583	31.8149	0.996452	2.95691	21.9447	0.884869	3.65633	16.6303	0.924501	5.03352	11.3222	0.906718	0.685581	74.414	0.967394	0.00778069	13.8161	0.999422	0.276142	105.713	0.991815	0.473846	14.6403	0.979887	experimental		AGUGAUAUUGUUGCAUUUGCAGA			custom
	215	>Bpa0126_reverse_complement	0.853506	35.5392	0.968564	1.69142	10.4271	0.94838	1.81494	10.9541	0.923068	0.70716	19.3874	0.966424	0.0175013	33.5366	0.999762	0.278753	19.3814	0.985248	5.9278	17.2349	0.872802	10.4041	12.2099	0.85518	0.000893257	72.2891	0.99989	0.00797213	14.7294	0.999458	0.00109347	97.2794	0.999918	0.00959587	14.4655	0.999448	experimental		UUAGAUCAUUAUGACAUCAAUC			custom
	216	>Bpa0127_reverse_complement	2.76552	41.2115	0.913013	0.88378	10.5679	0.973966	1.19867	10.1235	0.94535	0.67332	21.3475	0.966541	0.0173305	28.8045	0.999723	0.760046	18.9808	0.962591	4.31004	17.3775	0.906985	11.8755	19.7635	0.818671	0.0383458	73.8487	0.997542	0.00789	14.91	0.999465	0.00110652	100.82	0.999921	0.00958767	13.4159	0.999405	experimental		AAUAAUGUAGUUGUGGUUAUUGA			custom
	217	>Bpa0128_reverse_complement	2.65704	38.9599	0.913086	7.40554	13.005	0.775219	5.24347	12.1776	0.792564	0.228369	18.678	0.987568	0.344524	30.2868	0.994055	1.11136	19.0062	0.950458	7.23879	16.6153	0.841788	10.4061	14.7877	0.840012	0.00097029	76.0337	0.999895	0.00828721	14.1286	0.999435	0.00116986	112.076	0.999929	0.235484	14.9394	0.99054	experimental		GAAAUUCUAUAGAAGACUGUA			custom
	218	>Bpa0129_reverse_complement	5.9845	37.6843	0.793129	6.78999	13.0207	0.769257	7.05059	14.449	0.749517	1.61646	20.1184	0.936748	1.44538	32.5688	0.975801	5.79734	22.871	0.838662	13.958	20.4272	0.700194	12.9824	11.8038	0.72016	5.23591	75.4142	0.836796	0.00805271	16.2637	0.999509	7.74923	105.693	0.851157	0.556621	15.8852	0.980633	experimental		UUUGUUGUUGAUGAACGUGA			custom
	219	>Bpa0130_reverse_complement	4.35379	36.5652	0.844442	4.0116	12.4692	0.869835	5.97347	12.1473	0.772238	0.680638	18.4519	0.964086	0.0169664	34.02	0.999765	3.12534	20.9225	0.873891	6.29777	17.7034	0.867641	4.16353	9.50057	0.919666	1.83507	70.7214	0.926416	1.14611	15.3479	0.936954	0.0225615	102.653	0.999096	1.40637	15.4246	0.948774	experimental		AACUUUGAAAUUUGCAAUUGC			custom
	220	>Bpa0131_reverse_complement	10.2158	34.6999	0.633783	5.88499	11.1785	0.794051	13.2555	20.2839	0.649849	2.0055	23.0554	0.933587	1.65939	34.4964	0.972523	7.05697	23.5992	0.800834	7.29408	18.5362	0.832323	7.47306	12.057	0.82687	3.061	72.8488	0.897257	9.55058	17.7177	0.611422	0.264835	102.399	0.993367	16.4606	42.0313	0.737381	experimental		UGAUUCUGGAGAUUUUUGCUCC			custom
bpa-mir-5881c	221	>Bpa0132_reverse_complement	124	45.1629	0.000144419	101.488	22.3698	0.000103592	65.6838	19.1313	0.00849568	117.649	49.7578	0.0832836	85.8541	50.6288	0.181474	35.0782	34.701	0.539374	172.778	43.2976	0.00114197	107.285	26.9245	0.00457223	192.777	91.9214	0.0109316	67.6593	24.5749	0.0158148	24.6709	115.062	0.751402	96.2917	33.334	0.068268	experimental		UGAAAUUAGGACAACUACGACAC			custom
	222	>Bpa0133_reverse_complement	0.00615333	39.9902	0.9998	1.70641	10.8904	0.950068	1.38804	10.9902	0.938282	0.109947	17.5494	0.992139	0.0168264	31.3306	0.999745	1.51988	19.759	0.930864	0.0300584	13.8008	0.999422	2.9955	8.40592	0.956046	0.000826884	70.4412	0.999887	0.145354	13.7705	0.99031	0.00103466	104.514	0.999924	0.0835179	14.8398	0.995706	experimental		UUAUAUGGAUGUAUUAUUUGCCA			custom
bpa-mir-232	223	>Bpa0134_reverse_complement	4.50667	37.4118	0.839492	7.66546	13.8621	0.757761	8.24617	13.211	0.668231	2.47429	20.4617	0.914025	3.11453	30.7236	0.948641	5.46714	20.444	0.808245	8.24655	17.5519	0.812679	12.204	12.1475	0.740784	1.25367	70.8433	0.948949	2.24859	15.4903	0.885821	1.19344	107.681	0.975126	2.75415	16.6155	0.907798	experimental		UAAAUGCAUCUAAGAUGCGAAUG			custom
	224	>Bpa0135_reverse_complement	1.61729	33.9243	0.936189	3.01536	11.2223	0.905941	1.50078	10.9913	0.939126	0.204505	18.2963	0.98821	0.0169258	30.2044	0.999736	7.81941	27.8533	0.783296	2.4681	15.309	0.941207	13.8246	27.87	0.798725	0.000891243	69.3966	0.999885	0.00791287	14.9725	0.999467	0.00113856	114.151	0.99993	0.00964447	14.4167	0.999447	experimental		UAUGUGUACAUAUAAGUAUGCGUA			custom
	225	>Bpa0136_reverse_complement	7.04427	37.4326	0.751258	4.7713	12.6589	0.840273	7.47091	11.7514	0.700588	1.79218	20.1104	0.932472	0.769069	32.1725	0.987063	8.86767	21.3987	0.711763	3.16869	16.201	0.923022	4.3438	8.32793	0.912122	2.34198	75.8276	0.919257	0.757822	15.3612	0.958627	6.01673	107.101	0.872349	3.26277	24.2402	0.927789	experimental		UGUUAUGCUGUUAUUACUUG			custom
	226	>Bpa0137_reverse_complement	0.545538	35.7127	0.979305	0.53454	9.84366	0.984034	5.16219	13.5923	0.801198	0.519138	17.809	0.9683	0.0166162	31.9934	0.999751	3.40366	20.8733	0.853949	0.259654	13.8937	0.99441	0.958477	6.94692	0.986094	0.0837424	69.8065	0.994898	0.184166	15.6447	0.988791	0.00105878	107.958	0.999926	0.00913997	13.6178	0.999414	experimental		AAAGUGAAUUGUUUUUUCCUUU			custom
	227	>Bpa0138_reverse_complement	13.3449	36.2496	0.532126	17.0192	14.7798	0.418553	10.9129	14.41	0.591423	10.6148	25.4193	0.735574	6.67071	32.7511	0.87834	14.9639	25.074	0.65668	16.6042	17.4215	0.57894	15.0981	10.7147	0.618696	10.7673	80.6359	0.756958	15.7912	18.9491	0.436596	12.7427	118.228	0.838115	23.2919	21.7027	0.463488	experimental		GUGAGCAAAGCUCUAGCUGGU			custom
	228	>Bpa0139_reverse_complement	12.636	37.9922	0.595892	10.5044	11.7368	0.599535	11.3146	13.1427	0.575136	12.0709	22.9284	0.620722	8.23197	35.5805	0.867309	7.65239	22.9723	0.764735	5.99363	17.1942	0.858038	2.82927	11.238	0.933382	2.42026	75.2824	0.920272	8.59999	16.8124	0.618115	0.69762	106.447	0.984459	6.29583	18.4147	0.800039	experimental		AUCACUUGGUAAUUCGGCCGUUCC			custom
	229	>Bpa0140_reverse_complement	16.5198	39.6729	0.525026	13.3378	12.5571	0.568252	16.4826	12.1472	0.414314	8.24761	23.5078	0.762606	9.32782	38.4336	0.8748	7.02997	24.9553	0.826519	6.48449	17.5008	0.854002	9.01813	14.4601	0.804339	3.48743	77.4433	0.903883	2.28607	14.2373	0.878382	5.99421	107.507	0.900432	1.07564	15.8459	0.965129	experimental		GAUCAGAUGGAUGAUUUGCUGA			custom
bpa-mir-5883	230	>Bpa0141_reverse_complement	102.195	47.8722	0.00405708	71.6497	19.8231	0.00256458	78.9214	25.6061	0.0123727	114.107	54.6441	0.0982158	85.7396	51.2725	0.16917	47.7636	28.6801	0.372821	114.517	32.0816	0.00666801	55.0868	13.4229	0.0102023	110.911	86.3375	0.0928322	33.4806	23.2405	0.197189	106.686	133.347	0.287714	69.529	31.0824	0.158721	experimental		UGGAAUGGUGUGAGUAGUGUG			custom
	231	>Bpa0142_reverse_complement	106.153	49.8036	0.00388841	74.5071	20.9615	0.00252532	70.4987	17.6597	0.00197874	93.036	46.3213	0.133105	63.5645	48.9784	0.3056	54.4809	38.9773	0.356931	84.231	26.179	0.0224869	43.7918	12.225	0.0305832	91.9025	90.4664	0.199197	42.849	20.9619	0.0712654	86.7121	120.91	0.351644	56.8293	27.5155	0.232016	experimental		CGGGGAUGAGUUGUGGGAAGG			custom
	232	>Bpa0143_reverse_complement	2.81292	41.2079	0.919449	1.42556	10.7926	0.953612	1.01332	11.1715	0.962847	1.68729	19.8454	0.918559	3.48835	32.0685	0.942554	7.68501	23.5886	0.783052	1.71631	14.8625	0.963361	2.42916	9.10435	0.969884	1.14456	76.0317	0.957492	0.00837267	14.9442	0.999466	0.0011855	109.218	0.999927	1.26016	15.7455	0.952404	experimental		UUAAAGCUAAAUUAAUACACCAG			custom
	233	>Bpa0144_reverse_complement	7.2787	42.1235	0.776487	1.33022	11.1811	0.956004	6.12559	12.9521	0.763725	1.00523	19.5802	0.955698	5.53732	37.2475	0.915875	2.78142	19.5653	0.88195	8.53711	17.3995	0.812159	2.68641	9.95434	0.952571	3.39122	73.5087	0.889305	0.00785867	13.2337	0.999397	9.30416	108.931	0.797024	0.136895	14.2818	0.993623	experimental		AGUUGUUUGAGUGAAUUUAA			custom
	234	>Bpa0145_reverse_complement	0.00573276	29.9441	0.999734	1.00179	10.466	0.962153	0.0697072	9.44947	0.996148	50.3892	38.507	0.199079	4.21543	34.5224	0.929804	6.86157	23.8572	0.764133	4.87975	17.6566	0.880003	19.9026	12.0985	0.623718	0.00101899	74.2491	0.999893	17.1238	21.0123	0.426697	1.77882	110.027	0.960598	26.7488	23.9478	0.354854	experimental		UUUUGAUUGUUUUUUUUUUUUUUUU			custom
	235	>Bpa0146_reverse_complement	0.518988	36.4862	0.980517	0.0767912	9.38145	0.997869	1.74958	11.8177	0.931153	1.60779	19.9244	0.916264	0.0162608	31.375	0.999746	3.42565	22.1352	0.858341	6.04754	29.1792	0.906014	0.123748	7.01896	0.998862	0.395268	74.8123	0.977048	0.00747843	14.439	0.999447	0.0010037	105.457	0.999924	0.0515228	12.7196	0.996816	experimental		CAUUAAUUUCCUUGUUGUAUAC			custom
bpa-mir-7	236	>Bpa0147_reverse_complement	902.958	170.794	5.14783e-09	681.213	62.0099	0	786.906	94.8484	7.45737e-13	564.761	98.3595	8.31012e-06	975.321	114.803	1.11022e-16	1094.28	109.166	0	1313.36	122.639	0	1050.52	73.2508	0	1361.47	145.465	8.88178e-16	1133.25	124.539	0	1008	165.348	7.41552e-07	324.735	60.8815	2.94116e-05	experimental		UGGAAGACUUGUGAUUUUGUUGU			custom
	237	>Bpa0148_reverse_complement	0.247028	34.5239	0.989954	0.476285	10.2254	0.984749	1.81427	11.1774	0.920929	0.856945	20.6227	0.955498	0.0163124	27.4713	0.99971	3.92988	21.7126	0.848034	1.31049	16.3583	0.971099	1.74517	8.09684	0.977685	0.565514	76.2747	0.972238	0.00766733	14.9663	0.999467	0.00102633	105.542	0.999924	0.638978	14.3876	0.971132	experimental		CAGUUUUUGAUGUAGAAAUUGA			custom
	238	>Bpa0149_reverse_complement	5.24685	37.1747	0.813167	6.73476	12.8358	0.781347	4.22269	12.0929	0.831902	2.02851	20.9608	0.910958	0.0218385	33.4744	0.99968	6.38564	30.8951	0.849845	2.12602	13.4944	0.946016	1.78472	8.89642	0.964458	0.692664	77.5661	0.966186	1.3038	15.5389	0.932676	0.0483152	107.931	0.998291	2.22311	16.0529	0.916662	experimental		CUAGGAUUUUGAGAGAUUGCUC			custom
	239	>Bpa0150_reverse_complement	0.907329	35.3807	0.965972	5.42864	14.1043	0.836122	4.33099	10.7807	0.810848	3.21406	20.466	0.854582	0.692611	28.773	0.987588	2.91174	20.853	0.875447	0.869416	14.024	0.9789	4.41588	9.36906	0.923326	0.000851959	72.7171	0.99989	0.00769342	13.1786	0.999395	0.909344	108.776	0.972573	0.0922677	12.3724	0.99511	experimental		UAUGUGUACAUAUAAGUAUGCGUA			custom
	240	>Bpa0151_reverse_complement	0.394674	36.5766	0.985227	0.035599	9.46531	0.999157	0.0284919	10.0748	0.998827	1.04955	19.5475	0.944468	0.0164153	30.9149	0.999742	2.04888	21.3754	0.904171	1.49318	15.7704	0.966744	0.859647	6.83859	0.987806	0.000765518	70.8521	0.999887	0.00744612	13.2943	0.9994	0.000988013	99.0562	0.999919	0.00872018	14.5379	0.999451	experimental		CAAUUCGAAAUUUUGUUUAUCAUU			custom
	241	>Bpa0152_reverse_complement	4.61531	34.9014	0.827019	7.9245	13.7216	0.765604	7.87386	14.9484	0.725133	2.19089	19.8806	0.902066	2.14847	33.9488	0.967939	7.31429	24.5212	0.777367	2.31134	16.6163	0.942416	6.74238	16.0223	0.894657	1.17747	74.9358	0.946925	0.938869	15.3942	0.952831	0.00123516	107.015	0.999925	1.3621	14.5128	0.943658	experimental		ACGUACGUGUAUAUGCAUAUGCA			custom
	242	>Bpa0153_reverse_complement	9.30116	37.0279	0.685299	9.18214	13.5456	0.677117	8.77048	12.7778	0.663687	3.84417	20.7233	0.873933	0.016742	31.694	0.999748	5.76157	24.0621	0.859716	10.836	17.7238	0.765193	1.12208	7.79461	0.979823	1.28922	75.1385	0.954443	0.346362	14.8537	0.982385	0.272912	108.027	0.994111	4.55929	16.4927	0.858602	experimental		UGGAUGUUCUUGAAUUAUGGUC			custom
	243	>Bpa0154_reverse_complement	0.400719	35.328	0.984914	0.496566	9.82473	0.983829	12.9709	35.7926	0.777985	2.61635	21.4599	0.883379	0.0535375	27.8344	0.999065	0.731249	20.5438	0.965483	1.37057	14.6436	0.969143	3.80804	13.168	0.938694	0.0194011	74.922	0.99853	0.0076162	14.591	0.999453	0.00103179	101.52	0.999921	0.223859	15.5833	0.990099	experimental		AAUCUUACUAAUAUAAAUCCG			custom
	244	>Bpa0155_reverse_complement	6.73789	33.4202	0.750425	10.2002	13.2959	0.704492	6.63841	13.8162	0.769102	7.67492	23.1067	0.731023	0.258602	30.6543	0.995769	6.23754	26.1168	0.85163	11.0245	19.9393	0.767531	5.36279	10.8103	0.901123	0.179941	75.0573	0.991847	1.5675	15.0324	0.92096	0.00129979	106.438	0.999925	2.52358	17.3336	0.917866	experimental		AAAUGCACAGUGAAUUGUGUUGG			custom
	245	>Bpa0156_reverse_complement	6.40536	38.8346	0.785602	2.92464	12.0736	0.910183	5.642	12.3371	0.78744	2.78313	20.4424	0.884022	0.0170755	30.6749	0.99974	1.33741	21.0085	0.946844	5.228	17.368	0.883927	2.31466	8.72972	0.968699	0.114743	74.3104	0.993415	0.850788	15.9835	0.957412	0.00119453	107.181	0.999926	4.1067	15.9868	0.850239	experimental		ACGUACGUGUAUAUGCAUAUGCA			custom
	246	>Bpa0157_reverse_complement	23.2774	39.1497	0.349303	6.69879	12.9864	0.78734	7.76498	12.1423	0.70237	3.43395	20.6696	0.851758	4.41937	32.4379	0.93046	1.10991	20.0395	0.954897	8.31719	25.6141	0.865778	2.06558	8.00898	0.965414	0.000957561	75.0122	0.999894	0.348861	14.5646	0.980169	0.00124885	99.7211	0.99992	0.221568	13.6519	0.990468	experimental		AAGUUGGUUUUCUAGUUUGAUUUU			custom
bpa-mir-268	247	>Bpa0158_1_reverse_complement	88.8695	50.3533	0.0107133	78.1049	20.8754	0.00167087	72.0929	16.9448	0.00105403	131.068	55.0586	0.0566065	72.5832	49.4973	0.24112	49.4375	95.2685	0.699593	140.845	42.6631	0.00745821	70.4552	18.1916	0.0119486	128.827	93.7571	0.0784547	26.066	19.3923	0.238599	60.7275	108.944	0.415308	83.5654	28.9024	0.0869025	experimental		UGAAAUGAUUAGAAGCAGUGUGUU			custom
	248	>Bpa0159_reverse_complement	3.62573	39.2352	0.878905	2.36009	11.4853	0.921904	5.43894	11.5899	0.768369	2.78959	20.9865	0.884837	1.18445	32.2934	0.982448	1.5184	21.1959	0.941693	8.85569	18.1293	0.801301	3.09102	8.91212	0.953101	0.732758	74.4263	0.962477	0.118282	15.528	0.992927	0.00117192	115.815	0.999931	0.88405	13.8756	0.966453	experimental		UACUGCUUUUCAAUUUCUUAU			custom
	249	>Bpa0160_reverse_complement	1.65371	38.3219	0.943542	0.383292	10.2532	0.988909	0.757131	9.62078	0.965406	2.22838	21.2484	0.907383	0.0165623	33.8284	0.999764	1.36617	20.0131	0.933363	4.85631	17.6827	0.891224	1.10562	7.65574	0.98385	0.256685	77.9967	0.985622	0.856141	15.4012	0.952534	0.00103966	101.9	0.999922	1.25251	15.2783	0.944075	experimental		GGUGAAAUUGUUGCAUAUACAUU			custom
	250	>Bpa0161_reverse_complement	8.20836	39.154	0.727559	4.47296	12.5663	0.850768	10.278	12.6254	0.59349	1.32227	21.0389	0.9407	3.36754	33.2529	0.943601	6.40287	24.0692	0.810042	5.26884	15.6453	0.879276	1.50791	8.07556	0.973155	0.167175	77.0717	0.991871	1.32744	15.0504	0.931422	1.28221	119.548	0.976442	1.97796	14.9273	0.923606	experimental		ACGUACGUGUAUAUGCAUAUGCA			custom
	251	>Bpa0162_reverse_complement	12.1743	38.6073	0.620768	5.87112	12.0674	0.790626	12.9108	14.8874	0.559643	1.48815	19.4847	0.939826	6.77454	35.5664	0.895682	9.65296	37.6872	0.859443	6.64067	18.6691	0.851803	1.82659	7.98772	0.96057	4.84828	77.469	0.848985	2.0512	15.3755	0.891705	5.83492	107.443	0.894119	0.575342	14.6284	0.979351	experimental		UCAGCAGUUGUUGCAUUAGU			custom
	252	>Bpa0163_reverse_complement	4.65066	39.3784	0.843046	2.99757	12.3587	0.907005	6.9487	10.5986	0.684695	2.15605	20.0919	0.91094	1.87201	35.4163	0.976096	11.2642	25.444	0.681224	9.36948	20.8654	0.818287	8.54541	12.9445	0.849506	0.000978011	68.4198	0.999883	0.170761	15.845	0.991308	0.00125838	105.607	0.999924	9.81406	29.6996	0.783312	experimental		UUAUAUGUAUGGGUAUACGUGCG			custom
	253	cel-let-7	81.704	42.3511	0.0140115	69.8345	20.1821	0.00190491	88.4206	21.4629	0.000180234	158.553	49.7321	0.0412369	114.179	48.7969	0.0367819	238.385	43.3715	5.39129e-05	1757.4	172.656	0	2942.3	188.055	0	3793.32	318.367	0	4329.67	464.784	0	3240.84	240.35	0	1818.09	221.371	4.55191e-15	experimental		UGAGGUAGUAGGUUGUAUAGUU	MIMAT0000001	mature miRNA	standard	cel-let-7
	254	cel-let-7*	3.23418	35.2915	0.875755	0.0321996	9.02654	0.999116	2.0244	11.2084	0.912534	2.39347	21.0394	0.893231	0.0160127	33.006	0.999758	3.34569	20.0758	0.857538	0.445895	14.4532	0.990202	9.16023	19.8082	0.853789	0.509782	73.9891	0.973533	1.75624	15.8591	0.904588	0.00109706	104.01	0.999923	1.19477	15.0752	0.948266	experimental		UGAACUAUGCAAUUUUCUACCUUAC	MIMAT0015091	mature miRNA	standard	cel-let-7*
	255	cel-lin-4	6873.27	507.554	0	4850.66	432.538	0	2440.27	251.052	0	2787.62	584.736	4.37196e-06	1864.75	171.255	0	980.497	236.936	0.000118614	102.074	45.1531	0.0387771	650.194	100.699	2.31218e-10	5995.75	796.957	9.99201e-16	13231.2	2031.79	9.43697e-11	1678.4	380.226	2.03892e-05	247.816	67.8765	0.00430485	experimental		UCCCUGAGACCUCAAGUGUGA	MIMAT0000002	mature miRNA	standard	cel-lin-4
	256	cel-lin-4*	35.7244	38.8481	0.138504	23.2479	15.6909	0.267734	20.5666	15.7609	0.356281	19.1516	31.0977	0.619058	19.3003	39.5975	0.705199	25.5056	30.5169	0.553415	16.6739	16.8533	0.555078	10.1134	11.84	0.686606	64.093	92.2441	0.286169	60.0141	26.5815	0.0301356	69.0618	124.593	0.354651	41.6185	23.7596	0.27078	experimental		ACACCUGGGCUCUCCGGGUAC	MIMAT0015092	mature miRNA	standard	cel-lin-4*
	257	cel-lsy-6	7.62136	39.0229	0.739008	4.61664	12.1067	0.839182	6.19992	12.9591	0.743551	1.04172	22.7121	0.956073	1.18936	37.3245	0.982197	4.5907	19.9266	0.828128	1.30484	14.5406	0.968831	15.901	16.0057	0.665631	2.89519	75.5714	0.884511	2.13428	16.1863	0.891513	11.1735	121.251	0.819492	4.5733	17.4628	0.855314	experimental		UUUUGUAUGAGACGCAUUUCG	MIMAT0000749	mature miRNA	standard	cel-lsy-6
	258	cel-miR-1	22375.6	1691.62	0	18303.4	1096.07	0	22404.4	1762.06	0	22721.4	1062.64	0	21220	758.924	0	17858.4	877.651	0	20271.7	1214.59	0	17496.7	358.737	0	19130.6	1778.74	0	21021.8	1688.96	0	20139.5	1221.36	0	3545.56	429.073	6.65024e-14	experimental		UGGAAUGUAAAGAAGUAUGUA	MIMAT0000003	mature miRNA	standard	cel-miR-1
	259	cel-miR-1018	4.5829	39.3836	0.837509	1.39211	10.851	0.95163	0.766586	11.0316	0.965469	1.66074	20.713	0.924724	0.778559	32.003	0.987518	5.94504	25.3894	0.812837	3.34951	16.1039	0.920801	3.89524	9.98385	0.926798	2.25042	81.14	0.910967	4.37754	16.6231	0.779285	3.87466	109.313	0.92348	3.0654	15.9456	0.884296	experimental		AGAGAGAUCAUUGGACUUACAG	MIMAT0005031	mature miRNA	standard	cel-miR-1018
	260	cel-miR-1019	0.00592708	34.7864	0.999771	0.25465	10.1573	0.992075	0.57254	11.0345	0.976487	2.25705	19.7266	0.888409	0.0157025	31.9323	0.99975	1.05078	21.478	0.946119	0.841375	13.8095	0.978154	3.53906	11.0078	0.934738	4.44077	82.5376	0.836024	12.2171	18.3146	0.473704	0.00107152	103.253	0.999923	1.01479	14.1607	0.95036	experimental		CUGUAAUUCCACAUUGCUUUCCAG	MIMAT0005032	mature miRNA	standard	cel-miR-1019
	261	cel-miR-1019*	0.00598109	36.2337	0.99978	0.0340117	10.3131	0.999226	0.0184994	10.8325	0.999263	1.3085	20.7122	0.936916	1.02142	34.5358	0.984182	0.131802	21.0691	0.992184	2.95068	15.4458	0.933234	9.26102	16.2027	0.850305	0.670357	75.0146	0.967075	1.32228	15.845	0.92418	1.96927	99.1914	0.94773	0.192105	15.6727	0.991422	experimental		GUGAGCAUUGUUCGAGUUUCAUUUU	MIMAT0005822	mature miRNA	standard	cel-miR-1019*
	262	cel-miR-1020	0.117324	35.344	0.995596	0.267809	10.5273	0.991943	2.70618	13.1877	0.888475	2.24808	22.8667	0.906485	3.08672	32.3739	0.948428	4.20734	20.5467	0.81264	2.38903	14.7419	0.937944	4.7853	9.61499	0.909251	2.20654	77.0554	0.899105	0.275136	15.9263	0.9842	0.00107013	112.973	0.999929	3.16252	17.4932	0.887158	experimental		AUUAUUCUGUGACACUUUCAG	MIMAT0005033	mature miRNA	standard	cel-miR-1020
	263	cel-miR-1021	2.34085	34.3484	0.905006	3.83811	12.5274	0.863453	3.65579	12.7852	0.851351	9.42488	25.3039	0.737363	12.7154	41.5613	0.812742	1.65149	20.4687	0.93771	7.39809	16.9933	0.818875	14.0334	14.842	0.689562	11.0957	72.0059	0.674642	12.2591	18.3183	0.509028	5.72391	108.88	0.888342	15.3091	19.8161	0.568878	experimental		AAGUGAGAUCAUGUGAAAUCCUCGG	MIMAT0005522	mature miRNA	standard	cel-miR-1021
	264	cel-miR-1022	2.21662	38.8221	0.921081	6.35576	12.3309	0.77032	2.27365	11.4927	0.903401	5.83591	21.8125	0.799412	4.38103	34.1814	0.927204	4.87397	23.6019	0.854077	9.79121	18.4421	0.76269	10.3002	10.3867	0.753191	8.93659	72.5369	0.730906	7.77752	17.2708	0.654223	0.390886	108.876	0.991434	4.05047	16.6775	0.85693	experimental		AAGAUCAUUGUUAGGACGCCAUC	MIMAT0005523	mature miRNA	standard	cel-miR-1022
	265	cel-miR-124	299.411	49.2233	2.58737e-12	320.459	32.3535	0	423.307	40.5541	0	172.153	51.5535	0.0341547	265.836	74.7415	0.00100564	483.833	69.3916	8.73194e-07	415.768	61.1098	1.39497e-09	399.918	33.2715	0	277.839	99.3636	0.00849581	177.376	47.7307	0.000491935	239.324	124.453	0.0697766	174.672	34.7529	0.00244128	experimental		UAAGGCACGCGGUGAAUGCCA	MIMAT0000282	mature miRNA	standard	cel-miR-124
	266	cel-miR-124*	5.33694	36.8063	0.804688	2.78435	11.4708	0.897561	10.8564	32.8851	0.796848	6.93756	23.7873	0.765558	4.87374	34.017	0.913859	1.86008	19.7168	0.920907	7.48199	17.7403	0.814136	2.16169	7.99482	0.943694	11.5613	76.9126	0.705728	13.5247	21.128	0.508582	6.76772	106.133	0.85969	8.22588	18.5091	0.741621	experimental		GCAUGCACCCUAGUGACUUUAGU	MIMAT0015111	mature miRNA	standard	cel-miR-124*
	267	cel-miR-1817	0.188133	34.7439	0.992559	0.4808	10.6007	0.984276	0.704958	10.0726	0.965599	0.879737	20.1722	0.956305	0.0156875	33.8809	0.999764	2.43516	21.2974	0.898902	4.38479	17.7089	0.891923	3.94044	9.84852	0.916747	3.8537	73.5072	0.825465	7.40332	17.5639	0.654585	0.00110538	101.625	0.999921	3.94039	17.213	0.850125	experimental		UAGCCAAUGUCUUCUCUAUCAUG	MIMAT0006584	mature miRNA	standard	cel-miR-1817
	268	cel-miR-1818	0.365278	35.1901	0.987231	0.716362	10.7994	0.975412	3.85328	12.2838	0.844946	3.46492	20.9299	0.871249	1.79043	34.6467	0.967245	4.28654	20.9411	0.853204	3.39348	15.8084	0.911265	4.27219	9.41481	0.909518	4.40163	77.879	0.851774	4.27805	17.4211	0.797208	1.06941	107.476	0.974956	2.70004	16.9981	0.903101	experimental		UGUGGUCUUCAUGCCAUGAUUUU	MIMAT0006585	mature miRNA	standard	cel-miR-1818
	269	cel-miR-1819	0.898244	35.0858	0.964475	2.11613	11.2025	0.923555	0.292851	11.1923	0.986938	1.60565	22.7983	0.929919	2.01154	31.9776	0.962135	19.555	59.3664	0.743663	6.28732	16.693	0.839878	8.2996	11.9011	0.823866	2.32145	70.3834	0.896517	0.938607	14.4222	0.945831	4.04294	111.197	0.910442	0.0471731	15.0817	0.997783	experimental		UGGAAUGAUUGAGCUUGAUGGA	MIMAT0006586	mature miRNA	standard	cel-miR-1819
	270	cel-miR-1820	0.00601506	34.1035	0.999766	0.0331826	10.2507	0.999221	0.0181304	10.2001	0.999218	0.874605	19.7838	0.950597	0.0159045	29.1316	0.999726	9.62194	23.3392	0.649429	2.70965	15.4745	0.937954	6.69311	11.3011	0.89545	1.21308	73.2514	0.947047	0.132678	15.3807	0.992441	0.0011062	105.603	0.999924	0.0088924	14.331	0.999443	experimental		UUUUGAUUGUUUUUCGAUGAUGUUC	MIMAT0006587	mature miRNA	standard	cel-miR-1820
	271	cel-miR-1821	0.0914561	35.6533	0.996391	1.02708	10.811	0.962913	0.688807	10.4336	0.96929	0.318641	19.2616	0.985887	0.0152758	31.2999	0.999745	7.80358	22.6525	0.736523	3.59505	15.6868	0.912814	9.77916	13.6265	0.815534	1.86821	73.6906	0.916689	3.43193	21.271	0.868743	1.27288	105.151	0.962815	0.00933267	13.8175	0.999423	experimental		UGAGGUCUUAUAGUUAGGUAG	MIMAT0006588	mature miRNA	standard	cel-miR-1821
	272	cel-miR-1822	10.3299	32.7971	0.605448	12.6821	18.917	0.64306	3.93658	11.4318	0.821807	12.2854	28.9402	0.731367	15.0445	37.5512	0.764687	22.7999	53.1786	0.757548	13.7624	19.0683	0.674549	8.63584	11.9286	0.754084	12.0096	75.3707	0.719495	26.7615	22.4564	0.255075	18.4305	122.047	0.789921	22.4854	34.5404	0.629677	experimental		GAGCUGCCCUCAGAAAAACUCU	MIMAT0006589	mature miRNA	standard	cel-miR-1822
	273	cel-miR-1822*	1.10636	34.6666	0.955797	6.37695	13.0847	0.77329	2.89496	12.3856	0.877483	9.59777	25.1184	0.708687	1.15217	32.3582	0.979108	4.23927	20.5481	0.83001	11.1289	18.5483	0.734271	11.2689	14.1363	0.77405	7.52577	82.1248	0.805918	11.2423	19.7944	0.574938	0.748233	107.013	0.98266	7.49922	18.1132	0.756286	experimental		AGUUUCUCUGGGAAAGCUAUCGGC	MIMAT0015266	mature miRNA	standard	cel-miR-1822*
	274	cel-miR-1823	0.00602169	36.194	0.99978	0.0350048	9.83247	0.999188	0.420139	10.223	0.980781	0.00433047	20.0627	0.999602	0.0164264	30.8832	0.999742	4.12529	23.406	0.841055	2.2276	16.1871	0.954903	3.19187	9.78879	0.95097	0.145782	69.9544	0.990148	0.0484321	15.3529	0.996893	0.0874703	101.349	0.996629	0.00883892	13.8974	0.999426	experimental		UACUGGAAGUGUUUAGGAGUAA	MIMAT0006590	mature miRNA	standard	cel-miR-1823
	275	cel-miR-1824	43.677	42.0934	0.112876	25.1073	16.6066	0.241809	60.6214	22.7908	0.0420643	29.8222	32.9666	0.498043	73.9576	46.1626	0.195432	61.4783	68.8987	0.538715	72.5934	31.0444	0.0741385	14.0951	8.14271	0.463237	32.7745	76.2015	0.476248	28.1517	20.6462	0.220377	79.3822	114.054	0.303757	35.2703	22.4557	0.318948	experimental		UGGCAGUGUUUCUCCCCCAACUU	MIMAT0006591	mature miRNA	standard	cel-miR-1824
	276	cel-miR-1828	0.0059798	36.626	0.999782	0.369091	9.91707	0.988627	1.84936	12.0993	0.926709	2.21348	21.4079	0.901449	0.950387	30.6251	0.98322	4.57242	23.0266	0.848357	3.30921	16.8475	0.928485	15.3362	29.6225	0.833582	3.17577	78.199	0.878654	0.862343	15.6005	0.951371	0.360814	109.572	0.987615	0.179938	15.7039	0.992416	experimental		ACUGGAAGCAUUUAAGUGAUAGU	MIMAT0006768	mature miRNA	standard	cel-miR-1828
	277	cel-miR-1829a	0.00608287	35.3516	0.999774	0.0358636	10.9418	0.999271	0.135587	10.2526	0.994251	0.00435067	18.8503	0.999577	0.0169438	32.3296	0.999753	0.499849	19.5625	0.971239	1.36285	13.8371	0.968571	0.348114	7.2678	0.996272	0.0146656	69.304	0.998647	0.977163	15.7444	0.94673	0.000987192	101.809	0.999922	0.00864579	14.647	0.999455	experimental		CAACCAUUGGAAUUUCUCUAUU	MIMAT0006769	mature miRNA	standard	cel-miR-1829a
	278	cel-miR-1829a*	0.216035	38.365	0.992385	0.0344663	9.54122	0.999164	0.76429	9.73857	0.965028	0.46138	20.4608	0.975969	1.26892	34.7487	0.981964	2.36624	19.7049	0.891077	2.00343	15.9082	0.959115	3.47706	9.20847	0.949074	0.000896584	71.0906	0.999888	0.0077019	14.8381	0.999462	0.997899	107.341	0.969763	0.009242	14.298	0.999442	experimental		AAGGGGACUUCUAAUUGUUUGUA	MIMAT0015267	mature miRNA	standard	cel-miR-1829a*
	279	cel-miR-1829b	4.40705	38.4789	0.846799	0.0319942	10.1157	0.999211	1.83136	10.8862	0.904695	0.00510518	19.1413	0.999583	1.10995	34.608	0.983378	4.81514	22.5592	0.837568	8.28201	20.1413	0.814124	16.1728	19.228	0.706191	3.94651	82.0715	0.862827	5.71477	18.4549	0.755894	0.449528	110.363	0.985836	0.971628	15.6315	0.959188	experimental		AAGCGAUCUUCUAGAUGGUUGUA	MIMAT0006770	mature miRNA	standard	cel-miR-1829b
	280	cel-miR-1829c	1.41502	36.6078	0.94829	0.563768	10.4574	0.98271	3.15961	14.6071	0.88955	0.00507369	17.2967	0.999539	0.0164482	33.5563	0.999762	4.38755	23.4862	0.872499	7.19316	17.0487	0.847468	18.6854	14.4259	0.661862	4.00109	72.8764	0.863778	1.32178	15.4183	0.930879	0.168003	106.771	0.994473	0.00958789	15.4151	0.999482	experimental		AAGCGAAAUUCAAGAUGGUUGUA	MIMAT0006771	mature miRNA	standard	cel-miR-1829c
	281	cel-miR-1830	6.24422	38.6429	0.790438	3.45466	13.2304	0.893974	3.81362	13.2475	0.844893	1.86312	20.9051	0.93018	1.22287	35.0068	0.979744	4.64996	21.863	0.843702	3.10158	15.3122	0.914618	17.2713	13.0159	0.659669	9.03705	77.2803	0.758829	14.7065	17.396	0.406636	2.00087	109.869	0.953336	7.32602	19.4633	0.770696	experimental		CGAGGUUUCACGUUUUCUAGGC	MIMAT0006772	mature miRNA	standard	cel-miR-1830
	282	cel-miR-1832	71.4259	50.0521	0.0359061	29.8589	15.333	0.149799	42.8204	14.6327	0.0413081	5.9061	24.2142	0.86625	52.9439	40.5515	0.315289	40.6273	29.3684	0.403198	38.3767	22.7285	0.268415	23.5128	11.7893	0.316145	53.5199	87.9109	0.394799	34.0111	23.1878	0.188486	91.5312	123.64	0.304196	28.7777	24.0933	0.467592	experimental		UGGGCGGAGCGAAUCGAUGAU	MIMAT0006774	mature miRNA	standard	cel-miR-1832
	283	cel-miR-1832b	402.434	90.1515	1.00891e-07	392.147	48.3471	3.9968e-15	221.569	27.9772	2.67453e-12	20.894	31.5414	0.633441	75.3406	50.3956	0.229176	31.1571	33.3978	0.562433	45.7623	25.2412	0.183904	49.8151	35.3622	0.372395	53.6853	78.3602	0.317273	69.7408	24.6277	0.0115608	81.2917	110.225	0.298664	36.3006	24.533	0.378647	experimental		AGUGGGCAGAGCGAUUCGCUGAU	MIMAT0011450	mature miRNA	standard	cel-miR-1832b
	284	cel-miR-1832b*	114.142	51.5266	0.00205898	68.7046	22.8321	0.0100914	69.3474	23.9568	0.0181233	34.9292	32.9338	0.435197	129.673	60.9193	0.0720613	89.1539	35.4152	0.131924	73.785	34.2643	0.103013	32.1304	13.9195	0.143132	141.515	104.393	0.0950713	141.972	40.5957	0.00121564	446.249	187.676	0.00768237	148.483	47.5826	0.0428864	experimental		CAGCGAAUCGCUCGGCCCACUUU	MIMAT0011449	mature miRNA	standard	cel-miR-1832b*
	285	cel-miR-1833	30.33	38.5336	0.206607	26.1113	15.4425	0.224528	25.6149	17.6364	0.294249	21.6671	32.4619	0.599545	13.9836	38.3321	0.779777	6.96869	22.2066	0.840213	41.3913	24.8064	0.291806	39.1052	14.2653	0.150384	46.2857	81.8582	0.34493	27.3897	22.1264	0.262524	31.4422	122.611	0.664712	47.481	23.4931	0.199525	experimental		CGAGGCUUGCGAAAUAAGUGUGC	MIMAT0006775	mature miRNA	standard	cel-miR-1833
	286	cel-miR-1834	0.374334	37.1782	0.986778	3.38048	12.4273	0.897631	1.64704	10.8391	0.925449	1.47321	20.6145	0.932673	2.7942	30.2104	0.949785	2.30483	23.8752	0.919449	5.82856	19.9806	0.877728	9.19586	15.9098	0.837767	3.76392	72.9032	0.848661	5.93337	17.6478	0.718851	1.14743	108.013	0.966463	2.82487	16.365	0.886948	experimental		AGAGAUCAACCAUUGAGAUCCAA	MIMAT0006776	mature miRNA	standard	cel-miR-1834
	287	cel-miR-2	881.379	105.11	0	1053.01	86.245	0	1205.73	114.711	0	725.668	121.606	1.12183e-06	789.527	115.136	3.95174e-11	982.82	255.29	0.00075417	956.303	83.3255	0	852.235	53.1589	0	701.59	122.147	7.48974e-07	998.41	112.829	1.11022e-15	914.628	145.375	6.05089e-07	476.046	74.0192	2.257e-07	experimental		UAUCACAGCCAGCUUUGAUGUGC	MIMAT0000004	mature miRNA	standard	cel-miR-2
	288	cel-miR-2207	0.993603	39.4595	0.966058	0.7512	10.1743	0.977168	2.21782	11.3546	0.900756	0.00502266	20.67	0.999614	1.39184	36.9642	0.979716	5.32577	22.7169	0.816528	5.42323	19.4892	0.873819	17.1362	20.8436	0.70723	1.26945	76.9874	0.949159	0.343273	14.2305	0.979408	11.4928	112.871	0.75851	0.413418	16.0877	0.984593	experimental		UGUGAAUUGAGACUGUGUAUAAG	MIMAT0011425	mature miRNA	standard	cel-miR-2207
	289	cel-miR-2207*	729.478	134.335	1.41667e-09	605.699	86.3889	4.37693e-10	125.201	24.7612	5.03643e-06	1249.52	325.784	0.000123544	164.985	59.4651	0.0114169	104.957	45.4892	0.113875	165.611	35.6159	0.000116233	230.1	40.8181	9.44817e-07	1050.79	227.064	2.37258e-07	524.814	111.924	4.60234e-06	557.136	161.567	0.000642063	487.076	94.4748	4.27613e-05	experimental		AUGCACAGGCUCAAUGCACACA	MIMAT0011426	mature miRNA	standard	cel-miR-2207*
	290	cel-miR-2208a	4.42955	38.3958	0.846119	6.32871	12.9845	0.77762	1.91687	11.2408	0.915389	1.2719	19.9416	0.946155	5.93844	32.474	0.898113	3.58328	22.944	0.899449	14.7875	17.645	0.673978	13.2881	13.9059	0.730524	5.42693	76.88	0.826694	5.90488	16.412	0.723813	0.00133034	107.726	0.999926	4.87083	17.1071	0.828422	experimental		AAGUGUACCCGAAUCUGAUAUCC	MIMAT0011427	mature miRNA	standard	cel-miR-2208a
	291	cel-miR-2208a*	3.44786	41.1097	0.890583	0.032559	9.75639	0.999182	1.89355	11.4144	0.920117	0.00457695	18.9598	0.999579	0.551002	33.3823	0.990829	1.6839	21.2589	0.930303	1.3107	14.0595	0.966455	5.77571	10.9639	0.895999	2.25676	71.943	0.893177	0.578622	14.5791	0.965437	0.0678813	106.992	0.997561	1.06792	15.6326	0.952409	experimental		AUGCAGUUUCUGGUAUACUUCA	MIMAT0011428	mature miRNA	standard	cel-miR-2208a*
	292	cel-miR-2208b-3p	0.362308	36.4571	0.987219	0.720528	10.7564	0.97951	1.53206	10.2997	0.935922	1.65146	21.3813	0.929941	2.03583	31.0577	0.96304	2.14839	19.815	0.925104	3.73338	16.7337	0.92069	13.7359	16.0211	0.791467	1.27661	71.264	0.938203	1.00426	15.1189	0.942479	0.00114477	104.509	0.999924	0.591465	15.4527	0.974544	experimental		AUGCAGAUUUUGGUACACUUCA	MIMAT0011430	mature miRNA	standard	cel-miR-2208b-3p
	293	cel-miR-2208b-5p	4.41934	34.3685	0.832452	5.455	13.6155	0.816516	3.89713	11.9738	0.834153	4.09653	24.8246	0.890068	4.88649	37.4074	0.925883	6.49938	25.0038	0.825594	12.9682	20.011	0.70839	9.7702	12.7924	0.777718	7.15891	74.2126	0.782701	10.9474	18.8541	0.579451	1.00881	103.907	0.974916	11.8171	19.8597	0.66284	experimental		AAGUGUACCCGGAUCUGAUAUCC	MIMAT0011429	mature miRNA	standard	cel-miR-2208b-5p
	294	cel-miR-2209a	30.4573	37.9324	0.211419	25.296	14.457	0.237708	21.4492	15.9073	0.349899	15.0908	27.4885	0.664509	17.7079	39.4477	0.729089	12.9691	25.836	0.74479	31.6681	21.3717	0.381376	46.8814	12.3053	0.107488	32.5179	78.4812	0.433108	15.5801	18.1449	0.451867	4.84998	108.831	0.924358	28.6866	23.1496	0.423801	experimental		AGAGAUCAGCGGUUACACUACA	MIMAT0011432	mature miRNA	standard	cel-miR-2209a
	295	cel-miR-2209a*	32.8028	37.545	0.154251	24.2441	17.4665	0.296523	22.1553	15.8647	0.324354	113.499	47.8594	0.0696254	42.3087	45.8521	0.459766	29.6161	61.6073	0.744993	30.9446	23.1382	0.351731	28.8168	19.5863	0.373882	53.6106	81.7296	0.303966	63.8926	22.7837	0.0101486	37.5144	110.886	0.570614	28.202	20.3534	0.385676	experimental		GAGUGUAACCACUCUUCUCCUUC	MIMAT0011431	mature miRNA	standard	cel-miR-2209a*
	296	cel-miR-2209b	10.1645	39.4742	0.673792	11.9788	13.9738	0.60118	12.9117	12.379	0.506468	6.83869	24.6359	0.815424	7.60617	34.0301	0.86918	27.4021	84.6627	0.79526	8.93346	16.4156	0.787096	15.9433	12.4182	0.604533	15.4005	81.0862	0.687442	3.49168	17.5276	0.851326	6.0376	118.611	0.902389	6.83997	18.8789	0.80539	experimental		AGAGAUGAGCGGUUGUGCUUCA	MIMAT0011454	mature miRNA	standard	cel-miR-2209b
	297	cel-miR-2209b*	66.4229	42.1245	0.0266852	49.155	19.6753	0.0499705	31.3409	16.5088	0.174437	116.837	51.7577	0.0520388	56.6028	46.7291	0.341962	22.3669	31.5519	0.638164	33.2261	20.6757	0.296778	36.9546	11.7076	0.123187	67.965	89.421	0.299143	63.4665	25.4323	0.0227772	46.8557	103.74	0.467246	32.3788	25.3204	0.395876	experimental		AGUGUAACAACUCUUCUCCUUC	MIMAT0011453	mature miRNA	standard	cel-miR-2209b*
	298	cel-miR-2209c	41.9597	48.6972	0.229058	37.7052	17.9053	0.106941	23.3874	15.8256	0.296143	30.5343	44.2024	0.589516	49.6881	48.3816	0.412038	20.7401	28.7013	0.658825	56.8973	32.2792	0.217409	36.8158	14.8032	0.180034	34.1816	79.7728	0.455956	41.8015	24.9747	0.121095	64.7862	155.256	0.555199	42.0005	24.3399	0.262264	experimental		AAAAGACCACCGGUUACACUACA	MIMAT0011434	mature miRNA	standard	cel-miR-2209c
	299	cel-miR-2209c*	6.20092	37.0758	0.77564	0.992059	10.8697	0.961149	3.80073	12.6195	0.850903	5.9024	24.9518	0.803651	6.39608	33.1839	0.896121	2.0571	20.4903	0.914931	6.33317	17.8064	0.840636	29.6427	51.9883	0.683117	7.79842	77.2348	0.814528	4.03578	17.173	0.809943	1.5946	106.055	0.960123	3.70636	15.3016	0.852398	experimental		GAGUGUAACCGCACGUCUUGUUU	MIMAT0011433	mature miRNA	standard	cel-miR-2209c*
	300	cel-miR-2210	0.818287	33.2987	0.96641	0.034637	10.3619	0.99923	0.0586794	10.6415	0.997497	1.18587	19.8851	0.943699	3.59305	34.3991	0.942271	1.68909	21.0497	0.926764	3.56256	16.5143	0.922623	3.46672	8.59604	0.941606	0.0849874	76.8966	0.994996	0.0076035	14.3212	0.999443	1.14866	107.162	0.970311	0.247964	15.4755	0.98844	experimental		AGGCAGAUCAAUCAAUUUUUAGG	MIMAT0011435	mature miRNA	standard	cel-miR-2210
	301	cel-miR-2210*	20.9985	41.3168	0.412799	10.7988	14.9196	0.607249	19.2356	12.2271	0.303846	24.8431	26.1237	0.459716	11.8749	36.8034	0.80238	21.6504	41.4111	0.716488	24.0401	19.8034	0.440497	15.2505	11.8515	0.512721	19.2634	83.375	0.655397	28.0683	17.58	0.153839	19.4437	107.594	0.738703	32.501	23.7848	0.34818	experimental		UAAAGUCGAUUGCUCUACCCAC	MIMAT0011436	mature miRNA	standard	cel-miR-2210*
	302	cel-miR-2211	53.4104	40.2177	0.0370451	37.8311	15.5006	0.0758201	30.355	17.307	0.233804	41.3571	35.5873	0.379231	11.4285	38.3952	0.826314	18.8284	26.2964	0.662882	16.562	18.1871	0.576053	32.7133	12.2743	0.184806	18.4798	84.2543	0.741244	26.848	18.7693	0.201706	42.4877	109.456	0.540763	21.5192	17.931	0.508483	experimental		UCAGGUAGAAUUUAGAGGAGAAA	MIMAT0011438	mature miRNA	standard	cel-miR-2211
	303	cel-miR-2211*	6.02801	36.8389	0.77897	4.03976	12.5509	0.86318	4.09557	10.6653	0.810381	1.50906	21.1704	0.934104	0.0166202	32.2623	0.999753	3.96617	21.5828	0.857044	4.07032	18.3281	0.905641	9.72047	15.5944	0.816055	1.9827	70.3872	0.904333	15.0368	17.4828	0.39542	0.00122917	101.249	0.999921	12.0206	17.9466	0.604216	experimental		CCUCCAUCUAUUCUCCAUCUGACG	MIMAT0011437	mature miRNA	standard	cel-miR-2211*
	304	cel-miR-2212	3.80483	36.7874	0.861701	1.11755	10.6729	0.960799	3.35588	9.5473	0.822557	6.04436	26.7798	0.828516	8.84674	35.9584	0.861272	5.92057	23.795	0.843172	5.882	17.4802	0.86416	17.2326	12.5779	0.655215	1.9599	72.9844	0.926534	9.21778	17.427	0.609232	2.76988	100.443	0.942853	8.99714	17.5502	0.704266	experimental		UGGCAGAUCAUAGGCUGACUUUG	MIMAT0011439	mature miRNA	standard	cel-miR-2212
	305	cel-miR-2212*	5.85784	42.3338	0.81734	3.57194	11.5205	0.868942	8.03443	15.5529	0.711127	4.29724	22.8325	0.847438	0.0162239	31.2915	0.999745	4.4221	22.1308	0.8429	7.83145	17.7414	0.826416	13.2107	17.7197	0.777276	4.57539	75.7541	0.841563	3.64879	17.082	0.82588	0.00127665	102.138	0.999922	3.64934	19.8888	0.893078	experimental		AAGUGGCAUUUGAUAAGCCAUC	MIMAT0011440	mature miRNA	standard	cel-miR-2212*
	306	cel-miR-2213	18.8265	36.8295	0.415124	16.5949	15.3218	0.4455	19.5182	16.7811	0.389136	10.2242	27.008	0.762672	9.34614	33.8836	0.834855	9.50606	25.8497	0.785235	12.4389	19.2518	0.710989	11.2468	13.6958	0.691522	19.419	80.0351	0.637083	19.8883	17.7766	0.299532	22.6735	101.852	0.660396	22.0976	18.9968	0.48755	experimental		AAGCUGUAAGAGGACUGCCUAA	MIMAT0011442	mature miRNA	standard	cel-miR-2213
	307	cel-miR-2213*	6.59626	40.0564	0.779295	3.75778	12.6365	0.868427	2.9268	11.2254	0.868852	3.7907	22.0491	0.862219	0.0157531	32.1812	0.999752	9.35559	25.6027	0.741734	6.7305	18.7344	0.843878	11.2299	13.9191	0.75855	5.00761	71.8351	0.842279	9.59162	18.473	0.60626	4.78864	104.522	0.889996	1.92637	16.331	0.932926	experimental		UGGCGGACUCUUCACAGUUUGA	MIMAT0011441	mature miRNA	standard	cel-miR-2213*
	308	cel-miR-2214	253.972	63.4905	1.33661e-06	187.373	30.8218	7.10899e-08	138.216	27.1253	8.45135e-06	280.37	92.9413	0.0142231	143.321	55.7815	0.0246796	575.103	81.3759	4.02521e-08	695.51	85.6738	4.16334e-14	296.716	30.5617	2.55351e-15	259.991	109.639	0.00890409	142.79	48.1071	0.00345778	143.393	150.532	0.280559	116.613	50.637	0.111201	experimental		CAUUGACAACAACUUGACCGGCGUU	MIMAT0011444	mature miRNA	standard	cel-miR-2214
	309	cel-miR-2214*	19.7317	38.935	0.415655	17.6203	12.5362	0.348164	23.6806	15.3879	0.263396	33.4273	30.553	0.379154	3.94703	34.7356	0.9286	13.9688	25.5291	0.690919	17.7163	17.9896	0.555286	18.7581	11.7761	0.452754	26.2426	80.0851	0.513868	20.0602	19.0382	0.318521	21.7453	110.096	0.706102	26.5745	20.894	0.393952	experimental		AUUCGGUCCGGAGUCAAUGGG	MIMAT0011443	mature miRNA	standard	cel-miR-2214*
	310	cel-miR-2215	9.76986	38.9213	0.666575	5.54718	14.527	0.815439	6.78115	10.8458	0.680661	4.58435	20.9154	0.829047	1.40833	30.8535	0.971741	4.50335	22.2704	0.845415	5.71319	16.0852	0.843196	14.4346	14.0145	0.643847	10.5136	73.9503	0.692523	5.12002	15.9934	0.737396	12.9183	101.923	0.745002	3.44685	21.6301	0.912481	experimental		AGAAUCGUAGCGCGUGUUGUUU	MIMAT0011446	mature miRNA	standard	cel-miR-2215
	311	cel-miR-2215*	12.9507	39.2804	0.576823	16.0611	12.0529	0.408552	9.62184	12.6715	0.612138	20.5439	30.6326	0.581428	11.2201	37.0461	0.830767	7.76267	25.0915	0.816412	13.5578	23.199	0.735345	14.8517	11.7525	0.598911	0.00150453	59.5616	0.999866	40.1519	21.7586	0.0956091	5.70976	105.733	0.906842	29.0128	30.4015	0.540651	experimental		ACAGCACGUGUUACGAUGCUCC	MIMAT0011445	mature miRNA	standard	cel-miR-2215*
	312	cel-miR-2216	16.996	40.4768	0.471053	9.38334	13.8942	0.667672	25.0839	19.5205	0.32072	2.95075	21.632	0.90704	18.3071	41.0878	0.730892	12.0151	24.8272	0.715527	15.7697	21.0714	0.653625	8.69378	10.3055	0.723741	31.8109	79.547	0.395151	15.0788	20.4022	0.478547	36.7475	117.835	0.599314	9.62556	20.3675	0.761268	experimental		GCACAUUUUAAGUCGGUAGGC	MIMAT0011447	mature miRNA	standard	cel-miR-2216
	313	cel-miR-2216*	21.3294	39.7519	0.404926	28.0703	16.022	0.255533	17.7499	12.5918	0.346573	3.27345	22.6402	0.895803	4.03226	37.3859	0.947025	4.38563	27.1935	0.89099	9.08283	32.9259	0.85423	43.7228	13.1949	0.259124	4.96809	72.1351	0.829087	9.06775	27.2675	0.747316	0.00151674	102.575	0.999922	0.277126	16.3574	0.990693	experimental		CUAUCUACUUAAAAUGUGCCU	MIMAT0011448	mature miRNA	standard	cel-miR-2216*
	314	cel-miR-2217	6.75727	36.2645	0.751972	8.52506	12.8651	0.671864	5.87524	11.7439	0.742342	12.27	25.2591	0.674378	5.3427	31.2028	0.898688	3.82769	23.6818	0.899208	10.6997	16.7592	0.705988	6.88542	12.0389	0.778104	23.1198	79.0016	0.523287	34.4465	20.2345	0.104332	14.4551	114.103	0.775734	14.5859	20.0032	0.604212	experimental		UCGACCCUUGUGCCUGUUUCGGU	MIMAT0011452	mature miRNA	standard	cel-miR-2217
	315	cel-miR-2217*	22.5616	39.561	0.33546	22.8928	14.0153	0.253405	17.2232	14.4962	0.412998	17.0902	25.142	0.596496	16.1164	35.4135	0.720042	15.1412	28.486	0.716835	21.7166	21.9432	0.536358	15.5067	9.362	0.487225	37.0324	81.3495	0.416199	25.55	21.4528	0.26256	47.696	117.473	0.469283	31.3033	22.3817	0.402307	experimental		CAGAGUGGGCAGUCGGUGUCGAUC	MIMAT0011451	mature miRNA	standard	cel-miR-2217*
	316	cel-miR-2218a	0.0060424	35.0692	0.999772	0.732553	10.5926	0.977384	10.5208	13.1201	0.610405	0.793269	19.2891	0.957701	0.0166043	33.2935	0.99976	0.004368	20.6206	0.999613	11.4682	31.3156	0.786935	5.01151	9.25142	0.914953	0.791042	75.7116	0.963344	0.403368	14.7121	0.9768	2.19705	111.369	0.936176	0.00929406	15.4559	0.999484	experimental		CAAACUACAAGUUUUAAGCCUCA	MIMAT0011455	mature miRNA	standard	cel-miR-2218a
	317	cel-miR-2218a*	0.185891	36.7535	0.993151	1.89118	10.5602	0.935656	1.07192	10.3322	0.949142	0.0054492	19.2649	0.999586	7.80409	37.9525	0.890322	2.02872	21.6596	0.925096	11.421	19.9398	0.766678	7.31746	13.7957	0.855319	6.45004	77.6658	0.812613	0.00783865	15.2887	0.999478	4.97617	113.987	0.891699	0.0100413	14.8434	0.999462	experimental		AGGCCAGAAUAGUGUAGUUUGUA	MIMAT0011456	mature miRNA	standard	cel-miR-2218a*
	318	cel-miR-2218b	37.662	38.6714	0.128537	56.6528	20.2847	0.03189	43.4532	18.9672	0.0807067	2.37752	20.6749	0.929378	50.471	49.4757	0.415092	35.5482	33.9635	0.516877	78.8343	33.2721	0.106276	44.3431	13.2116	0.0782735	33.3382	79.9118	0.498558	20.3727	20.7841	0.388047	25.4603	144.153	0.779915	20.1082	20.6721	0.540611	experimental		AGACUACAAACUACAUCAUUUUC	MIMAT0011457	mature miRNA	standard	cel-miR-2218b
	319	cel-miR-2218b*	4.93391	40.879	0.851721	1.03043	10.7211	0.966581	4.35338	11.9342	0.820928	0.00521153	17.6547	0.999548	2.57342	30.9986	0.954611	10.676	38.8933	0.804184	13.1352	17.0911	0.714197	15.5428	15.3711	0.687436	0.626466	66.9252	0.97098	0.00790715	15.2977	0.999478	9.87737	109.199	0.777586	0.409183	16.6489	0.985996	experimental		AAAUUUGUAGUUUGUAGUGAGA	MIMAT0011458	mature miRNA	standard	cel-miR-2218b*
	320	cel-miR-2219	183.578	48.8224	1.77511e-06	75.4176	21.2268	0.00212607	64.9519	16.9848	0.0027823	64.1344	39.7897	0.252977	65.4211	48.877	0.283044	68.3908	29.689	0.178041	60.4426	24.1039	0.0791938	36.2006	12.5046	0.0732942	108.237	89.9555	0.146789	62.6225	26.0903	0.0301373	228.71	131.704	0.0468528	57.6349	32.4926	0.255738	experimental		CGAAGUGCGAGGGAAAGCUGAAG	MIMAT0011460	mature miRNA	standard	cel-miR-2219
	321	cel-miR-2219*	17.4207	36.2965	0.407374	16.759	14.5808	0.406134	16.7864	14.2053	0.382678	33.1899	29.9544	0.37283	19.4956	37.863	0.696532	35.4567	55.6606	0.634974	19.1626	19.3201	0.509663	18.7784	11.173	0.440208	35.9175	79.9593	0.404603	51.3964	21.7181	0.0264088	24.0845	112.952	0.692384	34.7737	20.5766	0.282291	experimental		ACAGCUUUCUCUCGCACAUCGUC	MIMAT0011459	mature miRNA	standard	cel-miR-2219*
	322	cel-miR-2220	1.0385	34.3929	0.956278	0.0328996	10.1627	0.999215	2.79276	11.557	0.884269	3.01673	21.8286	0.87848	0.747714	29.3653	0.98606	10.5175	47.4068	0.822742	2.96028	15.5387	0.929615	4.4299	9.55127	0.909918	1.32205	71.8395	0.936775	0.0074494	15.0212	0.999469	8.42823	115.909	0.819207	1.7525	19.0198	0.946105	experimental		UCAAUUGUUUGUGGACUUACAG	MIMAT0011462	mature miRNA	standard	cel-miR-2220
	323	cel-miR-2220*	0.00605353	35.9941	0.999778	0.0349181	9.01337	0.999115	0.280152	10.2228	0.987954	1.7811	20.7058	0.908767	0.0162609	29.7641	0.999732	5.2513	21.4903	0.786689	1.62877	13.9473	0.960384	0.887499	6.39418	0.987451	0.0929147	71.422	0.993955	0.007489	14.9841	0.999467	0.00103436	106.429	0.999925	0.00888509	14.747	0.999459	experimental		GUAAGACCAUAAACUAUUUAUC	MIMAT0011461	mature miRNA	standard	cel-miR-2220*
	324	cel-miR-2221	4.48729	36.7205	0.834187	8.60372	12.8893	0.670208	11.3308	17.2254	0.646577	22.0237	30.4623	0.544236	13.025	38.8043	0.808053	6.03807	23.4055	0.856302	12.5621	17.4358	0.67301	23.1464	11.8742	0.371496	19.2916	84.3925	0.683617	15.8403	19.5105	0.447637	12.3442	114.034	0.807723	19.22	22.3596	0.554177	experimental		CAAGUGAUACCAGACCGCUAGU	MIMAT0011463	mature miRNA	standard	cel-miR-2221
	325	cel-miR-227	3.39266	35.7284	0.867772	2.80075	11.9425	0.902184	4.41542	13.6101	0.829254	3.46348	20.3196	0.862017	0.767341	34.6818	0.989634	3.87259	20.0588	0.8442	5.4974	16.3051	0.871474	7.44227	11.5556	0.850618	0.861288	71.1935	0.96719	5.25973	17.4091	0.761016	0.726009	110.286	0.982203	4.67908	20.0183	0.861033	experimental		AGCUUUCGACAUGAUUCUGAAC	MIMAT0000052	mature miRNA	standard	cel-miR-227
	326	cel-miR-228	410.439	89.4477	1.50742e-07	161.457	37.186	0.000101758	92.0451	33.0376	0.0162241	215.012	77.2562	0.0225448	170.492	56.6512	0.00667119	263.488	52.1707	0.000307247	75.6093	35.78	0.0934718	116.581	33.5722	0.00453117	623.66	169.94	0.000100088	432.557	96.9554	6.11974e-06	211.785	134.925	0.0769546	59.5746	30.0229	0.228154	experimental		AAUGGCACUGCAUGAAUUCACGG	MIMAT0000283	mature miRNA	standard	cel-miR-228
	327	cel-miR-229	0.00596682	38.3846	0.999792	0.387385	9.59154	0.985425	0.268741	10.4999	0.987906	3.88218	23.3199	0.846906	0.0161246	30.0315	0.999734	14.2644	23.6612	0.528845	1.9278	15.0055	0.95335	5.23406	10.3833	0.902593	2.52398	70.6317	0.900099	0.0891896	15.9373	0.994817	0.00108285	103.201	0.999923	1.37699	15.6971	0.944081	experimental		AAUGACACUGGUUAUCUUUUCCAUCG	MIMAT0000284	mature miRNA	standard	cel-miR-229
	328	cel-miR-229*	2.51485	38.6199	0.909384	2.78741	11.9322	0.905857	3.37273	11.615	0.854375	3.14316	21.7409	0.884905	3.52146	33.4143	0.942855	8.44193	24.1389	0.744668	2.0312	15.731	0.950269	20.1213	11.2655	0.555834	0.304939	71.1118	0.984274	0.00791303	16.7214	0.999523	12.279	108.844	0.762946	0.104035	15.9177	0.995999	experimental		AGAAAGGUAUCGGGUGUCAUAG	MIMAT0015112	mature miRNA	standard	cel-miR-229*
	329	cel-miR-230	20.0563	39.1522	0.412693	31.7669	15.0035	0.137235	23.1839	24.204	0.467293	17.0792	27.1245	0.637155	7.0941	37.4986	0.894346	20.0842	28.927	0.639392	32.4085	21.2964	0.349551	33.7809	9.40071	0.120683	13.2662	72.3665	0.71473	7.5146	16.8717	0.685348	25.1551	109.698	0.681194	14.8345	19.8188	0.650107	experimental		GUAUUAGUUGUGCGACCAGGAGA	MIMAT0000285	mature miRNA	standard	cel-miR-230
	330	cel-miR-230*	2.88924	36.7519	0.890824	0.694451	9.67093	0.974304	6.45961	13.2376	0.754904	1.58432	20.2063	0.922092	4.85659	33.4086	0.92354	2.88809	21.3738	0.916242	2.75068	15.8948	0.941509	4.42427	9.01368	0.899552	0.186877	70.5965	0.990829	0.0387739	14.5296	0.997236	18.1546	118.849	0.750554	0.180098	14.8622	0.99308	experimental		ACUUGGUCGGCGAUUUAAUAUUA	MIMAT0015113	mature miRNA	standard	cel-miR-230*
	331	cel-miR-231	85.0163	42.2006	0.00357313	101.014	24.1858	0.00070213	42.5712	19.6681	0.100411	13.4036	26.9654	0.706728	12.0968	34.2627	0.792817	16.006	27.1702	0.711214	25.3022	22.7553	0.485904	31.4292	12.6193	0.270672	20.1239	75.838	0.623916	29.9242	24.8832	0.26871	8.79297	103.852	0.862077	24.6275	26.2268	0.558914	experimental		UAAGCUCGUGAUCAACAGGCAGAA	MIMAT0000286	mature miRNA	standard	cel-miR-231
	332	cel-miR-232	10.4489	40.2053	0.65591	7.70394	13.0184	0.721594	10.4595	13.9773	0.6014	17.2928	28.438	0.582937	7.05717	34.8262	0.878206	5.76449	22.8322	0.843259	6.88891	17.2364	0.825688	11.0531	10.6327	0.723309	7.67205	79.6722	0.792326	5.60261	16.2341	0.727467	12.7408	139.146	0.833975	4.56298	16.308	0.851531	experimental		UAAAUGCAUCUUAACUGCGGUGA	MIMAT0000287	mature miRNA	standard	cel-miR-232
	333	cel-miR-233	24.2571	44.5151	0.366296	18.6654	13.8663	0.332838	15.4591	15.0825	0.45263	16.2734	29.9379	0.666364	12.1603	33.5291	0.774907	23.3031	25.5846	0.544806	20.2996	18.981	0.502065	21.6306	10.8194	0.337571	39.0061	84.0464	0.420897	25.8713	18.5822	0.197252	55.476	109.59	0.398666	37.9451	21.8465	0.275152	experimental		UUGAGCAAUGCGCAUGUGCGG	MIMAT0000288	mature miRNA	standard	cel-miR-233
	334	cel-miR-234	10.6016	38.5078	0.659673	6.54861	11.9086	0.750357	11.2909	12.9364	0.558531	4.4232	22.9586	0.86649	1.44333	35.7852	0.976437	8.15924	23.8455	0.77443	13.0788	21.4994	0.70165	10.4628	10.6637	0.751581	18.4793	81.0501	0.598897	9.31861	17.4715	0.61316	16.261	113.93	0.755055	14.6053	19.2485	0.627162	experimental		UUAUUGCUCGAGAAUACCCUU	MIMAT0000289	mature miRNA	standard	cel-miR-234
	335	cel-miR-235	9041.1	677.784	0	10497	652.599	0	10432.9	1155.99	0	7321.93	589.703	0	9708.05	480.494	0	4682.41	320.631	0	3002.14	359.852	1.73195e-14	5064.69	246.679	0	5891.2	552.04	0	8595.95	758.731	0	6916.06	489.299	0	9638	406.615	0	experimental		UAUUGCACUCUCCCCGGCCUGA	MIMAT0000290	mature miRNA	standard	cel-miR-235
	336	cel-miR-236	8.58398	36.3846	0.706541	8.40323	11.7954	0.698914	7.01058	12.4225	0.725566	7.32348	34.2922	0.845083	1.01076	33.8218	0.984581	8.09562	21.8732	0.774109	8.38506	17.4449	0.803362	9.48131	12.4571	0.762636	6.6474	73.5658	0.816099	4.82261	16.4787	0.778102	2.0825	114.333	0.966831	3.28023	17.1983	0.902041	experimental		UAAUACUGUCAGGUAAUGACGCU	MIMAT0000291	mature miRNA	standard	cel-miR-236
	337	cel-miR-237	9.8667	36.4388	0.653131	12.9035	12.8027	0.516319	15.9348	24.0259	0.609622	7.46512	25.3086	0.793023	6.01409	41.3676	0.915686	13.9539	24.9486	0.666361	10.5936	18.3138	0.737112	12.2016	29.654	0.853581	17.0706	82.6043	0.620177	26.6938	20.6632	0.229059	0.84742	107.245	0.980702	15.9688	18.0997	0.553019	experimental		UCCCUGAGAAUUCUCGAACAGCU	MIMAT0000292	mature miRNA	standard	cel-miR-237
	338	cel-miR-238	0.796099	36.0634	0.970056	5.91157	12.7222	0.787106	4.71436	14.0308	0.812196	3.71886	25.8704	0.887415	3.96124	32.4383	0.926085	59.9214	30.7591	0.0818908	3.9932	14.9074	0.885639	6.26171	11.5849	0.866078	8.51319	80.6187	0.748067	7.60665	18.1316	0.674376	0.00136381	101.547	0.999921	4.83086	17.4978	0.829353	experimental		UUUGUACUCCGAUGCCAUUCAGA	MIMAT0000293	mature miRNA	standard	cel-miR-238
	339	cel-miR-238*	1.61302	36.0007	0.939508	8.05325	12.9284	0.709738	4.27582	11.9609	0.807669	5.64001	24.7982	0.839557	6.15808	36.8291	0.908385	24.671	78.322	0.779822	16.7566	30.0461	0.677251	11.0532	13.1398	0.72877	15.1184	73.4936	0.594008	7.05501	16.7634	0.677462	9.22262	98.7708	0.834815	5.91396	18.5319	0.822344	experimental		UGGAUGUUCUCGGACGUUCAAAGC	MIMAT0015114	mature miRNA	standard	cel-miR-238*
	340	cel-miR-239a	7.35677	37.9557	0.758377	12.4159	12.7524	0.555005	8.61992	10.8884	0.616606	4.32093	22.2779	0.864845	7.32848	36.7397	0.885268	8.89462	24.5678	0.795549	19.8727	18.542	0.555419	25.0026	12.2481	0.424885	19.8091	76.982	0.569972	4.92446	16.844	0.785551	0.733528	99.9373	0.983035	7.53598	17.8186	0.778485	experimental		UUUGUACUACACAUAGGUACUGG	MIMAT0000294	mature miRNA	standard	cel-miR-239a
	341	cel-miR-239b	5.8389	38.2621	0.809364	13.8117	14.0617	0.558991	5.10019	13.6123	0.808056	0.996484	20.6736	0.958692	2.25074	31.4395	0.959	21.107	62.91	0.788076	16.199	18.7587	0.641216	13.9666	12.4927	0.71018	13.6819	76.9316	0.671495	4.86734	16.517	0.776377	0.229269	102.869	0.993913	3.62384	16.1468	0.871073	experimental		UUUGUACUACACAAAAGUACUG	MIMAT0000295	mature miRNA	standard	cel-miR-239b
	342	cel-miR-239b*	39.055	40.2587	0.130565	20.4216	15.5832	0.380703	22.0466	17.245	0.393381	3.8668	24.6064	0.908097	26.6764	36.4959	0.599785	7.02533	27.1827	0.875288	44.2282	22.1795	0.22534	25.0325	12.3233	0.380532	41.025	88.0283	0.443325	9.12146	16.7439	0.619617	23.6993	108.803	0.681298	4.99924	15.4129	0.849221	experimental		GCACUUUUGUGGUGUGCAAAAA	MIMAT0015115	mature miRNA	standard	cel-miR-239b*
	343	cel-miR-240	47.2805	39.8141	0.0572515	27.5051	15.7909	0.18376	50.7777	21.3708	0.0556892	34.4523	32.515	0.42517	77.4151	45.1779	0.160235	54.0992	29.4711	0.283739	77.5805	26.354	0.033219	14.7238	9.68086	0.469198	72.5599	90.3055	0.250557	42.4049	22.6319	0.0911309	86.273	113.213	0.264164	43.5058	39.247	0.45665	experimental		UACUGGCCCCCAAAUCUUCGCU	MIMAT0000296	mature miRNA	standard	cel-miR-240
	344	cel-miR-240*	2.48683	36.8121	0.911736	5.90822	12.9644	0.820642	0.281542	10.8228	0.988893	0.818568	21.5614	0.966899	0.0156978	32.2239	0.999752	3.50777	21.1536	0.881975	4.30392	17.2935	0.915251	13.6735	15.5789	0.773209	4.45602	70.9291	0.832589	1.19072	15.2316	0.931522	2.13135	107.839	0.951784	0.645014	14.8671	0.974163	experimental		CGAGGAUUUUGAGACUAGAAUG	MIMAT0015116	mature miRNA	standard	cel-miR-240*
	345	cel-miR-241	38.4298	40.6377	0.133471	22.9175	15.1493	0.314782	21.878	16.3089	0.37647	2.34219	20.4491	0.92537	14.3928	38.8194	0.773998	47.961	38.5374	0.353165	18.3069	21.6398	0.603973	9.52126	13.1638	0.714832	15.4777	77.6123	0.689277	4.99984	17.4281	0.786805	50.6317	111.512	0.402574	1.27519	15.0841	0.959323	experimental		UGAGGUAGGUGCGAGAAAUGA	MIMAT0000297	mature miRNA	standard	cel-miR-241
	346	cel-miR-242	11.5491	39.7001	0.628206	9.59236	13.9504	0.658739	8.51787	12.3481	0.65159	5.94221	24.0229	0.832019	12.6585	36.8678	0.793045	8.31274	25.1508	0.819258	11.8321	17.6812	0.701594	9.44178	12.5107	0.734272	29.456	76.9646	0.439075	17.8915	18.3918	0.356919	22.6279	106.222	0.65412	17.699	20.2294	0.588318	experimental		UUGCGUAGGCCUUUGCUUCGA	MIMAT0000298	mature miRNA	standard	cel-miR-242
	347	cel-miR-243	93.5971	48.6648	0.0074117	44.5884	18.8372	0.0621342	59.5807	19.0683	0.0183101	36.554	43.2457	0.500333	36.7165	43.7999	0.512914	59.9991	42.6187	0.322944	38.4175	20.9102	0.217477	9.23236	10.0004	0.654783	69.0584	81.7236	0.218535	43.253	22.1886	0.0757922	36.0666	104.372	0.56425	25.5606	25.5152	0.525301	experimental		CGGUACGAUCGCGGCGGGAUAUC	MIMAT0000299	mature miRNA	standard	cel-miR-243
	348	cel-miR-243*	12.4517	36.2551	0.571558	13.1469	15.0047	0.572246	15.223	12.426	0.417998	5.2474	20.1833	0.827651	8.73915	37.661	0.862482	13.3349	28.9229	0.737725	10.8947	17.3041	0.716952	8.87919	10.5235	0.731136	34.0856	83.3987	0.437895	15.874	18.3635	0.418368	24.9151	111.406	0.656334	20.8017	22.4537	0.540337	experimental		UAUCUCGGUGCGAUCGUAC	MIMAT0015117	mature miRNA	standard	cel-miR-243*
	349	cel-miR-244	9.2449	37.786	0.678401	2.97682	11.6105	0.904703	1.66941	11.0342	0.922879	0.508703	19.5446	0.974166	0.207833	31.9329	0.996271	6.93786	24.5107	0.787049	8.10147	21.0846	0.831305	5.27504	9.73749	0.879366	1.94568	74.5137	0.921846	0.00746194	15.961	0.9995	8.31778	106.891	0.807515	0.888981	15.0866	0.96846	experimental		UCUUUGGUUGUACAAAGUGGUAUG	MIMAT0000300	mature miRNA	standard	cel-miR-244
	350	cel-miR-244*	3.23557	34.8079	0.876149	0.994899	9.71081	0.961141	2.83272	10.7159	0.867176	1.82232	19.7255	0.933849	5.32909	36.0819	0.915335	11.3781	26.1426	0.738762	12.9077	38.5037	0.814095	7.38898	12.4656	0.798839	9.61824	77.8241	0.783969	1.79097	15.6834	0.909731	21.6117	102.495	0.623936	5.57066	18.5807	0.833544	experimental		UACUGCUUUUCAGCUAAAGGA	MIMAT0015118	mature miRNA	standard	cel-miR-244*
	351	cel-miR-245	31.3915	40.0358	0.208123	27.0741	14.5384	0.178248	38.036	15.9373	0.0883299	31.2371	26.9482	0.39195	17.5412	39.0391	0.727937	36.7581	39.4233	0.549125	52.9812	27.4394	0.1642	12.9731	10.9852	0.596076	26.2207	91.2139	0.616819	31.3511	22.0098	0.195324	30.3807	136.247	0.736827	36.188	26.3688	0.380218	experimental		AUUGGUCCCCUCCAAGUAGCUC	MIMAT0000301	mature miRNA	standard	cel-miR-245
	352	cel-miR-246	25.616	37.4609	0.278104	24.751	15.2508	0.247066	16.3186	17.0482	0.479557	23.2111	25.79	0.510369	3.11222	35.6254	0.949412	26.2032	34.8825	0.601947	67.9427	30.1915	0.0903276	225.539	40.2031	2.21308e-06	230.222	98.6681	0.0026466	15.3227	18.646	0.460005	57.8962	115.09	0.425788	24.8345	19.7506	0.460897	experimental		UUACAUGUUUCGGGUAGGAGC	MIMAT0000302	mature miRNA	standard	cel-miR-246
	353	cel-miR-247	6.18354	41.1448	0.8003	3.21438	11.3124	0.87678	6.77867	13.0985	0.734746	5.65752	19.9875	0.767791	2.82896	33.8329	0.95037	16.3459	49.9507	0.774312	4.26529	16.0188	0.890321	12.2423	33.1841	0.788688	3.60436	71.0615	0.864141	6.12259	15.7684	0.690036	3.78271	98.7006	0.914025	7.27248	16.5857	0.743161	experimental		UGACUAGAGCCUAUUCUCUUCU	MIMAT0000303	mature miRNA	standard	cel-miR-247
	354	cel-miR-247*	2.94165	38.7201	0.898017	2.31863	11.1811	0.914543	1.86654	10.9582	0.922427	0.904674	19.577	0.95618	4.24063	32.0828	0.92976	5.24493	23.184	0.850242	11.2288	19.4766	0.775566	0.855376	7.23035	0.986641	1.7408	78.633	0.93636	0.359585	14.2801	0.978932	3.16112	106.901	0.9199	0.0100149	14.366	0.999445	experimental		UAGAGAAAAGUUUCUAAUUACC	MIMAT0015119	mature miRNA	standard	cel-miR-247*
	355	cel-miR-248	11.3428	36.5077	0.602909	15.1613	13.6547	0.445635	3.63909	11.6815	0.838455	18.0893	26.451	0.52992	4.49462	39.0583	0.931705	10.2423	24.4371	0.731903	7.91735	16.7995	0.794971	10.093	12.5886	0.736049	10.8895	78.7796	0.705691	32.1578	23.6044	0.18302	1.80623	107.482	0.961053	19.1923	19.8782	0.505937	experimental		AUACACGUGCACGGAUAACGCUCA	MIMAT0000304	mature miRNA	standard	cel-miR-248
	356	cel-miR-249	4.37489	38.1834	0.849517	7.02564	12.7901	0.767916	2.08253	12.2299	0.914831	8.74532	23.536	0.717987	3.99191	33.2292	0.936895	1.87947	21.2386	0.939823	4.90727	17.4447	0.881401	5.69057	10.0706	0.860501	2.72982	75.6586	0.914415	7.70549	16.871	0.649409	5.74148	104.298	0.887985	7.34764	17.5249	0.76499	experimental		UCACAGGACUUUUGAGCGUUGCC	MIMAT0000305	mature miRNA	standard	cel-miR-249
	357	cel-miR-250	7.93491	39.0128	0.727512	14.7652	13.2916	0.477822	12.7702	14.3351	0.521866	5.74036	22.8866	0.81258	2.57088	34.4182	0.962101	10.5749	21.4586	0.676104	10.7242	16.5349	0.749025	10.2956	12.0129	0.78377	2.85421	78.2472	0.91664	12.3839	18.4583	0.526642	6.93335	128.957	0.91104	6.33538	17.451	0.800138	experimental		AAUCACAGUCAACUGUUGGCA	MIMAT0000306	mature miRNA	standard	cel-miR-250
	358	cel-miR-251	217.512	64.2205	0.000134982	51.0854	18.676	0.0360545	39.6271	21.0241	0.147271	57.1443	40.0728	0.259421	55.5543	49.1	0.370769	52.6213	28.5709	0.249411	20.3232	22.2829	0.566581	10.4848	13.23	0.687789	3.04221	71.9695	0.931336	22.5254	20.8994	0.335186	8.45072	103.845	0.871576	5.33385	17.3039	0.853938	experimental		UUAAGUAGUGGUGCCGCUCUUAUU	MIMAT0000307	mature miRNA	standard	cel-miR-251
	359	cel-miR-252	7486.98	464.6	0	8288.01	587.037	0	9265.42	765.88	0	11974.4	510.733	0	10657.9	509.72	0	8538.73	347.195	0	5906.78	369.621	0	5013.27	141.552	0	4006.02	363.8	0	4128.83	324.643	0	3991.13	360.618	0	5938.54	299.177	0	experimental		AUAAGUAGUAGUGCCGCAGGUAA	MIMAT0000308	mature miRNA	standard	cel-miR-252
	360	cel-miR-253	350.33	83.84	1.43749e-06	96.4485	26.8816	0.00117496	99.7292	35.2819	0.0147305	115.789	55.6993	0.111357	117.212	52.5911	0.0613111	195.347	53.9836	0.00783236	141.287	44.7294	0.0103043	65.4206	15.4172	0.0051202	190.375	95.2839	0.0268515	59.4445	24.3491	0.0323907	241.711	157.777	0.0903371	72.2166	30.4777	0.148614	experimental		UUAGUAGGCGUUGUGGGAAGG	MIMAT0004215	mature miRNA	standard	cel-miR-253
	361	cel-miR-253*	235.87	64.8795	8.44906e-06	244.947	44.4869	6.03388e-07	116.826	25.9835	0.000150961	148.134	62.9331	0.0594642	105.565	50.8821	0.0865804	42.2265	33.7194	0.431076	191.08	40.9069	0.00013657	56.5912	13.6511	0.00798725	144.242	94.6484	0.0595384	195.231	53.1458	0.000320662	47.7561	118.701	0.570822	131.055	40.9709	0.0335635	experimental		CACACCUCACUAACACUGACC	MIMAT0000309	mature miRNA	standard	cel-miR-253*
	362	cel-miR-254	9.02461	37.7518	0.681658	9.27869	13.5934	0.680859	5.882	12.3122	0.759893	4.57707	22.2417	0.857123	1.88067	34.9377	0.971603	5.27267	23.0833	0.842583	8.62032	17.4798	0.772704	7.28299	8.63802	0.814739	5.78771	74.7105	0.821101	10.7899	17.2114	0.545293	6.86605	100.973	0.865393	13.3344	19.9495	0.65275	experimental		UGCAAAUCUUUCGCGACUGUAGG	MIMAT0000310	mature miRNA	standard	cel-miR-254
	363	cel-miR-255	0.00610942	35.4594	0.999775	0.68024	9.79773	0.979034	1.99662	12.6707	0.927318	0.536323	19.5991	0.971835	0.0206961	30.8351	0.999681	2.27891	21.8324	0.90446	0.563679	14.1885	0.988249	2.6863	8.33581	0.962561	0.118552	75.7912	0.992837	0.00770478	13.9447	0.999428	0.00105697	98.8907	0.999919	0.103748	14.4597	0.994644	experimental		AAACUGAAGAGAUUUUUUACAG	MIMAT0004216	mature miRNA	standard	cel-miR-255
	364	cel-miR-256	3.47074	38.258	0.876668	8.65889	12.3892	0.698513	9.46972	14.0678	0.646749	1.38771	19.3703	0.945945	8.34594	37.6547	0.872698	8.10204	24.5498	0.788069	9.82623	18.3615	0.784075	13.9385	14.9261	0.707783	4.95844	70.0803	0.83733	1.20702	15.1336	0.933804	10.982	107.931	0.794049	1.26728	15.6309	0.957236	experimental		UGGAAUGCAUAGAAGACUGUA	MIMAT0000311	mature miRNA	standard	cel-miR-256
	365	cel-miR-257	8.36494	37.6543	0.718821	13.5107	12.9369	0.505961	8.24459	13.4944	0.661339	16.7666	25.2039	0.580711	9.33583	34.3349	0.843534	8.58658	25.7309	0.811007	16.3097	17.7657	0.615083	15.2472	10.1245	0.608069	10.3564	75.2266	0.746374	11.6775	18.2941	0.552582	4.31134	103.36	0.921602	15.5765	20.9661	0.605139	experimental		GAGUAUCAGGAGUACCCAGUGA	MIMAT0000312	mature miRNA	standard	cel-miR-257
	366	cel-miR-258	5.34774	37.7349	0.820451	4.49033	12.5808	0.852357	3.38753	12.3564	0.868618	0.795566	20.0871	0.965604	3.41659	33.5562	0.941143	4.55158	22.3889	0.863909	5.6697	18.5357	0.887395	5.42954	12.0505	0.912945	3.4799	75.6349	0.883317	2.11722	17.6189	0.896986	0.635578	106.901	0.98409	1.03544	16.633	0.963058	experimental		GGUUUUGAGAGGAAUCCUUUU	MIMAT0000313	mature miRNA	standard	cel-miR-258
	367	cel-miR-259	0.00621231	34.3594	0.999768	1.99602	10.7559	0.941219	0.71995	11.0957	0.969819	3.88881	23.568	0.849231	0.0169361	31.5641	0.999747	3.27611	21.0556	0.87721	2.54755	15.5645	0.943526	8.4605	11.9861	0.851389	0.315258	72.3133	0.984935	0.938694	14.7406	0.943928	0.00114436	102.939	0.999922	0.454906	13.9374	0.977852	experimental		AAAUCUCAUCCUAAUCUGGUAGCA	MIMAT0000314	mature miRNA	standard	cel-miR-259
	368	cel-miR-260	2.13489	34.9478	0.918812	8.93838	12.967	0.701077	7.69569	15.6332	0.75345	4.60848	21.6305	0.849296	2.46134	32.8766	0.958089	7.31413	23.4395	0.798479	5.97847	15.5009	0.830368	8.47442	10.2903	0.785847	11.8989	74.5244	0.66847	4.80874	18.1161	0.789163	6.05481	107.875	0.88203	1.09089	17.4851	0.964739	experimental		GUGAUGUCGAACUCUUGUAG	MIMAT0000315	mature miRNA	standard	cel-miR-260
	369	cel-miR-261	0.762431	39.8535	0.974872	4.3416	12.8169	0.858871	5.91951	12.8377	0.776107	2.31595	20.8197	0.907904	1.70526	34.9914	0.973778	6.3657	20.8902	0.791792	3.85165	16.881	0.913497	10.3539	17.2922	0.790036	8.02023	75.7069	0.735127	0.0808754	15.1579	0.99539	3.0989	103.026	0.919889	1.3822	16.597	0.954888	experimental		UAGCUUUUUAGUUUUCACG	MIMAT0000316	mature miRNA	standard	cel-miR-261
	370	cel-miR-262	0.253762	35.346	0.990696	0.032321	9.93685	0.999197	2.2279	11.8272	0.910838	0.436478	19.3314	0.976654	3.8068	33.4038	0.934912	4.86218	20.8038	0.829654	3.471	16.4142	0.91989	2.3952	9.30995	0.95838	5.00283	78.1804	0.815837	0.43132	14.7805	0.974428	0.00111779	105.47	0.999924	0.00895994	14.6816	0.999457	experimental		GUUUCUCGAUGUUUUCUGAU	MIMAT0000317	mature miRNA	standard	cel-miR-262
	371	cel-miR-264	78.1019	40.8551	0.00540385	107.336	23.5807	7.28151e-05	107.269	25.71	0.000613329	112.908	46.0258	0.0650815	180.473	58.1587	0.00845465	40.0085	32.8421	0.420063	38.3281	26.2103	0.32545	25.8341	13.9532	0.298742	29.8854	77.091	0.545027	13.2412	18.4821	0.518618	55.5817	124.349	0.517422	5.75147	18.6761	0.857181	experimental		GGCGGGUGGUUGUUGUUAUG	MIMAT0000320	mature miRNA	standard	cel-miR-264
	372	cel-miR-265	2483.64	255.789	0	1878.78	147.124	0	1617.87	181.464	0	4683.69	579.651	5.57532e-12	1602.65	160.24	0	581.952	79.0479	1.68912e-10	1012.01	83.6448	0	585.87	43.6679	0	1391	220.694	5.60321e-09	1725.25	287.466	9.78188e-09	1650.47	208.365	1.62541e-11	871.786	117.389	1.20389e-10	experimental		UGAGGGAGGAAGGGUGGUAU	MIMAT0000321	mature miRNA	standard	cel-miR-265
	373	cel-miR-266	301.621	59.7643	6.32942e-10	753.226	125.959	5.25363e-11	767.502	164.994	3.65736e-06	16.9457	28.1873	0.666969	25.8967	36.494	0.597871	18.3527	29.0354	0.685871	28.7624	22.557	0.420871	38.6232	11.632	0.118011	34.0162	77.6451	0.491388	19.4447	20.8031	0.409846	19.7968	109.863	0.751517	33.8702	24.5564	0.385743	experimental		AGGCAAGACUUUGGCAAAGC	MIMAT0000322	mature miRNA	standard	cel-miR-266
	374	cel-miR-267	21.9858	35.709	0.320071	32.1139	15.66	0.130508	21.276	12.74	0.259068	50.7778	45.9358	0.353509	37.7732	42.0054	0.476575	11.1862	28.1297	0.793926	32.4821	20.6146	0.292137	10.3589	9.56416	0.650632	32.4386	84.398	0.512203	74.4534	30.5535	0.0260023	54.3343	117.965	0.441322	57.7024	23.5649	0.136865	experimental		CCCGUGAAGUGUCUGCUGCA	MIMAT0000323	mature miRNA	standard	cel-miR-267
	375	cel-miR-268	0.00602041	31.8871	0.99975	2.97603	12.0249	0.911893	0.606595	11.0909	0.976152	2.83762	19.722	0.867008	0.973414	32.235	0.984541	4.67885	22.1981	0.835061	4.58284	18.3532	0.906983	7.93861	14.7204	0.848615	0.466634	75.5623	0.977182	1.0864	17.0114	0.94738	3.44819	110.423	0.918803	0.659158	14.5808	0.970576	experimental		GGCAAGAAUUAGAAGCAGUUUGGU	MIMAT0000324	mature miRNA	standard	cel-miR-268
	376	cel-miR-269	34.2554	38.3596	0.203362	67.0078	20.635	0.00568742	74.2429	22.013	0.00773791	17.8437	28.6567	0.623241	10.7261	35.0412	0.818525	39.2698	84.4531	0.754712	11.6485	18.3334	0.69062	12.4363	9.4567	0.64216	15.8861	79.1232	0.671399	28.8134	21.1082	0.20572	15.0734	108.522	0.768132	20.4391	20.3995	0.508194	experimental		GGCAAGACUCUGGCAAAACU	MIMAT0000325	mature miRNA	standard	cel-miR-269
	377	cel-miR-270	101.923	49.719	0.00470086	79.7894	19.1777	0.000649273	48.6503	18.1381	0.0368256	75.3676	37.4931	0.138148	25.8268	39.7899	0.61585	32.7391	36.8943	0.525115	42.9582	23.2356	0.192322	37.2259	14.0704	0.112627	36.9558	87.0695	0.525048	34.9927	22.2417	0.142494	73.1823	125.236	0.421674	33.6153	22.1566	0.394701	experimental		GGCAUGAUGUAGCAGUGGAG	MIMAT0000326	mature miRNA	standard	cel-miR-270
	378	cel-miR-271	41.4021	50.3826	0.259335	28.827	17.2768	0.214554	26.8937	16.0015	0.245661	12.1765	24.0985	0.701423	16.8123	36.437	0.733934	17.775	33.0613	0.728022	25.09	20.6143	0.455867	10.6345	13.4274	0.669363	13.0686	71.5915	0.738018	23.878	21.7978	0.309885	98.8824	148.584	0.326648	20.6217	19.6002	0.536969	experimental		UCGCCGGGUGGGAAAGCAUU	MIMAT0000327	mature miRNA	standard	cel-miR-271
	379	cel-miR-272	41.3054	48.5244	0.217522	23.8395	13.5452	0.223114	23.5725	15.9149	0.302027	12.2921	26.1093	0.725443	26.1939	41.0802	0.631091	24.0747	26.697	0.558525	25.0073	22.5397	0.461985	14.8856	11.1862	0.556951	15.6334	81.8774	0.726065	14.786	18.6963	0.4645	114.417	126.304	0.184288	9.21504	21.4775	0.78314	experimental		UGUAGGCAUGGGUGUUUG	MIMAT0000328	mature miRNA	standard	cel-miR-272
	380	cel-miR-273	27.4921	39.7386	0.281779	28.2038	17.5908	0.2176	19.7695	14.0462	0.338907	32.2553	28.8829	0.404592	30.4958	40.5321	0.56789	10.599	25.3069	0.789709	21.266	22.396	0.541658	9.98814	8.45461	0.650686	29.2742	80.2507	0.509805	42.9674	21.8479	0.0648104	78.5369	115.955	0.269101	56.4295	28.3603	0.176023	experimental		UGCCCGUACUGUGUCGGCUG	MIMAT0000329	mature miRNA	standard	cel-miR-273
	381	cel-miR-2953-3p	12.5254	39.2657	0.598268	16.92	14.6929	0.450933	10.395	12.6769	0.583703	8.86788	21.08	0.70653	12.0196	38.2725	0.820343	11.5394	27.3569	0.745419	7.09008	16.8117	0.819842	6.47251	9.16074	0.825269	3.16948	75.6235	0.903705	17.3451	19.1795	0.382335	14.854	104.457	0.733883	17.9712	21.1893	0.553889	experimental		UGAUCACUAGCUCUUCUGUAGC	MIMAT0014447	mature miRNA	standard	cel-miR-2953-3p
	382	cel-miR-2953-5p	2.71079	39.8431	0.905456	4.89608	12.9021	0.850737	2.19932	11.399	0.917942	2.58881	22.1398	0.903601	0.92287	30.328	0.983756	1.13179	19.689	0.960448	4.93509	16.9082	0.887453	1.9562	7.19329	0.96704	0.000978136	76.6379	0.999896	0.0317619	13.3985	0.997748	12.1192	105.945	0.720837	1.28681	15.859	0.955079	experimental		UACAGAAGUGUUCGUGAAAAU	MIMAT0014446	mature miRNA	standard	cel-miR-2953-5p
	383	cel-miR-34	6055.27	411.957	0	6542.21	401.767	0	7173.4	466.542	0	3426.24	242.205	0	4086.04	248.854	0	6210.32	195.892	0	2005.65	199.871	0	1958.79	132.638	0	1601.39	226.69	2.39044e-10	2660.29	232.165	0	2883.59	545.239	2.89747e-06	2647.2	164.874	0	experimental		AGGCAGUGUGGUUAGCUGGUUG	MIMAT0000005	mature miRNA	standard	cel-miR-34
	384	cel-miR-34*	42.6885	40.1446	0.11519	46.4283	18.0621	0.0456331	51.6369	25.6061	0.115928	49.054	34.2039	0.271639	28.3947	42.4097	0.611508	16.2451	27.6006	0.696835	28.7027	20.4143	0.352491	5.02596	9.15045	0.841786	35.5009	86.649	0.446969	73.4082	30.4755	0.0260439	4.91709	116.437	0.931257	62.3365	27.183	0.12835	experimental		ACGGCUACCUUCACUGCCACCC	MIMAT0015093	mature miRNA	standard	cel-miR-34*
	385	cel-miR-35	156.289	51.4162	4.17853e-05	17.8419	15.1633	0.393406	27.3403	15.7562	0.198533	33.755	30.3811	0.389211	11.8582	36.9904	0.815065	47.2692	27.2693	0.283629	20.0839	16.0935	0.451548	16.1982	12.8359	0.538162	8.79764	70.3904	0.780545	28.6808	20.741	0.213329	11.3005	106.358	0.835988	28.5772	19.2296	0.360771	experimental		UCACCGGGUGGAAACUAGCAGU	MIMAT0000006	mature miRNA	standard	cel-miR-35
	386	cel-miR-353	5.03787	37.2724	0.824504	0.178919	9.90457	0.994541	7.73043	13.2409	0.689461	2.12183	22.4525	0.921439	5.11748	35.3499	0.921796	5.19326	21.681	0.813776	2.82587	16.1763	0.931491	2.43116	10.1353	0.951783	1.62031	72.5406	0.921844	1.1062	15.1362	0.93911	0.171363	112.263	0.994873	0.834665	15.3558	0.966203	experimental		CAAUUGCCAUGUGUUGGUAUU	MIMAT0000695	mature miRNA	standard	cel-miR-353
	387	cel-miR-354	61.6655	38.4324	0.0186988	45.8403	18.8416	0.049422	53.7918	18.2463	0.0316274	62.3411	38.1264	0.249442	51.4768	44.2862	0.380599	23.0494	25.7677	0.606365	57.0033	28.6317	0.15679	23.5596	11.7033	0.372848	32.3839	77.9973	0.486891	55.5425	23.5279	0.0399909	3.15909	106.145	0.955777	43.6484	25.3682	0.27159	experimental		ACCUUGUUUGUUGCUGCUCCU	MIMAT0000696	mature miRNA	standard	cel-miR-354
	388	cel-miR-355	2.36722	35.2369	0.913013	5.06285	22.9067	0.891423	4.86997	12.9567	0.806816	5.49356	21.7938	0.784527	1.91751	34.0139	0.970792	3.43478	20.1702	0.858941	4.56705	15.5643	0.89201	3.06223	10.9471	0.947104	2.02044	79.0854	0.91875	4.19946	15.7301	0.790143	0.00128762	107.17	0.999926	2.1993	16.1436	0.912992	experimental		UUUGUUUUAGCCUGAGCUAUG	MIMAT0000697	mature miRNA	standard	cel-miR-355
	389	cel-miR-356	14.1235	41.1588	0.584597	12.0329	17.5179	0.630791	15.6721	13.8705	0.462953	6.31093	22.1142	0.815073	15.1813	42.7925	0.790871	11.0383	23.5412	0.731157	19.3783	22.0981	0.608213	9.99013	26.2219	0.894847	7.64999	76.6375	0.808861	12.6544	17.0677	0.497223	4.25206	106.41	0.926671	14.6936	20.3719	0.627017	experimental		UUGAGCAACGCGAACAAAUCA	MIMAT0000698	mature miRNA	standard	cel-miR-356
	390	cel-miR-357	14.1052	38.3858	0.572851	8.96762	13.4244	0.661228	11.4585	13.4893	0.573203	15.1806	23.7235	0.603856	10.3409	36.0288	0.836377	16.9887	25.8661	0.654432	16.257	19.3273	0.625907	19.5611	18.5102	0.641018	24.3886	74.6518	0.508486	6.34292	16.2853	0.722946	4.25043	107.373	0.926379	19.6714	19.1677	0.519124	experimental		UAAAUGCCAGUCGUUGCAGGAGU	MIMAT0000699	mature miRNA	standard	cel-miR-357
	391	cel-miR-358	8.68028	37.1275	0.706104	7.86778	13.4375	0.714451	10.9668	13.3279	0.5955	16.2065	25.1382	0.578111	4.54511	36.9548	0.932909	12.0838	26.7047	0.742873	21.3555	18.9773	0.520819	4.90568	10.8234	0.881846	13.8013	79.6762	0.674226	13.7182	18.5242	0.491144	0.00162481	108.505	0.999926	10.283	17.4283	0.679	experimental		AUUGGUAUCCCUGUCAAGGUC	MIMAT0000700	mature miRNA	standard	cel-miR-358
	392	cel-miR-358*	37.0237	41.3574	0.167939	27.401	14.4501	0.174396	29.0833	15.538	0.193498	27.5899	30.8299	0.479257	39.037	51.192	0.531309	12.3779	27.3574	0.763975	30.3532	22.3772	0.394284	5.61518	9.85488	0.803678	40.528	83.9732	0.399707	54.3611	27.8617	0.0660122	27.9693	106.203	0.620027	48.5314	26.845	0.231248	experimental		ACCUGGCCAGGCAUUCCAACUGU	MIMAT0015120	mature miRNA	standard	cel-miR-358*
	393	cel-miR-359	5.25784	37.5726	0.835038	4.78727	12.9427	0.834821	6.52171	11.2315	0.7272	7.14026	23.3881	0.756166	7.48221	35.4178	0.887938	8.31291	25.2825	0.767155	6.81583	16.509	0.834337	0.0919662	6.77895	0.998822	5.94331	70.0177	0.793147	8.65848	16.2746	0.599173	0.00133245	99.0992	0.999919	9.84677	18.3539	0.683714	experimental		UCACUGGUCUUUCUCUGACGAA	MIMAT0000701	mature miRNA	standard	cel-miR-359
	394	cel-miR-36	18.4536	40.7059	0.463379	7.46708	12.0018	0.70587	9.27372	12.5926	0.626587	8.97714	23.8687	0.73197	8.08844	34.2417	0.864191	32.754	64.0352	0.666803	9.47963	16.81	0.762767	2.85651	8.5843	0.917969	7.48954	71.4654	0.78936	14.8057	17.4934	0.42336	2.77232	104.662	0.94158	8.53807	17.2364	0.737937	experimental		UCACCGGGUGAAAAUUCGCAUG	MIMAT0000007	mature miRNA	standard	cel-miR-36
	395	cel-miR-360	10.5407	34.8745	0.640408	8.20546	13.6582	0.717804	8.52552	12.2597	0.648836	10.9784	28.1227	0.703119	8.72635	38.3842	0.870771	10.0207	28.1657	0.77952	7.35815	17.5574	0.827247	1.13454	7.92135	0.974935	10.4291	81.354	0.740126	9.91783	17.4168	0.569283	1.80361	110.203	0.958514	8.10438	17.806	0.744847	experimental		UGACCGUAAUCCCGUUCACAA	MIMAT0000702	mature miRNA	standard	cel-miR-360
	396	cel-miR-360*	10.5588	37.4767	0.659988	8.01362	13.3971	0.709047	5.5486	12.519	0.763595	5.41484	22.9152	0.835326	11.2341	37.4633	0.829131	28.4325	70.4386	0.758446	6.80208	16.1512	0.801021	5.32926	9.349	0.859623	14.038	77.5351	0.660522	4.14496	16.8122	0.804765	6.61536	111.042	0.892724	5.22635	16.2413	0.826763	experimental		UUGUGACCGUUGUUACGGUCA	MIMAT0015121	mature miRNA	standard	cel-miR-360*
	397	cel-miR-37	18.0493	38.2292	0.451481	18.332	16.9082	0.437464	9.96925	13.7494	0.633071	25.2856	31.8342	0.490635	17.213	36.8157	0.717295	25.0174	32.2065	0.576131	12.1112	22.3398	0.735628	2.42319	8.79759	0.922865	17.2047	79.9969	0.64584	26.0601	20.9624	0.237702	10.4579	110.153	0.831908	21.6902	22.0075	0.505344	experimental		UCACCGGGUGAACACUUGCAGU	MIMAT0000008	mature miRNA	standard	cel-miR-37
	398	cel-miR-37*	55.4335	40.095	0.0432419	136.219	25.0692	1.94374e-06	94.4133	23.587	0.00114559	228.862	70.4033	0.00981532	31.4151	39.6708	0.54926	41.574	27.7454	0.400572	43.5326	19.6282	0.137314	38.3808	12.9667	0.13748	41.7846	86.379	0.440648	22.1193	19.0246	0.310867	9.87396	104.374	0.864615	43.7389	26.7649	0.29956	experimental		UGUGGGUGUCCGUUGCGGUGC	MIMAT0015094	mature miRNA	standard	cel-miR-37*
	399	cel-miR-38	46.4614	49.6524	0.184117	27.5952	15.5838	0.204631	26.7594	17.6152	0.321327	24.2607	32.7171	0.553875	35.7816	41.7819	0.511764	19.0069	31.3741	0.682216	27.7713	21.0836	0.416269	2.84723	8.5915	0.910518	19.9102	79.8371	0.659647	64.9457	27.019	0.0208643	41.9014	114.277	0.557244	13.4335	17.8244	0.656652	experimental		UCACCGGGAGAAAAACUGGAGU	MIMAT0000009	mature miRNA	standard	cel-miR-38
	400	cel-miR-39	12.9013	41.031	0.609968	7.05385	13.8555	0.754213	8.10306	16.4286	0.713271	16.4751	24.5058	0.536406	10.4467	33.5317	0.809766	7.8851	22.0768	0.764101	6.97426	16.8652	0.824733	2.45861	8.65996	0.936556	8.64591	78.1683	0.779443	10.9172	17.788	0.546437	2.0754	109.284	0.955892	9.91522	21.4114	0.736766	experimental		UCACCGGGUGUAAAUCAGCUUG	MIMAT0000010	mature miRNA	standard	cel-miR-39
	401	cel-miR-392	8.84793	40.1048	0.721992	8.24442	15.3829	0.742446	10.4031	16.7747	0.663945	9.68374	24.9231	0.710041	5.73958	36.7692	0.913666	8.70675	23.6113	0.775154	9.02094	21.5893	0.808638	8.50009	12.0272	0.797084	6.42888	74.9026	0.811379	3.45216	14.6359	0.813543	2.23074	98.9784	0.950519	7.9829	23.1567	0.810923	experimental		UAUCAUCGAUCACGUGUGAUGA	MIMAT0000768	mature miRNA	standard	cel-miR-392
	402	cel-miR-40	8.97875	36.663	0.694918	8.85416	14.5051	0.712906	3.46317	10.6925	0.8335	13.9194	28.605	0.644258	6.60968	34.8982	0.891579	16.7052	27.5756	0.629156	4.21533	17.0372	0.891375	2.66347	9.31786	0.918731	5.91622	76.1979	0.84496	10.2442	18.6945	0.58865	3.68727	110.538	0.927285	7.09248	17.9761	0.780005	experimental		UCACCGGGUGUACAUCAGCUAA	MIMAT0000011	mature miRNA	standard	cel-miR-40
	403	cel-miR-41	34.8177	42.919	0.213195	7.49639	14.3486	0.727315	8.64433	12.9758	0.666452	7.65837	21.9449	0.742213	12.7892	40.3216	0.809962	4.63496	23.1959	0.871079	20.6739	29.2151	0.669647	1.54082	8.55218	0.955829	9.23718	75.393	0.771957	12.4758	17.9272	0.491707	4.0504	106.876	0.916543	8.2136	16.8266	0.735954	experimental		UCACCGGGUGAAAAAUCACCUA	MIMAT0000012	mature miRNA	standard	cel-miR-41
	404	cel-miR-42	11.1402	38.4245	0.645455	7.82965	12.5426	0.732885	3.63019	12.1706	0.866367	6.51238	26.6558	0.810281	4.03934	34.7898	0.935641	1.4674	22.3282	0.94574	7.41715	18.1446	0.832023	1.33517	8.29484	0.968039	2.62369	75.5225	0.921167	7.54925	16.0708	0.637417	1.37254	107.622	0.967484	1.4106	14.7636	0.942933	experimental		UCACCGGGUUAACAUCUACAGA	MIMAT0000013	mature miRNA	standard	cel-miR-42
	405	cel-miR-42*	59.3376	42.9425	0.0426776	33.9282	17.0521	0.174153	14.5523	14.6909	0.520243	10.8108	24.8804	0.658251	18.5334	38.3286	0.731495	12.7406	34.5745	0.758303	5.84061	16.7344	0.864464	0.0960224	7.21206	0.998893	0.309169	72.3046	0.986436	5.15905	16.3921	0.745701	2.54707	108.802	0.946148	0.530963	15.6566	0.980164	experimental		GUGGGUGUUUGCUUUUUCGGUGAAG	MIMAT0015095	mature miRNA	standard	cel-miR-42*
	406	cel-miR-43	6.67317	38.9144	0.786195	14.4449	13.1652	0.495205	11.583	14.5813	0.605434	9.32939	24.5437	0.711249	5.40951	34.076	0.916482	2.70167	21.0704	0.916213	11.2052	18.592	0.750494	0.0914899	7.50658	0.998936	2.81494	77.3763	0.913696	5.30646	15.3182	0.741728	1.20941	103.045	0.975219	13.8507	20.9261	0.624771	experimental		UAUCACAGUUUACUUGCUGUCGC	MIMAT0000014	mature miRNA	standard	cel-miR-43
	407	cel-miR-44	23.9279	37.8476	0.307165	15.1573	14.062	0.500659	22.1691	23.3901	0.485992	16.3126	31.6261	0.658176	15.3343	38.9568	0.76554	74.037	46.4877	0.186923	9.45471	17.4789	0.752999	5.51398	13.562	0.853637	8.8612	78.13	0.805879	20.6681	19.712	0.331865	11.1689	108.85	0.821558	16.1411	20.4729	0.599317	experimental		UGACUAGAGACACAUUCAGCU	MIMAT0000015,MIMAT0000016	mature miRNA	standard	cel-miR-44, cel-miR-45
	408	cel-miR-46	26.6167	42.9958	0.343625	18.0518	12.4581	0.332941	13.7567	12.5155	0.463478	16.1989	26.9689	0.605911	4.38189	33.6757	0.921517	65.8284	38.4447	0.185137	4.42036	14.658	0.864827	5.6634	12.2416	0.832472	12.6634	77.725	0.694402	20.7248	19.6731	0.311558	8.44157	109.568	0.866946	21.4075	18.0385	0.434949	experimental		UGUCAUGGAGUCGCUCUCUUCA	MIMAT0000017	mature miRNA	standard	cel-miR-46
	409	cel-miR-46*	10.3095	37.9217	0.672496	8.99483	14.3334	0.70239	10.6224	13.5122	0.614649	3.36195	21.1549	0.880651	8.65263	35.1054	0.860281	12.8133	25.776	0.695788	11.754	20.965	0.755136	1.58053	7.98101	0.964819	11.8076	81.4155	0.696775	5.18849	16.5522	0.756169	2.8348	115.98	0.945323	4.48056	16.4307	0.845983	experimental		AAGAGAGCCGUCUAUUGACAG	MIMAT0015096	mature miRNA	standard	cel-miR-46*
	410	cel-miR-47	20.4859	41.7504	0.434867	17.4711	15.6316	0.446369	14.0722	14.2176	0.486779	16.6006	27.4893	0.626291	16.9567	41.1572	0.749292	49.9204	48.8016	0.398337	9.42637	17.856	0.767239	5.77823	11.4391	0.826969	19.9379	80.5404	0.602215	20.4668	21.0866	0.376986	1.86361	113.175	0.969037	23.8853	22.6809	0.46438	experimental		UGUCAUGGAGGCGCUCUCUUCA	MIMAT0000018	mature miRNA	standard	cel-miR-47
	411	cel-miR-47*	6.86439	39.0362	0.782675	3.13777	11.5525	0.890744	6.62591	14.9709	0.768808	1.80607	19.3845	0.914661	1.71455	32.2255	0.970031	7.6798	23.6337	0.773929	6.25845	17.6076	0.859614	0.800175	7.61237	0.986965	3.01175	74.8526	0.880151	1.15285	16.1649	0.938862	0.00122739	110.526	0.999928	1.74104	15.0433	0.9283	experimental		AAGAGAGCAGUCUAUUGACAGU	MIMAT0015097	mature miRNA	standard	cel-miR-47*
	412	cel-miR-48	15.582	37.8022	0.50564	9.75083	12.6518	0.611687	11.3109	12.7045	0.542148	13.803	26.6712	0.641616	8.59768	36.9271	0.869506	424.836	59.0668	2.5928e-08	10.8911	16.9307	0.72721	5.69451	12.6732	0.877901	7.01759	74.7273	0.803554	5.85677	16.5552	0.729443	1.55364	112.433	0.969575	6.90881	17.6427	0.783633	experimental		UGAGGUAGGCUCAGUAGAUGCGA	MIMAT0000019	mature miRNA	standard	cel-miR-48
	413	cel-miR-48*	63.0747	40.7981	0.0192131	63.0847	20.4086	0.0105985	43.1001	16.8155	0.0590166	85.544	46.1888	0.111785	87.9456	51.5567	0.155897	29.4347	27.9633	0.50522	48.9553	27.5851	0.201892	6.87496	11.4125	0.733685	71.8237	91.0221	0.216866	195.722	56.0172	0.000236886	65.3094	113.764	0.361209	91.3539	35.4881	0.0707757	experimental		ACAUCCACCAGCCUAGCUCGCA	MIMAT0015098	mature miRNA	standard	cel-miR-48*
	414	cel-miR-49	547.179	102.18	3.36558e-10	223.53	45.2247	6.66943e-06	102.524	27.5616	0.00130487	77.8709	51.2802	0.232407	224.841	79.277	0.00996784	107.989	45.9856	0.126092	148.039	53.9315	0.0218398	30.6443	14.8796	0.19423	179.251	108.55	0.0629215	271.334	80.4908	0.000909861	319.388	151.673	0.0213081	126.475	42.9825	0.0393522	experimental		AAGCACCACGAGAAGCUGCAGA	MIMAT0000020	mature miRNA	standard	cel-miR-49
	415	cel-miR-50	5089.58	710.746	1.88738e-14	764.948	143.183	4.9661e-07	208.562	42.4317	8.04127e-06	133.298	70.0258	0.122834	363.298	83.6918	3.03474e-05	241.474	96.4426	0.0708544	132.081	41.9321	0.00698253	74.6885	24.0562	0.01508	2043	690.604	0.000800827	5215.64	1118.38	4.91745e-06	1144.18	244.544	9.26609e-07	50.8215	29.7425	0.296139	experimental		UGAUAUGUCUGGUAUUCUUGGG	MIMAT0000021	mature miRNA	standard	cel-miR-50
	416	cel-miR-51	4229.94	293.564	0	3022.89	447.931	1.91248e-10	1912.38	199.368	0	89.6007	54.9921	0.215681	263.827	68.3882	0.000372082	166.468	44.8113	0.0120022	52.9415	25.5963	0.129479	105.454	30.4287	0.0042458	514.642	172.42	0.00168121	1991.96	341.768	9.95839e-08	261.401	146.7	0.0750899	58.8344	36.2404	0.347701	experimental		UACCCGUAGCUCCUAUCCAUGUU	MIMAT0000022	mature miRNA	standard	cel-miR-51
	417	cel-miR-51*	149.68	47.2985	1.53648e-05	88.5334	25.7546	0.0031117	56.4313	16.6977	0.00981507	59.0315	50.5818	0.336843	81.6134	56.8805	0.236136	40.9533	43.3934	0.500416	89.3026	29.7561	0.0236629	38.2759	13.1086	0.0828957	117.205	94.2519	0.0934166	59.6248	29.4558	0.0649709	85.6894	112.71	0.270417	69.1032	31.3529	0.162205	experimental		CAUGGAAGCAGGUACAGGUGCA	MIMAT0015099	mature miRNA	standard	cel-miR-51*
	418	cel-miR-52	5.11153	36.7889	0.813149	18.7917	12.5182	0.292634	24.2295	13.3866	0.153507	58.7071	37.1897	0.181751	14.2874	38.9083	0.780892	1527.13	234.252	0	18.0304	18.3385	0.549207	51.0718	16.1354	0.11936	6.58074	77.6892	0.807527	35.6439	20.486	0.106804	0.00168745	101.423	0.999921	21.8154	18.7948	0.410901	experimental		CACCCGUACAUAUGUUUCCGUGCU	MIMAT0000023	mature miRNA	standard	cel-miR-52
	419	cel-miR-53	1.13086	36.2549	0.956467	0.770754	10.8753	0.96995	3.4083	11.3039	0.834826	9.41763	21.6191	0.633043	2.06307	31.7892	0.963618	256.68	61.9368	4.48341e-05	2.55362	15.8277	0.919726	1.07375	7.56583	0.97429	2.86638	79.605	0.890735	18.1201	19.0593	0.322945	0.00125854	98.4517	0.999919	1.50025	15.5477	0.936291	experimental		CACCCGUACAUUUGUUUCCGUGCU	MIMAT0000024	mature miRNA	standard	cel-miR-53
	420	cel-miR-54	0.251388	38.7186	0.991346	1.90388	11.2332	0.933002	2.98285	12.6244	0.877615	4.83542	22.5694	0.812227	0.878958	32.9496	0.985388	58.9318	33.3205	0.0774788	2.88168	16.4494	0.932314	1.48992	7.95061	0.971531	1.62931	78.5829	0.926819	2.98978	16.3146	0.83946	0.00120375	105.591	0.999924	1.38482	16.9597	0.943639	experimental		UACCCGUAAUCUUCAUAAUCCGAG	MIMAT0000025	mature miRNA	standard	cel-miR-54
	421	cel-miR-55	4.49848	39.0823	0.849312	4.62464	12.4352	0.825382	3.37249	10.7816	0.838195	9.4391	24.3645	0.709254	10.7274	35.891	0.823875	106.153	36.4686	0.0137094	5.23297	16.3582	0.871163	0.975648	8.91168	0.981325	6.88527	77.645	0.791325	12.9594	16.6674	0.441572	0.00140678	101.889	0.999922	5.87901	16.9947	0.782392	experimental		UACCCGUAUAAGUUUCUGCUGAG	MIMAT0000026	mature miRNA	standard	cel-miR-55
	422	cel-miR-56	8.37043	39.7089	0.726059	8.84715	12.9265	0.656781	4.79302	11.8541	0.778241	20.7215	28.5446	0.535761	12.7951	37.5579	0.805182	178.387	44.8182	0.000440007	6.55559	16.6671	0.829757	2.75163	8.40795	0.929263	11.1457	78.0788	0.718927	18.9604	18.8901	0.341828	0.00158594	99.8546	0.99992	9.79031	17.1627	0.686057	experimental		UACCCGUAAUGUUUCCGCUGAG	MIMAT0000028	mature miRNA	standard	cel-miR-56
	423	cel-miR-56*	3.38432	36.0243	0.877522	1.11341	10.8891	0.960875	1.65752	10.6191	0.926412	5.47187	23.958	0.815973	5.34141	33.272	0.911025	2.27489	20.7571	0.922618	5.38363	18.7942	0.872737	1.4244	7.79348	0.970895	6.08597	81.3601	0.803579	2.40039	17.142	0.877414	0.501048	101.338	0.985161	0.587445	15.1337	0.97479	experimental		UGGCGGAUCCAUUUUGGGUUGUA	MIMAT0000027	mature miRNA	standard	cel-miR-56*
	424	cel-miR-57	1674.75	242.429	7.32747e-15	974.699	164.105	1.63386e-08	224.001	38.6339	1.47949e-07	1257.44	352.993	0.000479718	331.473	78.3792	5.55987e-05	179.17	38.9524	0.00375656	247.748	46.6415	4.71797e-06	220.211	33.8529	2.28751e-08	1654.85	268.241	1.29928e-09	2525.93	406.447	8.63529e-09	815.534	165.079	5.68525e-06	393	78.2229	9.59552e-05	experimental		UACCCUGUAGAUCGAGCUGUGUGU	MIMAT0000029	mature miRNA	standard	cel-miR-57
	425	cel-miR-58	8.76562	37.7719	0.698282	4.95847	13.5275	0.812852	6.92467	11.9805	0.697686	3.81103	20.1599	0.855366	5.26435	35.1507	0.915249	183.974	62.5019	0.00467977	7.17386	16.9774	0.820677	6.39822	9.9531	0.867106	6.38956	74.3982	0.79225	2.69352	16.088	0.865178	0.370891	104.448	0.991693	1.62435	15.2193	0.937678	experimental		UGAGAUCGUUCAGUACGGCAAU	MIMAT0000030	mature miRNA	standard	cel-miR-58
	426	cel-miR-58*	14.1904	38.5563	0.568663	12.1826	13.3999	0.555503	15.9836	14.1864	0.457551	9.00308	23.367	0.718716	8.79702	37.0959	0.870725	10.9431	24.5629	0.728458	4.77295	14.6481	0.865677	1.20231	7.1048	0.971203	16.7763	80.7945	0.584241	25.4027	20.8247	0.247795	0.00151616	99.5225	0.99992	12.0552	18.1379	0.643904	experimental		UGCCCUACUCUUCGCAUCUCA	MIMAT0015100	mature miRNA	standard	cel-miR-58*
	427	cel-miR-59	24.6246	41.752	0.381802	24.4192	15.366	0.287628	18.4441	17.1672	0.446404	17.3079	26.0337	0.586679	3.76061	35.8335	0.941867	5.2708	22.4238	0.881663	21.143	36.3077	0.697181	8.59323	12.0875	0.78555	14.7887	76.917	0.681627	2.90161	16.2485	0.868881	1.38291	103.116	0.970618	8.30255	18.9357	0.782968	experimental		UCGAAUCGUUUAUCAGGAUGAUG	MIMAT0000031	mature miRNA	standard	cel-miR-59
	428	cel-miR-59*	36.5576	47.2605	0.261711	26.8463	19.4464	0.26841	20.2628	12.9475	0.299404	19.9786	31.531	0.596409	43.4833	49.0198	0.475508	22.8417	32.1844	0.624258	29.5487	25.5195	0.416422	5.49244	10.1357	0.811335	47.6182	85.5856	0.323016	38.1528	24.4255	0.12496	64.1077	105.166	0.274296	26.0448	26.5078	0.48663	experimental		UCGUCCUGAAAACGAAACGGAA	MIMAT0015101	mature miRNA	standard	cel-miR-59*
	429	cel-miR-60	0.00609139	35.9424	0.999778	0.0356604	10.1431	0.999213	0.018809	9.25387	0.999138	0.00424553	17.9551	0.999556	0.0164709	30.3138	0.999737	2.723	21.4219	0.875488	0.0296627	13.6494	0.999415	0.133909	7.2382	0.998897	0.464591	74.1137	0.976979	0.00741495	17.7773	0.999551	0.000967366	110.371	0.999928	0.00860959	13.2007	0.999396	experimental		UAUUAUGCACAUUUUCUAGUUCA	MIMAT0000032	mature miRNA	standard	cel-miR-60
	430	cel-miR-60*	0.126465	39.4353	0.995553	0.842187	10.8786	0.972846	0.870105	11.3803	0.965909	1.80866	19.3107	0.914389	2.2112	35.1604	0.966546	1.47234	22.3361	0.942067	12.366	22.6424	0.756764	0.107235	7.85926	0.998984	1.5484	78.1842	0.929681	0.959206	16.1203	0.948679	4.19174	105.585	0.903264	0.00910933	15.9803	0.999501	experimental		AACUGGAAGAGUGCCAUAAAAU	MIMAT0015102	mature miRNA	standard	cel-miR-60*
	431	cel-miR-61	15.7819	38.0534	0.507557	11.721	12.4838	0.567946	9.0087	12.3415	0.647361	9.65997	26.577	0.750373	9.74302	40.7241	0.863204	12.7702	24.0125	0.685766	7.52398	16.6378	0.818535	3.77311	9.91978	0.899175	9.06236	77.1225	0.770841	19.8923	20.2441	0.353029	4.43271	110.733	0.914505	11.7122	20.6987	0.692226	experimental		UGACUAGAACCGUUACUCAUC	MIMAT0000033	mature miRNA	standard	cel-miR-61
	432	cel-miR-61*	46.7297	42.1869	0.0841714	24.3727	14.5195	0.224859	25.3358	16.4673	0.282226	9.39715	24.9298	0.774578	31.4801	44.5311	0.581497	40.6769	34.2594	0.452014	26.1276	20.9833	0.438519	5.11652	9.74161	0.839575	33.4964	87.2537	0.49599	14.7073	18.414	0.461325	39.7565	116.832	0.538484	14.6728	22.8582	0.6832	experimental		UGGGUUACGGGGCUUAGUCC	MIMAT0015103	mature miRNA	standard	cel-miR-61*
	433	cel-miR-62	1.55832	34.8862	0.939689	2.08004	12.0488	0.934516	2.54024	10.7297	0.875913	1.47972	20.1817	0.929378	7.66351	42.9251	0.900034	5.36095	22.9764	0.81875	1.45723	13.9993	0.964692	1.98208	9.04943	0.967431	0.890559	75.1029	0.959213	0.00766953	15.9053	0.999498	0.407918	105.76	0.987831	0.433528	15.1662	0.980925	experimental		UGAUAUGUAAUCUAGCUUACAG	MIMAT0000034	mature miRNA	standard	cel-miR-62
	434	cel-miR-63	9.75892	40.2077	0.686592	7.42109	13.1322	0.741813	4.84031	11.862	0.805442	5.41824	23.7876	0.835769	10.9699	38.7482	0.839382	30.3385	27.261	0.360812	7.60598	18.9097	0.813643	0.697985	7.75044	0.986527	2.66287	73.2681	0.901817	1.87805	14.5447	0.892782	3.33744	109.969	0.927016	2.52153	15.5113	0.909703	experimental		UAUGACACUGAAGCGAGUUGGAAA	MIMAT0000035	mature miRNA	standard	cel-miR-63
	435	cel-miR-63*	29.8672	40.2353	0.294845	29.147	17.2442	0.276821	26.2772	17.5759	0.258986	4.35768	23.7962	0.870874	6.43731	33.055	0.889385	29.5836	73.7812	0.7437	4.84739	17.1302	0.888593	5.26175	11.0403	0.878739	14.6755	87.593	0.670108	9.8082	17.362	0.587122	0.00155717	104.646	0.999924	4.13517	18.3563	0.879362	experimental		UCUAACUCGUCGGUAGUCA	MIMAT0015104	mature miRNA	standard	cel-miR-63*
	436	cel-miR-64	5.92582	35.3823	0.787045	0.847717	11.3998	0.970382	6.19974	12.2318	0.746967	8.78208	24.5513	0.745556	8.46286	35.3337	0.866522	220.44	53.3073	0.000605056	7.11577	19.5282	0.832827	7.41745	13.6093	0.852034	3.90347	80.2473	0.872835	4.30722	16.8347	0.79874	0.0014541	102.959	0.999923	5.69359	17.6524	0.814775	experimental		UAUGACACUGAAGCGUUACCGAA	MIMAT0000036	mature miRNA	standard	cel-miR-64
	437	cel-miR-64*	33.929	38.8697	0.196704	35.0575	20.2001	0.189729	25.3583	13.5232	0.209832	40.134	28.956	0.311605	34.3662	40.6079	0.519806	37.359	75.1519	0.735829	19.8821	23.7184	0.578401	22.0207	12.3787	0.421499	29.9397	83.9815	0.527582	26.8186	20.2751	0.233978	4.52256	113.444	0.929672	30.1637	33.729	0.535635	experimental		GUGCAACGAUCAGUGGCAUGC	MIMAT0015105	mature miRNA	standard	cel-miR-64*
	438	cel-miR-65	6.64836	37.5165	0.764112	1.50447	12.9725	0.954588	9.48672	11.4092	0.581663	7.30685	23.6655	0.759058	8.45623	37.7775	0.874664	148.632	43.5721	0.000957546	4.53845	15.4286	0.881408	5.4554	13.9715	0.892131	3.57231	74.1661	0.875398	6.3464	17.3809	0.722648	6.19125	110.786	0.908892	8.30814	17.5768	0.726086	experimental		UAUGACACUGAAGCGUAACCGAA	MIMAT0000037	mature miRNA	standard	cel-miR-65
	439	cel-miR-65*	29.1226	41.1372	0.298344	16.69	14.7736	0.430753	24.0283	14.7834	0.2469	33.5896	28.6607	0.359052	24.1963	37.5857	0.617718	26.8436	34.913	0.576134	11.5214	21.6799	0.717462	3.33028	10.8186	0.895683	49.14	83.8358	0.256743	55.8003	22.5167	0.0230014	5.66113	110.988	0.906491	42.1435	24.5189	0.245715	experimental		CUGCUACGCGCAGUGCCAUGC	MIMAT0015106	mature miRNA	standard	cel-miR-65*
	440	cel-miR-66	1.55295	36.0551	0.940459	0.0293189	10.7876	0.99926	6.70921	11.9411	0.713154	5.02551	23.8424	0.825739	2.69443	34.7162	0.960691	119.22	38.9651	0.00435783	1.86352	15.4342	0.951052	2.02742	9.21922	0.965185	1.09446	80.0638	0.952439	1.93559	16.7473	0.904906	0.0013164	107.644	0.999926	1.61157	16.4095	0.938714	experimental		CAUGACACUGAUUAGGGAUGUGA	MIMAT0000038	mature miRNA	standard	cel-miR-66
	441	cel-miR-67	6.32286	35.0142	0.766825	2.13184	13.2241	0.934291	6.80377	13.28	0.7303	8.41873	26.8237	0.736118	2.85373	34.0798	0.95233	16.7932	58.9217	0.797997	2.87412	16.593	0.930044	3.03615	9.54703	0.953018	0.97262	82.576	0.95816	4.73453	16.5806	0.778185	0.00128022	103.091	0.999923	8.41851	16.914	0.693034	experimental		UCACAACCUCCUAGAAAGAGUAGA	MIMAT0000039	mature miRNA	standard	cel-miR-67
	442	cel-miR-70	1.37246	37.988	0.951175	0.0309517	10.7617	0.999258	2.30963	11.1473	0.893836	2.09777	20.8861	0.897616	2.01295	32.2761	0.967466	27.9676	26.0718	0.273061	0.433843	15.4269	0.99088	0.105978	6.95754	0.998852	1.0412	75.1818	0.944448	0.00739298	14.1473	0.999436	0.00110654	104.202	0.999923	0.112566	14.2849	0.993927	experimental		UAAUACGUCGUUGGUGUUUCCAU	MIMAT0000042	mature miRNA	standard	cel-miR-70
	443	cel-miR-71	14910.2	1359.62	0	15128.8	1458.78	0	16309.3	2177.51	4.07452e-14	30326.5	1002.13	0	26812.1	986.241	0	20385	898.847	0	12481.2	684.034	0	13979.5	272.984	0	14299.9	1720.87	8.65974e-15	22910.9	2206.27	0	21852.6	1733.96	0	21439.3	1397.48	0	experimental		UGAAAGACAUGGGUAGUGA	MIMAT0000043	mature miRNA	standard	cel-miR-71
	444	cel-miR-71*	67.069	40.9034	0.0331614	66.6196	20.6768	0.0155575	115.441	25.0383	0.000245141	15.6786	23.4707	0.658061	33.7502	39.5923	0.544112	44.1143	30.5963	0.398827	20.1845	18.4844	0.534637	42.3893	13.5374	0.122007	49.0141	82.0967	0.358458	60.2091	25.5673	0.0391366	0.00226478	98.6028	0.999919	6.02213	18.1724	0.845164	experimental		UAUCACUAUUCUGUUUUUCGC	MIMAT0015107	mature miRNA	standard	cel-miR-71*
	445	cel-miR-72	791.189	101.317	0	906.87	99.8888	0	1041.92	142.057	8.79852e-13	1028.56	150.747	3.48916e-09	1309.28	115.855	0	1365.11	130.56	0	2149.05	158.377	0	2067.48	95.0157	0	1649.87	261.237	2.70288e-09	1173.91	130.469	0	986.657	207.608	2.09585e-05	1593.81	146.929	0	experimental		AGGCAAGAUGUUGGCAUAGCUGA	MIMAT0000044	mature miRNA	standard	cel-miR-72
	446	cel-miR-73	21.2422	39.21	0.432091	8.17046	15.0551	0.724793	11.8462	11.7702	0.49536	13.2257	24.5118	0.662447	21.1776	39.9507	0.696849	45.4316	32.8266	0.316604	20.1222	19.1228	0.551891	15.697	14.5512	0.642938	8.67535	81.0006	0.789831	8.56921	17.5257	0.657041	0.00171279	99.6683	0.99992	6.64629	17.5868	0.80351	experimental		UGGCAAGAUGUAGGCAGUUCAGU	MIMAT0000045	mature miRNA	standard	cel-miR-73
	447	cel-miR-74	26.854	42.7007	0.369589	43.9161	19.6224	0.0987452	21.6916	13.5788	0.282694	10.3373	24.5354	0.716563	14.0141	38.5943	0.800616	33.9258	34.5121	0.473755	5.76213	16.2045	0.866551	6.13316	10.5841	0.861818	8.41139	83.1773	0.791108	5.20177	16.4317	0.76883	0.00163313	110.591	0.999928	3.87271	18.2611	0.885462	experimental		UGGCAAGAAAUGGCAGUCUACA	MIMAT0000046	mature miRNA	standard	cel-miR-74
	448	cel-miR-75	14.8418	36.5043	0.538131	10.6978	13.4356	0.6102	12.9087	11.7526	0.471121	17.3219	24.5012	0.532802	15.9489	39.236	0.770707	13.1436	23.9248	0.670726	6.44508	17.337	0.838717	3.8754	11.3227	0.921637	15.4096	84.6841	0.637426	16.5542	19.893	0.434762	0.00160624	104.547	0.999924	20.0139	21.5133	0.508018	experimental		UUAAAGCUACCAACCGGCUUCA	MIMAT0000047	mature miRNA	standard	cel-miR-75
	449	cel-miR-75*	9.40341	36.4124	0.688347	1.6149	11.358	0.946459	9.03482	15.2001	0.697013	1.6019	21.3787	0.936305	4.5289	33.1229	0.928451	19.4059	66.9178	0.811276	4.84352	16.7704	0.893171	1.36557	8.41784	0.977275	9.75115	78.6584	0.695618	4.96065	18.5239	0.789695	0.00133384	133.207	0.99994	0.520889	14.386	0.978875	experimental		CAGUCGGUUGCAAGCUUAAA	MIMAT0015108	mature miRNA	standard	cel-miR-75*
	450	cel-miR-76	2.95682	36.2713	0.890292	0.554139	10.3534	0.98325	3.00241	12.0339	0.874462	1.84781	20.9157	0.917127	0.0433175	29.4066	0.999223	1.54271	20.398	0.939481	1.32549	14.5256	0.966731	0.275899	7.43583	0.996752	4.55934	74.7341	0.800308	0.305103	15.9467	0.981891	0.00110367	114.605	0.99993	0.181453	15.2285	0.991703	experimental		UUCGUUGUUGAUGAAGCCUUGA	MIMAT0000048	mature miRNA	standard	cel-miR-76
	451	cel-miR-77	6.48846	35.2246	0.759777	5.26544	13.2009	0.810227	4.04629	10.2545	0.794609	13.7547	24.3972	0.564068	4.0837	36.5656	0.927923	46.8288	31.4405	0.201084	0.440682	13.7883	0.987489	2.07062	9.00034	0.954032	11.0916	79.5924	0.647129	13.2205	18.9836	0.484384	0.00140347	107.409	0.999926	15.272	20.1933	0.569242	experimental		UUCAUCAGGCCAUAGCUGUCCA	MIMAT0000049	mature miRNA	standard	cel-miR-77
	452	cel-miR-78	24.5261	39.3696	0.348464	10.108	15.5518	0.682125	13.496	15.1081	0.51355	12.7917	22.8481	0.642219	26.0177	39.3367	0.619284	12.2068	24.0914	0.727771	16.8551	19.7034	0.591085	5.49304	10.0082	0.83211	22.8094	78.4044	0.537868	10.8998	17.8415	0.560434	11.7383	118.066	0.847696	12.6036	21.3436	0.69978	experimental		UGGAGGCCUGGUUGUUUGUGC	MIMAT0000050	mature miRNA	standard	cel-miR-78
	453	cel-miR-784	11.7418	35.512	0.603556	4.56299	13.9077	0.847808	7.6645	13.1413	0.680874	6.83184	23.3151	0.783283	6.35812	36.3291	0.901871	4.82355	21.0824	0.85001	1.46346	13.9711	0.961749	3.01483	9.64793	0.940013	8.99083	76.3772	0.733884	8.82911	15.6484	0.58827	0.00143827	111.48	0.999928	6.27446	17.1623	0.788342	experimental		UGGCACAAUCUGCGUACGUAGA	MIMAT0004219	mature miRNA	standard	cel-miR-784
	454	cel-miR-785	2.76613	37.8245	0.902469	0.379304	10.8935	0.988489	2.38297	10.1448	0.882509	0.00461288	18.6473	0.999572	2.23229	33.9145	0.966344	3.41461	20.664	0.858878	2.12955	14.6706	0.952215	1.281	8.17067	0.981343	0.0977572	78.1293	0.993696	0.00760686	14.8634	0.999463	0.0871334	106.43	0.997038	0.00930425	15.4262	0.999483	experimental		UAAGUGAAUUGUUUUGUGUAGA	MIMAT0004220	mature miRNA	standard	cel-miR-785
	455	cel-miR-786	7.10908	38.8945	0.764942	0.587408	11.6315	0.981608	5.64415	12.0934	0.772696	2.7268	20.5985	0.879591	2.88475	35.7832	0.954907	2.86587	20.0875	0.884346	6.22833	16.3182	0.847358	0.165792	7.39159	0.997747	1.25247	79.829	0.94184	0.277338	14.7664	0.984083	3.96774	110.138	0.929297	0.134664	13.9706	0.993876	experimental		UAAUGCCCUGAAUGAUGUUCAAU	MIMAT0004221	mature miRNA	standard	cel-miR-786
	456	cel-miR-786*	0.499027	35.1897	0.980989	0.0340989	10.4421	0.999236	1.45192	10.8354	0.934715	1.48488	21.5544	0.925009	1.02601	32.7836	0.985421	1.72584	20.2954	0.919077	0.0289765	13.2701	0.999399	0.120104	6.89375	0.998842	0.0537453	72.1815	0.995976	0.337043	14.5589	0.979658	0.00104952	115.499	0.999931	0.0980086	14.827	0.994908	experimental		CGAAUAUCAGUUGGGGUAUUUAC	MIMAT0015239	mature miRNA	standard	cel-miR-786*
	457	cel-miR-787	2.45301	37.1913	0.910948	0.0338831	10.1073	0.99921	1.02947	11.5554	0.955017	2.49279	22.952	0.893865	0.0165267	31.7148	0.999748	2.46639	21.9618	0.899472	0.649516	13.5545	0.98555	0.123115	6.97542	0.998855	0.256115	74.0997	0.984203	0.00748717	14.3913	0.999446	0.00101312	102.593	0.999922	0.301008	14.4573	0.985147	experimental		UAAGCUCGUUUUAGUAUCUUUCG	MIMAT0004222	mature miRNA	standard	cel-miR-787
	458	cel-miR-788	2.56716	37.0399	0.904301	0.447407	10.8512	0.984623	2.46215	12.58	0.900407	4.23013	22.3673	0.823453	6.0595	36.6809	0.91412	3.41873	21.2744	0.876909	1.91187	14.5698	0.952564	0.106567	7.28963	0.998905	0.0960648	73.8473	0.994039	10.1062	18.4829	0.571711	0.00116046	115.531	0.999931	3.0756	16.616	0.879169	experimental		UCCGCUUCUAACUUCCAUUUGCAG	MIMAT0004223	mature miRNA	standard	cel-miR-788
	459	cel-miR-788*	15.4277	42.7993	0.553622	4.2269	13.9083	0.86465	12.3275	13.255	0.530969	3.11978	18.9428	0.851238	6.18267	34.683	0.906125	12.8683	25.5695	0.677587	6.37134	18.0108	0.852221	7.36811	13.2033	0.854701	9.43276	88.3158	0.76043	1.40917	15.4117	0.930233	2.68452	109.419	0.935439	0.575696	14.9735	0.977533	experimental		GGAAAUGGAUUAGAAUCG	MIMAT0015240	mature miRNA	standard	cel-miR-788*
	460	cel-miR-789	843.697	96.8645	0	1106.6	118.793	0	474.524	71.7173	4.84498e-09	1593.09	200.162	1.07581e-13	137.146	62.0204	0.057927	4764.43	220.497	0	97.7597	29.655	0.0119314	18.4927	10.9092	0.34833	58.4643	90.8951	0.364505	86.0033	32.5109	0.0163184	28.2133	114.777	0.723857	29.9083	28.8869	0.523954	experimental		UCCCUGCCUGGGUCACCAAUUGU	MIMAT0004224	mature miRNA	standard	cel-miR-789
	461	cel-miR-79	72.281	41.7575	0.0196821	151.279	31.1952	1.4988e-05	65.6344	19.1153	0.00487729	91.0467	46.0622	0.169365	69.8816	45.4521	0.203587	333.747	46.0439	1.8435e-06	508.276	67.726	3.40883e-12	477.28	48.9339	0	262.924	146.086	0.0665059	300.861	55.8491	7.17384e-07	167.485	137.76	0.187577	85.1813	30.4535	0.110291	experimental		AUAAAGCUAGGUUACCAAAGCU	MIMAT0000051	mature miRNA	standard	cel-miR-79
	462	cel-miR-790	36.3076	39.1616	0.157099	30.6244	19.2802	0.232374	31.0262	15.6	0.148709	59.2877	44.9014	0.30131	27.0174	39.2269	0.618395	31.9145	35.8568	0.527023	25.2841	25.7878	0.496568	14.1039	14.5754	0.63467	63.5295	95.9798	0.32408	77.9974	35.637	0.050697	2.55965	113.178	0.962169	78.779	35.5278	0.105983	experimental		CUUGGCACUCGCGAACACCGCG	MIMAT0004225	mature miRNA	standard	cel-miR-790
	463	cel-miR-791	4.09925	36.2654	0.850558	3.77184	13.3959	0.866265	5.79013	13.583	0.770068	14.3551	27.7749	0.628804	8.74383	41.9106	0.883534	18.0916	25.5651	0.573208	9.22185	18.9507	0.784418	16.1747	15.7387	0.641192	10.1791	77.6414	0.718854	10.7815	20.8959	0.621752	0.0188035	105.147	0.999319	12.6146	18.5108	0.61124	experimental		UUUGGCACUCCGCAGAUAAGGCA	MIMAT0004226	mature miRNA	standard	cel-miR-791
	464	cel-miR-792	0.00605038	33.7832	0.999764	0.0339382	9.89796	0.999194	0.674127	17.8261	0.9837	1.13555	19.2412	0.935788	0.0162042	32.4009	0.999754	4.5967	20.3803	0.79246	1.32539	15.3777	0.968562	1.66661	8.74017	0.97513	1.45202	72.6827	0.926551	0.00737387	15.3741	0.999481	0.00100437	101.479	0.999921	0.00867092	15.657	0.99949	experimental		UUGAAAUCUCUUCAACUUUCAGA	MIMAT0004227	mature miRNA	standard	cel-miR-792
	465	cel-miR-793	6.82212	38.1093	0.773456	0.0853888	9.92237	0.997607	4.08099	11.6262	0.826276	2.02083	21.1427	0.911272	0.0165986	32.0889	0.999751	3.37288	21.3746	0.875527	0.637261	16.127	0.986914	9.20365	13.3365	0.842762	2.03354	77.122	0.908642	0.0078114	16.6885	0.999522	0.00116332	111.956	0.999929	0.00959255	14.5012	0.99945	experimental		UGAGGUAUCUUAGUUAGACAGA	MIMAT0004228	mature miRNA	standard	cel-miR-793
	466	cel-miR-794	2.29206	35.0476	0.916091	0.674288	11.0435	0.978834	3.19763	11.7812	0.877098	1.44686	21.4725	0.937614	6.98708	38.683	0.898415	4.11947	22.351	0.861425	0.194105	12.5272	0.995155	7.83982	13.8613	0.87081	3.45733	72.4044	0.852561	0.288155	15.4414	0.984638	0.00119306	109.868	0.999927	0.00950925	14.2503	0.99944	experimental		UGAGGUAAUCAUCGUUGUCACU	MIMAT0004229	mature miRNA	standard	cel-miR-794
	467	cel-miR-795	10.882	40.84	0.672008	1.79423	12.2902	0.937259	11.708	13.5517	0.577781	6.7844	23.871	0.80677	15.6899	41.5044	0.800782	19.7245	27.3293	0.580824	12.6463	19.2849	0.746037	28.6773	13.8915	0.453994	6.19989	79.6993	0.836067	2.56335	17.206	0.889791	0.00158255	109.295	0.999927	2.88073	16.9569	0.909759	experimental		UGAGGUAGAUUGAUCAGCGAGCUU	MIMAT0004230	mature miRNA	standard	cel-miR-795
	468	cel-miR-796	0.00770108	39.4786	0.99975	0.0347501	10.7965	0.999261	0.755626	11.0116	0.967785	0.789749	22.0882	0.96479	5.18818	33.1818	0.918607	2.66519	20.4817	0.886716	0.291331	15.0966	0.994098	1.61483	8.66366	0.974116	0.814784	77.2848	0.963524	0.00752301	14.1569	0.999436	0.00103397	103.353	0.999923	0.00884926	14.2707	0.999441	experimental		UGGAAUGUAGUUGAGGUUAGUAA	MIMAT0004231	mature miRNA	standard	cel-miR-796
	469	cel-miR-797	4.60497	37.1576	0.840055	2.86366	11.8449	0.913487	4.50416	12.6254	0.817854	2.68317	20.7989	0.89059	4.16875	34.5763	0.941507	0.976376	19.947	0.960445	7.11435	16.851	0.850341	13.4375	16.3283	0.786265	0.989513	75.0596	0.961751	0.00823905	15.5081	0.999485	0.00119017	103.814	0.999923	1.34928	15.9323	0.950783	experimental		UAUCACAGCAAUCACAAUGAGAAGA	MIMAT0004232	mature miRNA	standard	cel-miR-797
	470	cel-miR-797*	0.00609618	34.8187	0.999771	0.035111	10.3939	0.999232	0.834096	10.518	0.961811	0.550196	19.2666	0.968587	0.0839865	32.6207	0.998759	0.777706	20.2579	0.958508	0.0291619	13.3312	0.999401	2.60943	10.2537	0.950834	0.417341	73.0442	0.975021	0.00739454	13.1443	0.999393	0.000987106	105.7	0.999925	0.0086661	14.8857	0.999464	experimental		UUUUCAUUGGUUUCUGUGAAAU	MIMAT0015241	mature miRNA	standard	cel-miR-797*
	471	cel-miR-798	1.04228	38.3706	0.963444	1.14889	12.0026	0.967796	2.86967	11.5583	0.877896	1.26111	20.91	0.953456	7.63707	37.3434	0.894403	2.40981	29.744	0.935895	3.01181	14.4047	0.925212	8.18453	18.9274	0.897345	4.81711	76.2493	0.812315	0.0265594	16.148	0.998513	0.00116305	107.511	0.999926	1.70323	16.3464	0.93669	experimental		UAAGCCUUACAUAUUGACUGA	MIMAT0004233	mature miRNA	standard	cel-miR-798
	472	cel-miR-799	4.44376	38.2529	0.849651	2.4164	12.6915	0.917689	7.23026	11.5855	0.687946	7.66961	22.9846	0.748781	14.7376	37.8315	0.778707	4.66672	26.1554	0.893662	7.12657	16.6517	0.821423	10.5175	15.5646	0.764829	10.0901	79.0532	0.727996	6.42063	17.3247	0.718232	10.8169	117.592	0.855089	6.07296	16.5553	0.793946	experimental		UGAACCCUGAUAAAGCUAGUGG	MIMAT0004234	mature miRNA	standard	cel-miR-799
	473	cel-miR-80	4.424	35.943	0.836179	0.504621	11.9945	0.984589	0.682279	11.5051	0.972138	5.98718	22.8207	0.782131	4.09288	34.3291	0.924844	104.494	51.2402	0.0310543	5.58198	16.5981	0.871045	2.60411	9.58552	0.929283	2.81895	75.0227	0.877454	0.695669	15.6562	0.962178	0.45503	120.376	0.987943	0.302804	14.3702	0.986381	experimental		UGAGAUCAUUAGUUGAAAGCCGA	MIMAT0000053	mature miRNA	standard	cel-miR-80
	474	cel-miR-800	6.37381	39.1116	0.792947	1.5228	11.6948	0.947332	6.44973	13.8415	0.755078	8.97536	26.328	0.726949	17.9769	40.3825	0.738203	0.193887	19.9012	0.989238	5.53706	17.2985	0.866955	2.57274	8.08109	0.945368	9.54342	78.672	0.696428	14.1708	19.6852	0.472329	0.00126367	109.733	0.999927	7.45812	19.2751	0.764183	experimental		CAAACUCGGAAAUUGUCUGCCG	MIMAT0004235	mature miRNA	standard	cel-miR-800
	475	cel-miR-81	7691.91	281.667	0	2801.09	383.418	1.66422e-13	1611.43	253.096	1.12716e-08	334.604	146.999	0.0415882	1247.22	201.633	3.5317e-08	2529.64	524.399	8.85267e-06	354.71	115.258	0.00372108	558.739	274.693	0.0456857	6550.41	1084.13	6.42012e-10	14769	1297.62	0	6173.9	667.596	0	75.6376	31.4146	0.141256	experimental		UGAGAUCAUCGUGAAAGCUAGU	MIMAT0000054	mature miRNA	standard	cel-miR-81
	476	cel-miR-81*	3.34721	36.8157	0.881388	0.899916	10.9705	0.974154	4.15495	12.3515	0.832512	1.624	21.8284	0.925185	1.11908	33.0919	0.982734	4.4267	21.7492	0.842345	0.206319	13.9276	0.994966	4.91634	9.35491	0.917678	5.04434	78.7567	0.810102	3.50858	16.1737	0.822033	0.00115277	106.535	0.999925	2.07151	17.2517	0.920155	experimental		CGGUUUUCACCGUGAUCUGAGA	MIMAT0015109	mature miRNA	standard	cel-miR-81*
	477	cel-miR-82	2309.3	337.338	5.55112e-16	135.284	32.4813	0.000173466	72.8151	22.6431	0.00631027	26.4458	33.1555	0.553301	85.0486	51.3152	0.15077	417.03	106.787	0.0029614	43.8134	22.6397	0.165815	21.5098	12.0147	0.273086	353.046	172.952	0.0204571	6352.14	1025.28	1.16123e-10	424.852	199.426	0.0147106	11.034	18.2334	0.739923	experimental		UGAGAUCAUCGUGAAAGCCAGU	MIMAT0000055	mature miRNA	standard	cel-miR-82
	478	cel-miR-83	2.68334	37.6084	0.907583	0.0349999	10.9388	0.99927	0.0195299	10.0963	0.99921	0.556622	20.1081	0.971527	0.0660112	33.1861	0.998912	3.80381	22.1517	0.863729	1.83359	15.9923	0.958589	0.123688	6.65129	0.998799	1.00234	74.0013	0.949508	0.0472565	14.6618	0.996798	0.00102717	106.303	0.999925	0.00890764	15.6199	0.999489	experimental		UAGCACCAUAUAAAUUCAGUAA	MIMAT0000056	mature miRNA	standard	cel-miR-83
	479	cel-miR-84	0.133838	36.18	0.994972	0.0341445	10.4871	0.999239	1.69553	10.7902	0.927599	1.15678	19.7907	0.94295	2.42317	32.7216	0.95823	3.44076	21.9483	0.873237	4.35054	19.155	0.915493	5.5301	14.3151	0.91746	1.15759	75.3229	0.946722	0.00770645	14.0926	0.999434	0.00106076	113.451	0.99993	0.00907774	14.3415	0.999444	experimental		UGAGGUAGUAUGUAAUAUUGUA	MIMAT0000057	mature miRNA	standard	cel-miR-84
	480	cel-miR-84*	6.27388	36.6555	0.773059	1.64281	12.4925	0.9544	5.78697	11.9266	0.730666	6.08499	24.2263	0.780876	0.0158468	33.4345	0.999761	2.37774	21.236	0.901916	3.48006	13.8989	0.905558	0.301228	7.15876	0.99506	2.0068	75.5191	0.907159	11.5702	17.6272	0.489123	0.00116186	106.136	0.999925	1.46872	14.8204	0.937908	experimental		CACAAUGUUUCAACUAACUCGGC	MIMAT0015110	mature miRNA	standard	cel-miR-84*
	481	cel-miR-85	79.6263	39.6304	0.00319634	61.774	26.0337	0.0898126	22.2459	16.4565	0.350871	0.00496177	19.7922	0.999597	0.0236461	31.0003	0.99965	6.16908	23.3187	0.797225	4.7343	17.9104	0.896264	5.66429	12.6348	0.899713	0.000913038	72.6947	0.99989	0.859061	14.7703	0.953415	0.00120166	113.037	0.999929	0.0106267	15.6288	0.999489	experimental		UACAAAGUAUUUGAAAAGUCGUGC	MIMAT0000058	mature miRNA	standard	cel-miR-85
	482	cel-miR-86	17977.1	1201.52	0	19787.8	1152.43	0	18025.8	1923.72	0	20241.7	503.749	0	17280.6	669.015	0	21597.5	482.377	0	17202	895.091	0	16594.6	274.289	0	16270.4	1282.61	0	10815.7	1091.4	0	11558.8	516.993	0	18142.3	792.735	0	experimental		UAAGUGAAUGCUUUGCCACAGUC	MIMAT0000059	mature miRNA	standard	cel-miR-86
	483	cel-miR-87	8962.06	591.752	0	9197.77	503.618	0	9185.66	972.754	0	11061.5	387.303	0	10267.3	440.122	0	11635.1	793.86	0	11897.6	578.504	0	11909.3	186.626	0	11403	877.656	0	9771.82	975.343	0	9949.8	420.087	0	8678.12	1551.41	2.44905e-07	experimental		GUGAGCAAAGUUUCAGGUGUGC	MIMAT0000060	mature miRNA	standard	cel-miR-87
	484	cel-miR-90	24.8725	39.1707	0.310275	3.47297	13.2035	0.878015	22.8625	15.2805	0.318262	8.42962	22.4207	0.744471	11.1985	36.5633	0.822892	13.4254	26.0808	0.701579	36.5972	21.559	0.299318	5.26253	12.461	0.847203	7.00016	73.8052	0.803835	4.60397	17.2625	0.795966	12.2648	117.696	0.834754	4.12592	15.8617	0.867152	experimental		UGAUAUGUUGUUUGAAUGCCCCU	MIMAT0000061	mature miRNA	standard	cel-miR-90
	485	cel-5S-b1	554.281	106.941	2.33797e-08	102.969	30.2775	0.00083047	89.473	26.1914	0.00405254	3473.51	258.878	0	93.5666	42.7726	0.0809482	5053.02	325.161	0	102.468	29.3023	0.00814809	7.41574	8.12494	0.703048	38.1143	75.1687	0.415888	49.2942	28.2221	0.11417	34.6033	136.488	0.749576	14.7285	21.4851	0.682872	control	control_biosequence			LC Internal Use	control
	486	cel-5S-b2	1080.28	75.9921	0	1336.89	155.927	0	893.222	68.5847	0	13904.9	518.271	0	1112.39	104.044	0	4729.73	150.228	0	2368.77	149.726	0	249.008	31.4392	1.1418e-10	198.947	173.245	0.274861	469.532	60.3642	3.73817e-11	254.011	135.601	0.0968402	413.246	57.8101	1.81466e-07	control	control_biosequence			LC Internal Use	control
	487	cel-5S-b3	649.964	60.9389	0	1216.18	81.1157	0	780.235	61.9489	0	6681.08	481.239	0	1082.43	122.866	0	3730.83	154.763	0	583.896	108.17	4.1498e-07	46.1037	12.9822	0.0164448	155.098	74.7111	0.0420495	123.235	31.6832	0.000871133	107.579	119.466	0.361475	44.2005	22.6479	0.318089	control	control_biosequence			LC Internal Use	control
	488	cel-5S-b4	4399.87	148.3	0	6618.58	174.518	0	2601.58	264.936	0	20274.7	362.438	0	2453.24	137.872	0	16531.5	461.197	0	6265.14	187.536	0	1610.02	92.3062	0	2262.78	218.735	0	3633.65	238.478	0	3108.5	235.497	0	8267.38	386.586	0	control	control_biosequence			LC Internal Use	control
	489	cel-5S-b5	10807.5	1042.94	0	16293.3	447.838	0	12257.4	335.84	0	39903.5	631.339	0	6306.13	242.1	0	51348.6	469.823	0	8409.31	256.627	0	1696.37	183.756	0	1625.48	182.962	6.88338e-15	1713.57	124.994	0	1369.21	194.072	1.14106e-08	2087.53	145.967	0	control	control_biosequence			LC Internal Use	control
	490	cel-5S-b6	288.639	50.38	2.92847e-11	554.872	34.7944	0	539.809	39.817	0	62568.8	858.241	0	746.099	96.4109	5.07372e-14	93805	2178.06	0	2221.64	157.577	0	868.373	59.4623	0	539.211	102.526	1.48853e-06	836.377	90.8671	0	643.771	132.958	3.8359e-05	1052.8	99.2264	0	control	control_biosequence			LC Internal Use	control
	491	a2-PUC2MM-20B	996.472	340.574	0.00100029	134.26	34.7023	0.000262224	90.6609	28.82	0.00564725	50.88	46.4413	0.386013	94.075	50.9817	0.109221	113.703	98.987	0.370475	65.1442	30.7649	0.0978777	60.8314	15.9426	0.00970943	409.061	157.337	0.00228355	1137.27	531.635	0.0304552	478.17	201.362	0.00659461	62.644	33.7039	0.205463	control	control_spike_calibration			LC Internal Use	control
	492	a2-PUC2PM-20B	51516.8	4174.28	0	53227.7	3580.48	0	53985.5	6882.16	1.33227e-15	31219.7	883.761	0	33846.9	1328.6	0	31324.3	935.769	0	47104	3111.09	0	50411.3	2370.84	0	50318.8	4709.51	0	45071.9	3953.62	0	42340.1	1776.68	0	46500.7	2809.43	0	control	control_spike_calibration			LC Internal Use	control
	493	a3-PUC2MM-20B	633.967	217.22	0.00128441	109.688	28.8347	0.000281474	82.6974	31.7794	0.0211472	45.501	37.8777	0.369574	89.2218	51.3481	0.137842	62.9841	41.8985	0.321782	53.8785	25.3711	0.116593	51.1264	17.2608	0.0474495	345.388	140.989	0.00319907	607.315	356.202	0.0805645	382.738	195.209	0.0211968	52.5103	39.5837	0.349442	control	control_spike_calibration			LC Internal Use	control
	494	a3-PUC2PM-20B	51286.1	4310.62	0	52858.6	3702.21	0	53632.1	6620.89	2.22045e-16	30907.4	863.555	0	33524.6	1325.19	0	30703.9	1082.85	0	46575.8	3120.8	0	50332.1	1694.9	0	49937.1	4467.96	0	44859.4	4049.77	0	41822.8	1852.76	0	45932.9	2765.54	0	control	control_spike_calibration			LC Internal Use	control
	495	a-PUC2MM2d	9087.55	682.399	0	1920.25	134.174	0	368.581	51.9505	7.95919e-13	15307.4	3590.62	0.000149645	1310.54	136.054	0	161.337	46.4037	0.01786	224.304	68.1404	0.00221641	243.689	32.8758	3.47467e-11	93.2239	105.34	0.324708	8658.92	1728.74	1.25816e-06	3057.41	362.445	6.66134e-16	551.563	77.5163	1.60663e-08	control	control_spike_calibration			LC Internal Use	control
	496	a-PUC2PM	24336.6	807.249	0	22993.3	1348.41	0	20247.1	519.2	0	50665	1068.24	0	36731.3	2197.93	0	13136.2	264.48	0	19387.1	370.278	0	16165.7	214.206	0	12968.7	442.121	0	21889.5	1582.46	0	26905.5	1295.82	0	28816.3	894.205	0	control	control_spike_calibration			LC Internal Use	control
	497	Ctr01-3M05	52.8335	45.7866	0.0878467	14.9151	14.1796	0.538468	18.4327	13.8889	0.390667	0.00630169	18.1343	0.99956	10.3943	38.2726	0.852216	6.43936	23.9762	0.839735	18.0688	27.0211	0.67561	0.0850754	7.2407	0.998897	14.5039	76.0631	0.600738	10.2792	20.827	0.634806	0.00141713	106.951	0.999925	5.41907	17.6123	0.831202	control	control_spike_calibration			LC Internal Use	control
	498	Ctr01-3M10	63.4878	46.1819	0.0434773	22.2491	15.7286	0.380544	32.8051	16.6962	0.190808	0.319372	20.6551	0.989078	5.61367	35.0596	0.911109	7.23048	22.744	0.835045	7.9718	16.0094	0.806245	3.9627	8.20482	0.90932	26.244	72.0509	0.446531	16.5169	19.4105	0.429813	2.51831	106.111	0.949685	1.0076	16.9373	0.970935	control	control_spike_calibration			LC Internal Use	control
	499	Ctr01-3P	7342.28	292.192	0	7521.5	391.675	0	8845.42	195.985	0	3353.32	291.714	0	2602.04	167.167	0	2288.47	129.917	0	9315.51	274.668	0	8245.66	206.607	0	9321.31	363.756	0	5124.03	290.354	0	4624.57	332.708	0	7223.61	291.023	0	control	control_spike_calibration			LC Internal Use	control
	500	Ctr02-3M05	1.23349	38.5085	0.957176	1.14565	10.8614	0.964207	2.09484	12.0021	0.917995	0.00514646	20.5164	0.999611	2.93671	36.7117	0.958108	6.81538	21.8502	0.76668	1.72548	16.83	0.960477	2.29334	9.56159	0.955815	1.49518	76.2325	0.929598	5.03242	18.0952	0.77111	0.00118044	108.33	0.999926	1.14351	16.3014	0.953374	control	control_spike_calibration			LC Internal Use	control
	501	Ctr02-3M10	1.74433	31.0574	0.923951	0.0315015	10.0364	0.999205	4.18603	11.7631	0.816307	2.62899	21.7151	0.901542	1.27173	34.1456	0.97888	3.78977	19.935	0.826172	0.0266343	12.0282	0.999337	3.4145	10.4691	0.945296	1.01513	71.7025	0.944584	10.4087	17.882	0.540496	0.00116633	112.572	0.999929	0.00871493	14.7857	0.99946	control	control_spike_calibration			LC Internal Use	control
	502	Ctr02-3P	7.21242	39.4282	0.754878	2.86071	11.4015	0.901787	1.64973	11.4534	0.928678	0.53064	19.2451	0.975191	5.54146	34.6341	0.910273	9.37551	22.2073	0.66832	2.75735	16.6707	0.936142	0.0963163	7.09049	0.998874	4.69609	85.6689	0.854937	11.9295	18.2703	0.501356	0.00124262	102.158	0.999922	1.82295	17.5783	0.936567	control	control_spike_calibration			LC Internal Use	control
	503	Ctr03-3M05	352.19	49.8663	1.11022e-16	436.866	47.8687	0	395.754	40.7031	0	136.731	54.5179	0.0635192	101.271	60.7815	0.158124	74.6952	30.5767	0.157138	163.077	40.1065	0.00108443	314.26	38.8486	7.89069e-12	323.715	89.0867	0.000197618	134.97	37.6182	0.000902098	90.7421	115.542	0.33582	89.8609	32.4206	0.130193	control	control_spike_calibration			LC Internal Use	control
	504	Ctr03-3M10	89.0936	44.8392	0.00327127	128.148	25.9829	1.84399e-05	126.335	27.3762	9.28003e-05	43.7843	35.1713	0.370941	27.6053	42.7503	0.627242	28.4197	26.7884	0.525871	27.3321	20.9781	0.410784	65.5437	28.5247	0.08446	92.234	82.9348	0.100805	55.5016	23.0793	0.0276973	16.1912	117.181	0.81278	19.8792	27.2843	0.63604	control	control_spike_calibration			LC Internal Use	control
	505	Ctr03-3P	1251.91	85.3722	0	1538.55	97.8239	0	1446.08	65.0275	0	1154.22	256.397	3.23455e-05	447.839	85.6125	5.97375e-07	700.866	77.4111	1.83187e-13	1513.02	119.044	0	1471.25	66.6461	0	1513.94	153.628	0	767.131	70.7588	0	717.132	169.235	0.000298847	1130.97	119.259	5.55112e-16	control	control_spike_calibration			LC Internal Use	control
	506	Ctr04-3M05	214.576	53.0589	1.64094e-07	283.929	41.2155	3.03035e-12	236.847	29.5355	2.4869e-13	9.53334	27.0846	0.810704	35.7644	36.2876	0.487529	29.7314	21.3101	0.462849	22.7488	22.668	0.540124	85.8009	26.8041	0.010007	74.4412	90.2136	0.214372	45.4658	25.2161	0.123372	2.6999	107.068	0.956535	35.6588	27.7868	0.448279	control	control_spike_calibration			LC Internal Use	control
	507	Ctr04-3M10	22.4801	36.3956	0.312982	12.2271	15.2914	0.632314	18.2765	14.6431	0.395842	0.329814	18.6817	0.986425	14.6151	41.1494	0.798337	12.4746	23.8431	0.667453	2.00381	15.0118	0.953832	13.7383	12.7262	0.701858	6.95513	84.7662	0.796463	15.5738	19.1965	0.432913	0.00142787	106.959	0.999925	3.69638	15.9879	0.871187	control	control_spike_calibration			LC Internal Use	control
	508	Ctr04-3P	23.0878	37.5016	0.322066	22.6524	13.289	0.252717	30.9544	20.8273	0.252264	4.46389	22.4557	0.858874	16.34	39.4949	0.765365	34.4373	25.9696	0.332818	11.8793	34.4703	0.824308	14.3471	13.1433	0.652549	10.7842	75.8088	0.68139	16.8635	18.2211	0.378759	0.00152252	112.982	0.999929	5.33047	18.4226	0.842817	control	control_spike_calibration			LC Internal Use	control
	509	Ctr05-3M05	13.9096	37.2842	0.54087	3.89529	13.9725	0.877187	12.4587	14.7399	0.581989	0.490579	18.5652	0.980057	2.26858	34.3767	0.960831	1.12538	22.502	0.964153	2.32073	14.4825	0.939259	9.11659	10.6898	0.790045	4.7778	80.2636	0.835635	6.0077	18.0139	0.743527	3.4148	118.571	0.924131	0.010725	18.2855	0.999564	control	control_spike_calibration			LC Internal Use	control
	510	Ctr05-3M10	127.434	44.9817	7.46476e-05	45.5403	19.9652	0.0699825	52.104	18.9236	0.0433669	4.92755	24.0454	0.890126	84.1092	47.5618	0.168086	41.9353	29.1583	0.452782	44.5082	21.3128	0.172121	39.2454	15.1711	0.151123	98.6683	99.4923	0.191726	61.0554	23.1828	0.0190357	71.8601	129.52	0.447461	19.7065	26.009	0.63518	control	control_spike_calibration			LC Internal Use	control
	511	Ctr05-3P	46.5096	38.1861	0.0688305	61.2018	16.0661	0.00357665	62.8212	17.9198	0.00713695	25.2013	35.531	0.616057	8.02556	37.2475	0.887058	255.247	44.0466	0.000258391	12.9736	21.5739	0.71247	95.5682	17.1476	0.000945953	31.1962	89.6039	0.514434	28.9409	22.21	0.270055	0.00204962	110.132	0.999928	22.7493	22.6141	0.53978	control	control_spike_calibration			LC Internal Use	control
	512	Ctr06-3M05	60.3668	41.4929	0.0229162	81.6374	26.7077	0.010117	93.4179	24.6692	0.00247292	36.7719	37.8479	0.471362	30.0144	40.0296	0.581515	12.9388	28.4143	0.777507	28.5666	19.7721	0.356643	52.5824	18.4398	0.0572716	56.2802	86.3732	0.321822	50.7874	21.5237	0.03528	59.919	122.952	0.48805	41.713	24.4326	0.340483	control	control_spike_calibration			LC Internal Use	control
	513	Ctr06-3M10	38.4679	39.5918	0.121588	34.3781	18.5954	0.19041	33.6752	20.8629	0.224816	3.66823	21.8907	0.898966	3.50627	35.3178	0.944963	17.2384	25.9963	0.657566	37.8745	20.017	0.254943	29.4667	12.4314	0.258881	42.9749	97.4339	0.465648	28.9491	19.7063	0.168487	18.7421	113.747	0.756013	12.6932	21.9278	0.71073	control	control_spike_calibration			LC Internal Use	control
	514	Ctr06-3P	855.297	80.1034	0	1115.61	68.6824	0	1038.21	53.1475	0	1169.06	174.766	1.34925e-08	536.96	89.3047	7.1591e-09	755.855	82.5252	2.34923e-13	1489.2	111.512	0	1313.09	67.3582	0	1352.78	157.488	1.59872e-13	707.375	73.1714	0	892.521	165.653	5.97131e-06	1377.01	111.609	0	control	control_spike_calibration			LC Internal Use	control
	515	Ctr07-3M05	11359.8	827.407	0	2374.46	180.039	0	526.764	112.713	3.85274e-06	347.536	160.284	0.0401683	227.852	63.8248	0.000773474	428.599	115.187	0.00188704	82.275	22.6012	0.00516311	123.264	26.012	6.18281e-05	2156.47	871.088	0.00873913	8087.82	2239.21	0.000588531	1085.5	268.55	7.92523e-05	107.48	45.6766	0.118601	control	control_spike_calibration			LC Internal Use	control
	516	Ctr07-3M10	13139.5	885.552	0	2358.95	214.279	0	489.593	124.399	9.52315e-05	629.427	286.225	0.0300634	249.015	65.759	0.000341243	419.611	90.272	0.000233756	100.374	36.0479	0.0208954	135.639	25.1806	6.01131e-06	2475.02	1075.89	0.0158489	9904.14	2747.65	0.000577428	1197.94	273.467	1.73316e-05	119.558	33.9206	0.0248526	control	control_spike_calibration			LC Internal Use	control
	517	Ctr07-3P	29428.8	1146.23	0	30635.7	1258.37	0	32842.5	1304.85	0	24436.5	862.62	0	24924.4	536.414	0	36809.6	1672.66	0	35775.7	971.508	0	30019	642.195	0	31642.5	1375.67	0	24139.2	1941.7	0	28900.7	1652.61	0	32331.4	1438.4	0	control	control_spike_calibration			LC Internal Use	control
	518	Ctr08-3M05	14.2344	37.0404	0.528931	0.733078	12.3627	0.97604	7.92369	14.2391	0.712037	5.80461	23.9347	0.833855	17.8067	40.1682	0.738793	15.7588	22.6723	0.592902	1.52484	14.6362	0.958554	6.27453	10.9229	0.81125	10.6168	81.8236	0.726193	15.3018	17.999	0.416837	5.7731	113.61	0.900947	1.70802	15.6364	0.937862	control	control_spike_calibration			LC Internal Use	control
	519	Ctr08-3M10	9.50249	34.1446	0.650521	1.51371	12.0921	0.947706	7.41088	12.4527	0.699179	1.82567	20.0632	0.939315	2.12789	32.3963	0.96332	17.3986	24.1226	0.572245	5.93886	19.1754	0.867684	15.8007	15.9444	0.618718	13.639	84.004	0.64061	10.2352	18.9402	0.603599	8.53471	121.932	0.863798	8.00547	17.552	0.744452	control	control_spike_calibration			LC Internal Use	control
	520	Ctr08-3P	28.3911	37.6114	0.231207	37.0345	17.7468	0.114242	41.5195	18.6016	0.104002	21.7822	31.1216	0.596493	21.5835	42.3612	0.713339	144.505	30.0267	0.00633686	16.8448	17.9274	0.58587	47.8266	12.6663	0.0712286	40.6794	85.6741	0.416225	29.5883	22.1146	0.254866	7.05136	112.64	0.91384	26.1111	24.9728	0.508361	control	control_spike_calibration			LC Internal Use	control
	521	Ctr09-3M05	15418.5	780.017	0	9207.79	563.156	0	4664.33	268.032	0	1878.85	597.413	0.00405814	1136.69	186.78	7.58555e-09	497.68	93.8805	2.6733e-05	277.196	54.9085	1.30537e-05	8629.18	366.72	0	7721.18	1414.35	2.29257e-08	15683.2	1669.01	0	5418.22	736.989	8.39329e-13	951.152	190.695	7.55958e-06	control	control_spike_calibration			LC Internal Use	control
	522	Ctr09-3M10	28359.8	904.422	0	22980	929.74	0	15514.9	585.53	0	11625.6	1694.12	4.85837e-08	6688.3	827.424	5.4845e-14	6457.04	910.432	9.97434e-11	1091.01	149.163	8.3733e-13	18898	369.636	0	19018.7	1499.67	0	25523.8	1541.67	0	13273	1036.06	0	7552.72	1471.81	1.11214e-05	control	control_spike_calibration			LC Internal Use	control
	523	Ctr09-3P	44812.8	1606.51	0	48787.7	2073.08	0	50621.3	1771.91	0	34258.9	1415.1	0	38510.1	920.693	0	30599.7	1483.52	0	54548	1561.52	0	47808.2	392.348	0	43932	1876.41	0	35517.2	2828.78	0	41730.9	2398.79	0	49477.2	1688.71	0	control	control_spike_calibration			LC Internal Use	control
	524	Ctr10-3M05	1726.79	236.67	0	1167.17	83.9273	0	796.843	96.9092	2.22045e-16	153.601	68.7828	0.0795722	109.182	60.681	0.111412	144.087	47.7785	0.0269105	81.3269	24.5577	0.01098	1194.42	168.449	3.32293e-11	619.178	225.088	0.00170239	1226.41	331.02	0.000323124	352.04	204.387	0.0670286	72.7949	48.5802	0.245856	control	control_spike_calibration			LC Internal Use	control
	525	Ctr10-3M10	41.8021	43.2929	0.145778	11.5198	15.6556	0.696219	18.7142	18.0219	0.463898	2.67814	20.3176	0.915455	6.53193	30.99	0.8908	3.58165	20.0498	0.892284	13.3482	19.8046	0.701019	11.9077	9.8776	0.71243	17.6216	79.356	0.637529	24.7907	22.5679	0.297618	20.1769	125.212	0.773364	0.013514	15.1572	0.99941	control	control_spike_calibration			LC Internal Use	control
	526	Ctr10-3P	8758.22	246.469	0	9134.69	350.269	0	9584.26	282.293	0	4071.23	329.767	0	3715.37	246.976	0	4333.26	168.004	0	10544.7	354.37	0	8960.95	166.503	0	9560.72	465.19	0	6398.47	359.312	0	5565.39	360.401	0	7740.31	351.702	0	control	control_spike_calibration			LC Internal Use	control
	527	Ctr11-3M05	16.454	40.1644	0.505472	3.55723	14.0743	0.885681	16.5456	13.883	0.445405	4.26265	22.1422	0.870501	15.7139	41.3938	0.781779	18.7127	29.2271	0.658857	10.5441	15.4573	0.711813	3.99124	9.50187	0.891951	17.5202	76.9414	0.613124	9.44211	19.0138	0.642517	9.11941	119.573	0.881003	7.8451	17.322	0.760633	control	control_spike_calibration			LC Internal Use	control
	528	Ctr11-3M10	13.1966	39.4668	0.589196	10.5696	15.7249	0.68297	12.8633	15.9053	0.566774	6.74108	24.3668	0.81373	9.14369	37.2011	0.863817	5.09529	21.9701	0.867244	5.61871	14.266	0.856995	5.05121	10.1052	0.866448	9.95986	72.4963	0.723476	10.6674	19.3832	0.602774	7.1236	104.304	0.88536	5.45288	16.6603	0.829618	control	control_spike_calibration			LC Internal Use	control
	529	Ctr11-3P	7.43068	35.8753	0.723009	0.563419	12.3803	0.982729	10.9865	14.6388	0.618513	1.63853	21.3093	0.936396	4.49606	40.1532	0.941692	32.61	27.1971	0.346681	1.98878	16.9077	0.955694	1.45036	10.3545	0.972665	5.55654	77.947	0.818316	8.19775	17.4346	0.643432	3.5014	110.276	0.9329	6.56631	17.6927	0.788818	control	control_spike_calibration			LC Internal Use	control
	530	PUC2MM	14980.1	1157.19	0	14990.2	887.776	0	12718.7	1073.78	0	38446.4	1196.01	0	22857.3	1454.21	0	6209.08	309.185	0	12080	883.909	0	10813.8	384.17	0	6840.37	619.789	0	15198.9	1144.8	0	18323.9	979.884	0	18962	797.161	0	control	control_spike_calibration			LC Internal Use	control
	531	PUC2MM-20B	87.7087	56.2303	0.0494509	35.7001	22.631	0.185569	36.4157	23.787	0.194542	16.3477	31.7565	0.677587	28.0698	41.7251	0.596101	22.131	33.7616	0.631252	17.9446	21.7019	0.575842	13.2843	12.6043	0.57803	87.0163	87.6395	0.114434	102.843	42.3986	0.0145911	75.7334	124.885	0.326668	22.0469	26.494	0.569052	control	control_spike_calibration			LC Internal Use	control
	532	PUC2PM	17409.2	1387.57	0	17531.1	993.022	0	15178.8	1438.67	0	41569.6	1274.25	0	27128.2	1363.89	0	9288.04	316.154	0	14352.8	1076.56	0	12529.6	436.886	0	8389	859.668	0	17540.4	1384.39	0	20943	1149.17	0	21840	941.452	0	control	control_spike_calibration			LC Internal Use	control
	533	PUC2PM-20B	49605.3	4094.19	0	50864	3291.42	0	50422.5	6183.74	1.11022e-16	29667	836.334	0	30754	1258	0	29929.4	1549.6	0	39951.4	2169.57	0	48787.4	2488.36	0	51173.5	4781.84	0	43390.9	3958.49	0	40121.5	1788.34	0	43324.9	2462.32	0	control	control_spike_calibration			LC Internal Use	control

## Sheet: Simp Norm Data
			S02 Bpa-L3 MD (mosquito-derived), Rep. 1-Cy3	S03 Bpa-L3 MD, Rep. 2-Cy3	S04 Bpa-L3 MD, Rep. 3-Cy3	S05 Bpa-L3 Day 1, Rep. 1-Cy3	S06 Bpa-L3 Day 1, Rep. 2-Cy3	S01 Bpa-L3 Day 1, Rep. 3-Cy3	S07 Bpa-L3 Day 5, Rep. 1-Cy3	S08 Bpa-L3 Day 5, Rep. 2-Cy3	S09 Bpa-L3 Day 5, Rep. 3-Cy3	S010 Bpa-L4 Day 10, Rep.1-Cy3	S011 Bpa-L4 Day 10, Rep. 2-Cy3	S012 Bpa-L4 Day 10, Rep. 3-Cy3
miRBase name	Index	Reporter Name	Signal	Signal	Signal	Signal	Signal	Signal	Signal	Signal	Signal	Signal	Signal	Signal
	1	>bma-miR-124 MIMAT0014116_reverse_complement	157.534	211.955	286.655	105.238	163.991	289.299	268.822	257.768	126.244	130.923	57.0676	117.235
	2	>bma-miR-153 MIMAT0014119_reverse_complement	7.06148	9.57529	5.10263	5.47633	6.73205	11.5809	13.4992	8.65438	1.40857	9.66314	7.54366	3.99671
	3	>bma-miR-72 MIMAT0014107_reverse_complement	715.638	830.95	981.673	957.504	1191.66	1240.84	1943	1911.13	1481.51	1154.76	915.241	1501.99
bpa-mir-5838*	4	>Bpa0001*_reverse_complement	24.715	38.4539	29.9687	9.57955	14.3817	23.5414	6.50799	22.3304	15.1152	35.8245	13.8447	21.021
bpa-mir-5838	5	>Bpa0001_reverse_complement	29.3633	50.8851	69.4576	34.5988	45.9316	82.3321	35.625	95.9227	22.4575	60.6428	11.9812	25.3446
bpa-mir-5839*	6	>Bpa0002*_reverse_complement	3.25292	4.10483	6.20819	9.73378	1.02384	3.50601	6.78588	1.41816	0.0602978	0.00850143	0.00127595	0.157237
bpa-mir-5839	7	>Bpa0002_reverse_complement	0.676077	0.0353592	1.86908	1.1446	0.0166647	2.14774	0.356948	10.4093	7.43611	1.53234	0.00136137	0.450968
bpa-mir-137*	8	>Bpa0003_1*_reverse_complement	6.25813	6.25377	6.40098	1.05028	0.433007	2.76499	2.08205	3.08073	3.52886	0.39489	0.00121626	2.44569
bpa-mir-137	9	>Bpa0003_1_reverse_complement	1.82024	0.0330179	2.6241	0.436088	0.0156397	5.6152	3.44046	15.705	6.047	0.635462	1.77236	0.00955709
	10	>Bpa0003_2*_reverse_complement	6.38612	6.41414	4.67367	3.23125	0.731797	4.38389	0.224935	6.60238	3.95141	0.308547	0.00116487	2.39901
bpa-mir-5366*	11	>Bpa0004*_reverse_complement	1.45652	2.04547	2.06579	0.00470187	0.249325	2.61131	0.208722	0.112755	2.53226	1.35882	0.595871	1.63293
bpa-mir-5366	12	>Bpa0004_reverse_complement	46.8611	86.0276	110.438	59.8713	99.0516	100.914	59.4248	87.635	61.4159	48.9502	39.8761	68.7889
bpa-mir-1822*	13	>Bpa0005*_reverse_complement	16.6417	32.8101	53.2919	17.938	10.0942	17.7943	10.574	17.873	10.0785	14.0117	0.00168573	19.7509
bpa-mir-1822	14	>Bpa0005_reverse_complement	1127.1	1275.71	1276.06	1431.36	1733.61	850.277	691.998	1061.12	923.962	1094	943.739	1290.31
bpa-mir-5840*	15	>Bpa0006_1*_reverse_complement	10.2687	8.64045	9.66804	9.83921	16.6972	5.98806	57.1594	15.4031	24.1582	9.33866	5.166	30.8013
bpa-mir-5840	16	>Bpa0006_1_reverse_complement	55.6936	58.4828	63.5666	99.4064	49.2541	34.8038	61.7864	59.1625	34.0594	32.7908	7.97201	44.2186
	17	>Bpa0006_2*_reverse_complement	11.7136	10.0069	8.79512	10.7799	13.7192	26.6116	55.7539	11.2095	21.2465	13.3961	4.57563	26.1669
bpa-mir-86*	18	>Bpa0007*_reverse_complement	22.1129	18.2055	18.231	9.69328	17.2702	10.7753	22.9266	9.81768	26.8992	17.2146	3.32107	19.4269
bpa-mir-86	19	>Bpa0007_reverse_complement	18934.4	21182.7	19627.7	21331.1	18998.7	23603.4	18577.3	17578.5	16442.7	11318.9	12491.8	19000.4
bpa-mir-279	20	>Bpa0008_reverse_complement	5428.44	5015.04	5887.6	4515.12	6094.3	5063.14	9292.25	10290.7	10685.8	11682.5	10954.7	9083.25
bpa-mir-250*	21	>Bpa0009*_reverse_complement	74.4184	143.898	174.754	141.164	170.04	78.2002	117.447	115.27	55.371	112.522	61.8918	256.844
bpa-mir-250	22	>Bpa0009_reverse_complement	45.8688	81.4037	70.1324	75.8407	26.5169	43.6203	36.8197	50.719	44.4947	46.6818	8.10621	41.7748
bpa-mir-2c*	23	>Bpa0010*_reverse_complement	11.0971	11.8284	7.27861	4.97466	4.80173	4.64247	3.34266	1.83904	10.8473	14.9621	0.00139697	6.21461
bpa-mir-2c	24	>Bpa0010_reverse_complement	2205.21	2605.9	2553.07	1378.5	1759.09	1556.25	1998.45	1782.38	1196.63	2063.42	2360.86	3412.6
bpa-mir-5841*	25	>Bpa0011*_reverse_complement	743.642	1012.52	876.212	1206.81	1746.62	1605.45	1405.99	1319.02	1277.77	2249.6	2413.57	2797.61
bpa-mir-5841	26	>Bpa0011_reverse_complement	4.75308	5.13541	4.28578	7.03487	7.35155	7.53764	7.34407	19.9992	8.26922	10.9983	4.52204	4.73633
bpa-mir-45*	27	>Bpa0012*_reverse_complement	2.29272	0.556473	2.48961	2.07395	7.48126	4.00454	0.188727	1.52317	4.68766	1.87058	0.134605	3.23814
bpa-mir-45	28	>Bpa0012_reverse_complement	226.785	342.279	336.28	424.997	328.077	329.573	1098.56	1264.01	1082.21	612.878	471.19	838.3
bpa-mir-281*	29	>Bpa0013*_reverse_complement	28.3832	46.6986	53.482	22.1766	51.8842	21.2691	66.5136	111.378	37.1016	27.2986	1.33719	27.607
bpa-mir-281	30	>Bpa0013_reverse_complement	304.967	390.57	885.927	290.537	272.212	427.104	318.783	563.07	562.682	276.655	156.967	155.71
bpa-mir-2d*	31	>Bpa0014*_reverse_complement	0.00614345	0.518528	0.220789	0.00420149	0.0167169	2.00399	13.3279	0.1328	0.414536	0.00741855	0.000933998	0.249001
bpa-mir-2d	32	>Bpa0014_reverse_complement	237.659	383.563	384.864	493.845	219.713	200.264	326.011	318.31	217.267	108.022	42.3174	107.939
bpa-mir-283*	33	>Bpa0015*_reverse_complement	26.6835	23.2261	37.9635	28.0601	11.6039	0.806346	42.3833	29.9915	37.5094	67.4765	0.00224608	81.8589
bpa-mir-283	34	>Bpa0015_reverse_complement	8.88666	2.69639	5.07416	4.68556	1.62196	9.89663	3.61601	14.132	10.3137	11.6366	1.27961	12.0489
bpa-mir-87a*	35	>Bpa0016*_reverse_complement	143.706	290.71	311.021	90.7479	146.388	72.4774	115.789	192.939	89.7868	135.989	0.00247473	186.082
bpa-mir-87a	36	>Bpa0016_reverse_complement	9332.47	10057.2	10113.3	11586.6	11733.9	14407.2	13126.3	12601.4	11766.1	9944.65	10942.8	10973.4
bpa-mir-100d*	37	>Bpa0017*_reverse_complement	315.879	462.305	524.884	160.171	408.019	185.546	530.621	318.554	290.295	133.594	300.627	295.681
bpa-mir-100d	38	>Bpa0017_reverse_complement	15351.5	16268.9	16105.3	13155.4	16413.9	12847	15819	15948.3	15798.9	13922.3	14338.5	16563.8
bpa-mir-100a*	39	>Bpa0018*_reverse_complement	98.0816	194.887	248.466	235.377	298.467	235.363	268.107	227.524	121.795	135.438	62.2582	258.149
bpa-mir-100a	40	>Bpa0018_reverse_complement	16390	16028.3	17166.4	12044.3	13865.3	16234.9	17085.8	15757	16740.7	14272.2	13199.5	13407.9
bpa-mir-36a*	41	>Bpa0019_1*_reverse_complement	3.05569	5.86031	7.10853	22.764	3.40899	0.438017	5.89962	1.76268	8.10804	26.3092	0.00175723	14.1994
bpa-mir-36a	42	>Bpa0019_1_reverse_complement	7.98614	17.0045	16.2461	39.574	6.22997	19.4687	10.6123	25.621	16.4294	30.1449	2.18269	34.7998
bpa-mir-36b*	43	>Bpa0019_2*_reverse_complement	10.5066	3.60647	7.91537	12.9613	2.01932	3.11981	2.41181	0.798017	10.5995	11.7939	0.00172015	4.54916
bpa-lin-4*	44	>Bpa0020*_reverse_complement	1398.61	2088.73	2173.31	1098.76	1245.92	777.948	3108.46	3389.32	1949.7	1119.2	751.273	2307.81
bpa-lin-4	45	>Bpa0020_reverse_complement	25288.3	29109.8	24687	37365.8	39282.3	35812.1	39138.8	38891.7	41877.8	31789.2	33249.4	37117.6
bpa-mir-100c*	46	>Bpa0021*_reverse_complement	14.4214	6.20111	12.8069	5.56624	1.84732	9.23528	12.241	3.32636	17.0329	11.5144	0.00149732	4.31877
bpa-mir-100c	47	>Bpa0021_reverse_complement	6398.39	5144.09	6236.65	4102.32	4761.4	5900	5673.19	6079.6	6570.57	6968.02	6272.76	5811.16
bpa-mir-252*	48	>Bpa0022*_reverse_complement	156.163	198.093	261.26	121.63	228.163	160.823	136.251	217.764	126.538	180.298	11.0449	165.74
bpa-mir-252	49	>Bpa0022_reverse_complement	7696.83	8219.46	9527.83	12301.1	10729.2	8761.96	6051.88	5189.38	4272.8	4126.8	4038.13	6173.25
bpa-mir-228*	50	>Bpa0023*_reverse_complement	16.052	28.906	24.1095	19.9692	28.0011	26.506	15.9149	33.4899	12.5774	21.5578	13.4764	7.07128
bpa-mir-228	51	>Bpa0023_reverse_complement	2595.03	2627.46	2655.1	5394.61	3897.36	3173.16	4079.35	5632.66	5228.24	2846.62	2541.3	3652.28
bpa-mir-5842*	52	>Bpa0024*_reverse_complement	23.0528	53.2396	61.3725	66.536	86.9493	240.73	177.65	393.785	102.985	108.692	1.64825	130.246
bpa-mir-5842	53	>Bpa0024_reverse_complement	2.39347	3.18193	2.02077	1.71743	4.91801	15.4213	16.0071	55.3895	11.461	10.8396	1.34603	3.32699
bpa-mir-5843*	54	>Bpa0025*_reverse_complement	33.4369	42.9531	37.3413	31.2501	24.8074	13.2208	36.9149	18.1365	46.5782	51.2042	0.00196824	42.2007
bpa-mir-5843	55	>Bpa0025_reverse_complement	409.357	595.746	610.796	378.148	440.214	788.463	737.973	742.936	508.12	561.041	452.191	771.521
bpa-mir-239*	56	>Bpa0026*_reverse_complement	760.63	1860.37	982.501	308.247	487.046	574.935	536.203	607.173	329.967	353.021	153.51	599.029
bpa-mir-239	57	>Bpa0026_reverse_complement	402.981	521.823	716.64	563.71	726.221	1317.92	1224.34	1153.78	869.382	932.601	758.331	720.583
bpa-mir-5844*	58	>Bpa0027*_reverse_complement	2.17568	0.692492	4.767	1.93701	0.0163467	3.22109	1.32864	0.10788	0.952216	1.22431	0.0011797	0.00927864
bpa-mir-5844	59	>Bpa0027_reverse_complement	2.2469	1.12515	0.519854	1.7939	0.421109	7.52572	1.33087	17.2619	13.7018	0.608922	0.00128956	0.00972685
bpa-mir-5364*	60	>Bpa0028*_reverse_complement	270.515	197.741	172.61	406.679	276.947	475.268	353.645	747.544	898.8	961.534	379.85	255.949
bpa-mir-5364	61	>Bpa0028_reverse_complement	901.789	581.81	639.043	7170.79	9124.08	10086.3	14617	13840.6	16307.8	18610.6	18769	14522.8
bpa-mir-87b*	62	>Bpa0029*_reverse_complement	33.4185	43.8574	56.489	62.3465	74.3747	27.3335	35.7031	50.4857	45.8402	91.6188	0.00214315	103.286
bpa-mir-87b	63	>Bpa0029_reverse_complement	7251.82	7840.88	7760.18	6697.38	8551.96	10873	9908.89	10306.8	9045.36	7926.89	7971.95	7162.45
bpa-mir-9*	64	>Bpa0030*_reverse_complement	103.079	174.632	87.6092	102.078	85.472	388.719	571.992	531.309	417.229	387.656	345.603	117.384
bpa-mir-9	65	>Bpa0030_reverse_complement	7062.91	5528.35	6289.36	2096.75	5742.8	5679.14	12679.2	10338.9	11072.6	14918.1	15720.6	4704.79
bpa-mir-92*	66	>Bpa0031*_reverse_complement	25.0598	56.4784	71.7751	29.2952	66.2968	37.5334	377.541	595.474	118.021	33.0479	0.00207943	63.8442
bpa-mir-92	67	>Bpa0031_reverse_complement	12327	15481.1	14773.9	13861.3	15629.2	10543.5	9005.08	10306.7	9713.49	12067.7	13023.6	16845.5
bpa-mir-5845*	68	>Bpa0032*_reverse_complement	0.00608279	0.035677	0.01954	0.799276	0.016475	0.162374	0.477132	0.126362	0.0694639	0.00736435	0.000966938	0.00867296
bpa-mir-5845	69	>Bpa0032_reverse_complement	0.00673797	0.242206	3.71968	2.07962	1.93705	2.20147	0.70799	23.2705	8.6135	0.00883021	0.00126218	1.43807
bpa-mir-57*	70	>Bpa0033*_reverse_complement	53.3088	84.0016	124.431	97.7332	160.723	111.006	197.107	282.017	129.94	218.92	110.109	505.226
bpa-mir-57	71	>Bpa0033_reverse_complement	4495.01	6177.67	4689.35	5180.52	6110.79	4326.7	7389.6	8012.29	7175.03	6865.84	7678.41	12358.7
bpa-mir-5846	72	>Bpa0034_reverse_complement	0.266401	0.0332101	1.48567	1.001	0.0166637	4.11491	3.44442	17.1293	7.54692	0.730498	1.02789	0.609669
bpa-mir-60*	73	>Bpa0035*_reverse_complement	5.24789	0.849647	5.57442	4.58664	3.86969	6.7558	2.6843	0.0999895	4.38129	1.76358	0.00117621	1.55629
bpa-mir-60	74	>Bpa0035_reverse_complement	0.00617444	0.0351733	0.185083	0.61364	0.41023	2.56498	0.169756	8.8005	3.28535	0.00781502	0.00107489	0.00915333
bpa-mir-5847	75	>Bpa0036_1_reverse_complement	64.8111	89.2287	116.611	30.3739	64.2449	78.2624	84.3228	164.373	92.7239	289.959	102.287	212.672
bpa-mir-5360*	76	>Bpa0037*_reverse_complement	2.52094	0.574896	5.86488	2.96101	0.0158884	5.6653	2.30771	1.75956	6.04091	1.70314	0.00119744	1.46648
bpa-mir-5360	77	>Bpa0037_reverse_complement	2497.97	3015.32	3403.51	3035.97	3553.5	6149.16	4991.37	4365.83	4800.52	4503.72	5131.69	4805.28
	78	>Bpa0038_reverse_complement	342.535	251.971	212.593	647.793	34.4105	47.7178	107.531	59.0707	269.023	97.6544	103.734	104.756
	79	>Bpa0039_reverse_complement	0.00601914	0.0354573	0.0197204	0.00486787	0.0164925	0.73648	7.563	12.0957	3.40207	0.00765686	2.80075	0.0476465
bpa-mir-5848	80	>Bpa0040_reverse_complement	4.55094	7.25711	2.96137	2.00802	3.98522	8.5571	5.09236	14.7818	7.85297	1.84135	10.6737	0.0877342
bpa-mir-5849*	81	>Bpa0041*_reverse_complement	0.00601845	0.0346005	1.0144	0.91192	0.0165642	1.6655	0.746485	1.63368	0.000779856	0.303142	0.00100946	0.575881
bpa-mir-5849	82	>Bpa0041_reverse_complement	63.1507	47.9	30.2183	0.468797	11.4072	29.1832	28.4453	34.0431	25.8533	51.718	23.6944	0.511691
bpa-mir-5850*	83	>Bpa0042*_reverse_complement	4.60264	7.91367	22.2326	31.5974	31.194	32.9374	24.3099	61.5387	23.2312	25.8281	0.00216778	21.2502
bpa-mir-5850	84	>Bpa0042_reverse_complement	14.5553	15.5072	14.27	3.76706	5.26854	6.59379	4.18825	32.3819	20.8469	20.0178	20.1472	12.2962
bpa-mir-71	85	>Bpa0043_reverse_complement	16461.8	17116.6	17574.7	32472.2	28229.3	23353.8	14150.7	15586.6	16692.9	23606.1	24876.9	23217
bpa-mir-5851	86	>Bpa0044_reverse_complement	6.43708	4.40415	11.1823	0.690761	0.823654	3.93287	26.4822	30.7726	5.065	7.62912	9.90344	3.52967
bpa-mir-5852	87	>Bpa0045_reverse_complement	1.08771	0.495468	1.72162	0.00490202	1.50328	4.56885	2.53931	6.75208	1.58537	1.97011	0.00710667	0.00925891
	88	>Bpa0046_reverse_complement	74.1947	58.0453	45.4653	71.154	14.3164	34.1471	40.9262	43.1934	51.8497	40.7746	32.6689	30.2729
	89	>Bpa0047_reverse_complement	701.478	271.655	167.328	1472.38	218.146	86.253	245.226	148.969	511.576	319.903	316.272	251.987
bpa-mir-750	90	>Bpa0048_reverse_complement	1046.23	1288.96	1298.8	1650.68	1405.02	1053.75	1545.86	2004.13	1755.19	2092.97	1929.48	2872.91
bpa-mir-5853*	91	>Bpa0049*_reverse_complement	194.678	458.499	277.628	34.6481	85.1704	27.0826	47.3829	45.4169	27.3747	51.1255	4.97276	60.8627
bpa-mir-5853	92	>Bpa0049_reverse_complement	1258.45	1314.78	1415.14	4131.08	1302.53	803.522	618.851	548.896	739.578	232.025	238.469	355.956
bpa-mir-5854	93	>Bpa0050_reverse_complement	0.00617737	0.37661	0.0193915	0.00452858	0.0171662	10.4387	1.03892	10.2365	0.117989	0.00765509	0.00101408	0.00903839
	94	>Bpa0051_reverse_complement	84.7925	71.2038	70.2997	79.3815	75.0907	55.2004	97.042	89.2169	30.4235	48.4179	53.5167	96.3873
	95	>Bpa0052_reverse_complement	8.6563	6.2439	9.72207	3.68629	0.0249335	3.28438	2.96109	19.1351	7.36354	4.93035	6.18702	1.17908
bpa-mir-5855	96	>Bpa0053_reverse_complement	100.172	95.2659	69.53	103.615	67.1255	41.2147	95.2779	76.5385	60.029	40.7922	25.7928	64.0396
	97	>Bpa0054_reverse_complement	16706.7	16877.7	14743.2	15249.1	12468.4	9457.24	9044.19	8690.67	10364.8	10019.7	10535	10547.3
	98	>Bpa0055_reverse_complement	1.02389	0.0603371	1.16312	0.0049666	0.0166416	1.53756	4.4835	11.3047	5.18754	0.557346	0.00117002	0.0186459
bpa-mir-5856a	99	>Bpa0056_reverse_complement	49.6118	50.3559	40.5166	40.3086	84.9487	21.5189	90.341	94.8322	81.1715	82.7488	33.5875	114.817
bpa-mir-5857	100	>Bpa0057_reverse_complement	2.82343	2.28224	8.53722	1.68488	0.0176821	3.49137	5.60251	23.4544	3.76722	0.174725	4.34692	0.948706
	101	>Bpa0058_reverse_complement	0.00590202	0.791844	3.8513	0.248147	0.0172113	2.721	0.953912	23.136	5.38294	0.00757962	3.25583	0.00966776
bpa-mir-5858	102	>Bpa0059_reverse_complement	0.00605163	3.06026	13.9061	2.68438	2.1476	4.09828	1.43673	9.60595	0.0875128	1.0016	1.59655	0.166617
bpa-mir-5859	103	>Bpa0060_reverse_complement	3.04397	6.00325	10.3416	2.75793	0.998793	6.26004	5.06166	15.4211	4.80094	0.787438	6.62731	0.108367
	104	>Bpa0061_reverse_complement	32.9879	37.0429	43.1067	39.1554	40.2443	25.156	38.2136	29.4497	64.4185	48.6688	64.3321	60.1581
bpa-mir-5860*	105	>Bpa0062*_reverse_complement	0.00596225	0.0342293	0.5075	1.01595	0.016248	0.184422	2.04997	0.12378	0.510263	0.0073671	0.148573	0.812323
bpa-mir-5860	106	>Bpa0062_reverse_complement	5.20236	8.32735	6.21539	4.69054	3.15841	3.9082	0.3326	18.2407	11.9312	0.574285	11.2578	0.381249
	107	>Bpa0063_reverse_complement	5.49607	20.1035	18.375	4.50988	8.33933	11.4446	4.80918	15.7416	12.1061	6.99102	19.1778	11.4347
bpa-mir-5861*	108	>Bpa0064_1*_reverse_complement	9.60605	9.30089	9.8454	1.24273	2.65824	4.36952	25.1206	7.57603	11.3357	0.238553	2.31805	3.38506
bpa-mir-5861	109	>Bpa0064_1_reverse_complement	175.116	95.1678	227.591	5.70347	90.9929	69.0077	39.351	41.4172	31.8103	115.847	76.3647	3.66349
bpa-mir-5862*	110	>Bpa0065_1*_reverse_complement	37.8453	28.9741	17.7411	11.5836	8.93131	4.78556	0.0259204	4.0023	3.22752	16.5983	0.00140574	2.15269
bpa-mir-5862	111	>Bpa0065_1_reverse_complement	634.619	541.93	445.836	2390.38	967.2	924.701	679.71	449.737	1316.1	915.188	3075.43	1623.83
	112	>Bpa0066_1*_reverse_complement	7.57893	3.39312	7.53287	8.92704	3.28318	3.95007	5.49844	1.84026	1.52174	1.77817	0.00129022	3.67419
	113	>Bpa0066_1_reverse_complement	0.00570961	2.33349	0.516056	2.829	2.59926	4.76421	1.53778	15.4344	0.662481	0.361671	9.90781	0.328687
bpa-mir-5863*	114	>Bpa0067_1*_reverse_complement	4.5539	0.0322342	1.24936	1.02555	5.94536	0.976744	10.7111	2.05323	4.25722	2.13795	0.00127284	1.13449
bpa-mir-5863	115	>Bpa0067_1_reverse_complement	22.6652	44.0447	41.4821	21.1253	14.767	6.76119	9.33373	15.3029	34.7238	41.0282	25.7682	35.1169
bpa-mir-5864*	116	>Bpa0068*_reverse_complement	407.438	4977.31	561.693	1329.35	1624.49	1323.55	1012.18	616.137	158.725	541.57	18.2271	1274.62
bpa-mir-5864	117	>Bpa0068_reverse_complement	634.734	5941.31	950.97	2906.97	2274.84	1825.45	1855.63	1119.13	561.382	753.249	633.091	3076.69
bpa-bantam*	118	>Bpa0069*_reverse_complement	252.466	386.287	442.472	570.392	478.136	595.783	258.195	582.41	300.837	437.29	123.72	662.503
bpa-bantam	119	>Bpa0069_reverse_complement	11888.7	8546.25	10089.8	4572.28	9740.46	15314	16173.6	13054.1	14928.4	18235.7	18387.1	7999.11
bpa-mir-100b*	120	>Bpa0070*_reverse_complement	48.3405	88.6417	136.926	80.6102	110.214	54.3523	108.138	163.954	39.3695	51.6305	0.00240203	72.1347
bpa-mir-100b	121	>Bpa0070_reverse_complement	8471.54	6875.58	6941.59	4174.85	4411.44	4481.89	6926.75	7670.51	8001.62	6762.56	4919.99	6454.36
bpa-mir-5865	122	>Bpa0071_reverse_complement	2.87326	5.60238	9.76194	1.35821	0.0167514	5.09203	5.78566	12.301	0.358834	6.59412	4.99939	1.50756
bpa-mir-49*	123	>Bpa0072*_reverse_complement	22.0596	39.1233	48.6835	49.1058	48.1276	77.9998	25.8271	90.2832	19.3627	57.0691	0.0021259	18.8782
bpa-mir-49	124	>Bpa0072_reverse_complement	1762.92	1896.37	1412.89	1465.28	2403.38	1731.05	4171.84	1788.53	2024.4	985.197	1787.99	2621.39
	125	>Bpa0073*_reverse_complement	8.92183	0.993701	8.60549	5.73878	5.75317	2.97169	7.43195	2.73471	3.18243	0.271535	0.00134109	0.834348
	126	>Bpa0073_reverse_complement	5.94723	3.41999	3.63836	1.88996	0.0169878	0.804207	3.82137	2.19773	2.05594	11.5858	0.00125207	3.63259
bpa-mir-1175*	127	>Bpa0074*_reverse_complement	10.1844	4.73213	12.8373	9.61972	6.41847	2.83887	7.08889	3.94268	6.06071	6.05506	0.00138559	5.31932
bpa-mir-1175	128	>Bpa0074_reverse_complement	672.359	982.984	880.255	1229.58	1059.42	1094.65	1360.18	1098.15	911.37	1167.4	973.463	2028.43
bpa-mir-5361*	129	>Bpa0075*_reverse_complement	19.2292	2.13985	19.7009	9.5984	1.72389	6.5427	5.68912	18.8938	11.5257	12.0022	0.00166926	0.0109319
bpa-mir-5361	130	>Bpa0075_reverse_complement	590.295	702.492	776.32	695.557	899.431	740.477	599.798	572.509	374.569	283.754	321.831	310.682
bpa-mir-5866*	131	>Bpa0076*_reverse_complement	5.18366	4.64532	16.1687	7.65201	1.96154	9.38629	5.74549	8.6248	3.56105	6.32066	0.00149788	1.76604
bpa-mir-5866	132	>Bpa0076_reverse_complement	5149.01	4232.53	4439.96	2021.88	2686.68	2026.79	1176.05	1646.38	2310.69	5856.61	4677.67	2888.17
bpa-mir-5867*	133	>Bpa0077*_reverse_complement	6.01068	3.11457	2.0709	3.21067	0.0165554	4.49917	1.88663	0.115561	0.190853	0.00754521	0.00111131	0.585753
bpa-mir-5867	134	>Bpa0077_reverse_complement	19.6678	31.6942	25.6243	5.07584	7.26461	8.59729	63.5312	49.7054	8.40745	2.40472	1.87916	7.89471
bpa-mir-84-3p*	135	>Bpa0078_3p*_reverse_complement	2.27396	0.445638	5.99213	11.2271	21.3371	26.0295	434.925	548.236	223.437	751.171	810.858	340.312
bpa-mir-84-3p	136	>Bpa0078_3p_reverse_complement	10.1184	3.98658	10.3025	7.08986	2.20671	5.19907	8.07811	52.6592	8.72376	29.0039	0.0015748	11.5059
bpa-mir-84-5p-1*	137	>Bpa0078_5p_1*_reverse_complement	6.08923	0.0256866	8.92165	7.52966	6.19588	16.333	11.2393	24.7286	8.12392	29.1271	10.0343	9.75423
bpa-mir-84-5p	138	>Bpa0078_5p_1_reverse_complement	2.60673	3.14156	6.30505	13.5898	14.122	26.1921	464.714	552.797	209.976	752.747	887.004	366.925
bpa-mir-84-5p-2*	139	>Bpa0078_5p_2*_reverse_complement	7.62471	0.737915	5.04956	7.43585	0.0162946	2.57035	4.48114	19.3792	5.50799	25.6354	0.00141991	3.23308
bpa-mir-34	140	>Bpa0079_reverse_complement	6454.35	6574.17	7451.61	3346.45	4157.39	6563.77	2216.05	2195.42	1773.1	2878.47	3246.69	2785.14
bpa-mir-5868*	141	>Bpa0080*_reverse_complement	0.00607934	0.0369034	0.0196546	0.00410518	0.0167242	0.0037903	1.73782	0.134705	0.000742812	0.00730546	0.948574	0.00864879
bpa-mir-5868	142	>Bpa0080_reverse_complement	0.00601789	0.333711	7.17777	1.26102	0.0165468	10.0067	2.48151	12.3777	3.94522	0.207987	0.00115083	0.688697
bpa-mir-307*	143	>Bpa0081*_reverse_complement	312.738	490.235	461.628	146.43	174.729	224.127	136.028	333.124	57.4134	89.4522	1.22685	129.552
bpa-mir-307	144	>Bpa0081_reverse_complement	7507.27	9425.67	10686.6	8153.73	10273.6	5870.41	12691.4	9849.39	6436.61	6445.01	7740.86	10502.8
bpa-mir-5869-3p*	145	>Bpa0082_3p*_reverse_complement	4026.06	3699.67	1488.06	8600.49	2168.68	1585.26	836.249	473.896	1869.1	1128.77	1079.54	632.432
bpa-mir-5869-3p	146	>Bpa0082_3p_reverse_complement	18.9984	21.8841	17.9928	17.4802	6.28627	18.188	12.632	19.4478	17.9471	38.3403	5.0029	23.5751
bpa-mir-5869*	147	>Bpa0082_5p*_reverse_complement	56.2357	40.7605	50.8419	54.0727	28.9802	11.9145	35.9055	25.1563	49.9302	59.2243	0.00213162	29.2052
bpa-mir-5869	148	>Bpa0082_5p_reverse_complement	1017.83	478.997	321.754	1889.37	313.941	253.564	381.927	238.36	786.972	745.389	695.41	519.175
bpa-mir-133*	149	>Bpa0083*_reverse_complement	0.956933	0.0325798	3.07686	2.85619	1.99073	1.5019	6.84166	3.51751	2.92948	1.94434	0.00108256	0.00885191
bpa-mir-133	150	>Bpa0083_reverse_complement	2023.42	2381.58	3063.28	3374.87	3814.19	2568.97	3221.08	3708.28	3098.83	2564.1	3109.27	3135.56
bpa-mir-5363*	151	>Bpa0084*_reverse_complement	76.3954	134.855	188.064	7.50306	22.9717	53.981	45.3083	70.6734	16.4139	12.0243	0.00201094	6.00357
bpa-mir-5363	152	>Bpa0084_reverse_complement	611.965	646.282	951.071	600.525	957.185	951.095	1073.8	1095.64	790.164	748.263	750.365	830.065
bpa-mir-5870*	153	>Bpa0085*_reverse_complement	3.03286	0.653222	0.264421	1.7628	1.948	0.466728	0.0820165	5.01231	1.43807	0.00738622	0.00103993	0.00897257
bpa-mir-5870	154	>Bpa0085_reverse_complement	3.57311	8.23452	20.3315	49.9564	5.74097	15.1176	15.8028	48.0111	17.3004	102.705	50.7687	194.101
bpa-mir-5871*	155	>Bpa0086*_reverse_complement	0.00612288	0.0365734	0.0194319	0.258215	0.0165894	1.64038	0.0300273	0.132898	0.00878466	0.00729878	0.000930396	0.0085566
bpa-mir-5871	156	>Bpa0086_reverse_complement	21.7024	30.704	18.8035	10.7063	25.4894	16.2838	18.9254	47.9262	35.8356	64.526	47.8572	11.7509
	157	>Bpa0087_reverse_complement	3.27697	15.988	27.3284	1.99594	18.2939	18.0748	36.9249	57.1599	9.8418	3.69532	19.7336	16.2104
bpa-mir-5872*	158	>Bpa0088_1*_reverse_complement	46.6428	16.4561	28.8641	5.86179	15.3597	23.0479	25.5765	13.0575	53.1609	11.4034	76.5733	13.0575
bpa-mir-5872	159	>Bpa0088_1_reverse_complement	20.1919	42.1621	47.6031	35.7482	38.261	21.7619	65.1858	55.7133	69.2979	137.729	177.659	265.326
bpa-mir-5873	160	>Bpa0089¬_1_reverse_complement	7.85005	7.23883	8.94898	2.30158	1.70356	11.7786	3.17071	13.3776	15.1672	2.2541	31.0986	4.00332
	161	>Bpa0090_1_reverse_complement	6.41558	19.3712	9.71925	11.226	8.48392	8.4862	7.62591	24.5777	20.2823	19.3039	10.2687	30.0989
bpa-mir-5874*	162	>Bpa0091*_reverse_complement	1.86596	0.033969	0.830253	0.319731	0.0160406	1.22937	1.3696	4.36575	2.25158	0.123185	1.67349	0.00895649
bpa-mir-5874	163	>Bpa0091_reverse_complement	4.09188	4.03905	7.18781	0.225905	0.0152482	9.25765	5.97117	1.88883	9.16462	0.557333	9.81452	1.29168
bpa-mir-2b-1*	164	>Bpa0092_1*_reverse_complement	5.01811	0.699766	8.71989	5.26936	4.54931	8.06221	2.52163	0.631092	7.13491	0.322872	0.00153742	0.0109926
bpa-mir-2b	165	>Bpa0092_1_reverse_complement	44.6367	57.2139	263.651	5098.43	61.1068	49.2382	104.092	65.1074	86.4302	105.005	47.7042	166.374
bpa-mir-2b-2*	166	>Bpa0092_2*_reverse_complement	2.08618	1.17008	3.74107	0.792348	1.69483	0.333556	1.79339	0.366601	6.49952	2.57961	1.32325	0.720087
	167	>Bpa0093_1_reverse_complement	170.265	109.285	84.5868	188.193	118.423	85.8845	131.465	56.4385	141.164	379.603	181.117	103.172
bpa-let-7*	168	>Bpa0094*_reverse_complement	21.5955	33.5925	32.7497	56.9619	27.7558	0.147106	36.6139	64.4051	56.7872	71.23	5.22201	81.0883
bpa-let-7	169	>Bpa0094_reverse_complement	73.7864	84.2435	119.98	181.284	168.529	291.027	2268.04	2801.69	3069.33	3918.27	3036.85	2248.66
bpa-mir-5875*	170	>Bpa0095*_reverse_complement	12.3094	3.51038	6.95737	4.98289	3.91793	1.98018	4.06494	5.70501	8.85742	4.32454	0.00132499	2.03296
bpa-mir-5875	171	>Bpa0095_reverse_complement	2.03694	5.9775	2.33867	2.88843	0.0153896	3.49663	4.98818	6.06729	6.89461	1.05547	5.19619	1.5693
	172	>Bpa0096_reverse_complement	53.2021	82.0335	94.5435	103.427	63.0599	34.4394	220.62	231.437	116.653	46.259	67.4028	174.976
bpa-mir-5876*	173	>Bpa0097*_reverse_complement	8.59385	4.60823	9.59312	11.6826	6.59749	2.03667	11.926	3.18202	6.42235	20.1386	0.0013144	10.4308
bpa-mir-5876	174	>Bpa0097_reverse_complement	59.55	50.9873	45.3768	31.3113	26.7099	24.4871	34.5975	22.1774	13.5428	43.98	29.9264	24.5055
	175	>Bpa0098_reverse_complement	5.29128	11.9833	4.83635	1.03634	0.133127	0.0053944	5.21767	10.7072	4.58731	5.57578	0.00127989	1.4292
bpa-mir-5856b	176	>Bpa0099_reverse_complement	13.8946	19.0601	14.0549	4.2033	2.03834	2.93611	17.3176	17.0374	9.73075	15.4772	2.14807	13.7985
	177	>Bpa0100_reverse_complement	19.6636	17.1535	16.9296	16.9491	2.06148	5.5174	12.4465	13.8732	20.6136	23.5255	0.253594	25.4546
	178	>Bpa0101_reverse_complement	0.00607593	0.0354157	0.0190189	0.313871	0.0164255	0.884247	2.23624	4.29535	1.6693	0.00750421	0.000986561	0.00874117
	179	>Bpa0102_reverse_complement	26.9665	28.6839	36.662	14.8041	7.00657	6.35078	12.8113	23.8883	21.707	17.7563	7.34109	22.5874
	180	>Bpa0103_reverse_complement	681.61	276.414	166.433	3033.06	248.149	173.233	305.857	149.602	859.645	557.931	757.379	304.738
bpa-mir-36*	181	>Bpa0104_1*_reverse_complement	23.5494	2.46211	9.76181	37.134	13.3563	8.65406	18.213	11.3187	26.1904	4.59445	0.427948	1.54393
bpa-mir-36	182	>Bpa0104_1_reverse_complement	27.7811	25.3766	22.5129	47.5092	8.61567	14.1677	20.2493	13.5195	54.7723	41.2317	24.0482	47.5279
bpa-mir-5877*	183	>Bpa0105_1*_reverse_complement	6.20724	2.13308	6.99412	12.691	7.86238	1.03691	3.50266	3.88103	3.17207	0.885878	0.00122969	2.61303
bpa-mir-5877	184	>Bpa0105_1_reverse_complement	0.158892	2.15676	4.49996	1.79963	0.0161787	8.19719	3.66341	5.32206	0.896971	1.39932	0.00117345	4.38123
bpa-mir-2a*	185	>Bpa0106*_reverse_complement	252.298	396.779	431.213	169.19	166.593	240.916	116.191	136.336	78.1081	170.624	29.6489	223.538
bpa-mir-2a	186	>Bpa0106_reverse_complement	1846.72	2348.87	2539.95	1954.93	2067.98	3021.98	2303.51	2044.27	1614.25	1888.06	2201.45	1778.51
	187	>Bpa0107*_reverse_complement	423.764	488.501	279.273	128.017	157.909	149.281	142.232	198.525	100.271	117.199	0.00261987	194.883
	188	>Bpa0107_reverse_complement	2765.93	5476.2	3313.56	1676.21	1554.16	953.637	1007.19	248.65	337.647	472.298	265.741	512.754
bpa-mir-5878	189	>Bpa0108_reverse_complement	13.1477	22.3885	21.1206	4.1108	0.0163302	7.79514	23.8793	22.6202	5.08235	0.253031	0.0329584	5.76082
bpa-mir-5879a	190	>Bpa0109_reverse_complement	950.024	926.583	904.656	624.527	831.905	1367.86	314.311	554.25	455.112	756.523	444.028	474.818
bpa-mir-5879b	191	>Bpa0110_reverse_complement	55.3149	70.7573	63.7953	25.4018	56.5095	66.8503	38.7426	74.4804	45.0938	106.207	22.735	40.7814
bpa-mir-5880a*	192	>Bpa0111*_reverse_complement	0.00603099	0.654275	0.505497	2.71855	0.611501	0.545096	0.954648	1.38092	1.68292	0.476426	0.00100301	0.985988
bpa-mir-5880a	193	>Bpa0111_reverse_complement	4.76631	18.114	19.8813	6.3258	15.5638	10.1862	22.6702	52.7692	0.00142022	4.33362	0.00158106	2.8131
bpa-mir-5880b*	194	>Bpa0112*_reverse_complement	0.883052	0.454724	0.908453	5.77398	3.79579	1.11845	0.0432793	1.22756	1.62523	0.53804	0.00108757	10.2385
bpa-mir-5880b	195	>Bpa0112_reverse_complement	2.05101	3.14041	1.98992	0.815115	0.562468	0.00426428	1.08923	2.7214	0.000825294	0.0449598	0.00104222	1.3341
bpa-mir-5881a*	196	>Bpa0113*_reverse_complement	1.26553	0.675868	2.57476	0.482316	0.619365	2.88324	0.104035	0.816353	2.30628	0.626547	0.00103899	0.65684
bpa-mir-5881a	197	>Bpa0113_reverse_complement	22.0969	31.659	13.9902	15.9914	10.8128	2.51869	11.4403	25.0895	1.92287	22.6623	0.842033	19.7546
bpa-mir-5881b*	198	>Bpa0114*_reverse_complement	3.33294	1.43058	6.8239	2.69972	2.18465	8.66827	8.92762	5.77235	4.14076	0.72349	0.0012078	0.00960554
bpa-mir-5881b	199	>Bpa0114_reverse_complement	20.6351	31.5175	28.2489	24.352	13.2953	10.2711	15.9759	32.1861	5.01191	24.2303	13.3314	28.4003
bpa-mir-5882a*	200	>Bpa0115_1*_reverse_complement	33.8201	46.8785	71.7629	135.261	154.573	186.237	235.406	356.274	127.767	158.318	1.48077	299.082
bpa-mir-5882a	201	>Bpa0115_1_reverse_complement	278.085	359.529	442.788	869.762	882.856	645.266	670.655	809.269	581.528	845.981	683.869	1089.29
bpa-mir-5882b*	202	>Bpa0116_1*_reverse_complement	15.9932	26.7707	35.3386	31.2377	4.83604	13.2678	7.18356	27.6689	16.8549	26.8461	0.0017839	29.0161
bpa-mir-5882b	203	>Bpa0116_1_reverse_complement	2.05534	12.1689	2.81666	2.28795	1.0668	1.98162	2.30877	15.2723	0.154073	2.86535	4.55102	2.41113
	204	>Bpa0117_reverse_complement	0.0786067	5.04973	0.742012	1.60084	0.0166941	0.53937	0.0293323	9.50618	0.228366	0.00761738	1.08098	1.31769
bpa-mir-236*	205	>Bpa0118*_reverse_complement	18.5258	30.1231	38.2794	6.91199	6.63839	8.58805	4.61668	30.944	12.1473	79.582	0.00174227	32.4256
bpa-mir-236	206	>Bpa0118_reverse_complement	15.4763	27.9534	11.2151	3.73134	6.13789	14.1933	9.88691	17.4701	1.07632	4.72707	20.2145	9.32265
bpa-mir-5365a	207	>Bpa0119_reverse_complement	0.00602128	0.620911	0.0186826	0.733477	1.24583	4.19567	0.794949	0.124559	0.00076409	0.00730415	5.06312	0.00868281
bpa-mir-5365b	208	>Bpa0120_reverse_complement	31.0502	26.8227	15.0426	0.389639	35.4565	27.2117	25.2265	4.33085	3.16724	10.0667	37.0452	4.52713
	209	>Bpa0121_reverse_complement	20.012	41.8567	24.5056	29.9239	5.87646	11.7659	8.51741	26.7429	9.24576	31.4213	16.1074	30.4908
bpa-mir-50*	210	>Bpa0122*_reverse_complement	124.043	215.836	286.257	235.343	277.951	195.203	222.808	341.219	153.957	183.659	4.82547	294.725
bpa-mir-50	211	>Bpa0122_reverse_complement	12887.7	11259.8	11988.5	9142.12	12457.5	11787.9	10594.7	10589.2	12667.9	12845.5	11976	7453.69
	212	>Bpa0123_reverse_complement	7.81863	15.9846	6.95475	2.86754	1.73862	11.2871	5.06224	8.44338	3.36284	4.29665	25.2404	5.75448
	213	>Bpa0124_reverse_complement	3.3528	3.04273	2.02928	0.428496	0.961812	7.66652	2.36715	1.72846	1.65985	0.00735605	15.6741	0.0101609
	214	>Bpa0125_reverse_complement	1.51737	2.58488	1.82545	0.852992	0.220583	2.95691	3.65633	5.03352	0.685581	0.00778069	0.276142	0.473846
	215	>Bpa0126_reverse_complement	0.853506	1.69142	1.81494	0.70716	0.0175013	0.278753	5.9278	10.4041	0.000893257	0.00797213	0.00109347	0.00959587
	216	>Bpa0127_reverse_complement	2.76552	0.88378	1.19867	0.67332	0.0173305	0.760046	4.31004	11.8755	0.0383458	0.00789	0.00110652	0.00958767
	217	>Bpa0128_reverse_complement	2.65704	7.40554	5.24347	0.228369	0.344524	1.11136	7.23879	10.4061	0.00097029	0.00828721	0.00116986	0.235484
	218	>Bpa0129_reverse_complement	5.9845	6.78999	7.05059	1.61646	1.44538	5.79734	13.958	12.9824	5.23591	0.00805271	7.74923	0.556621
	219	>Bpa0130_reverse_complement	4.35379	4.0116	5.97347	0.680638	0.0169664	3.12534	6.29777	4.16353	1.83507	1.14611	0.0225615	1.40637
	220	>Bpa0131_reverse_complement	10.2158	5.88499	13.2555	2.0055	1.65939	7.05697	7.29408	7.47306	3.061	9.55058	0.264835	16.4606
bpa-mir-5881c	221	>Bpa0132_reverse_complement	124	101.488	65.6838	117.649	85.8541	35.0782	172.778	107.285	192.777	67.6593	24.6709	96.2917
	222	>Bpa0133_reverse_complement	0.00615333	1.70641	1.38804	0.109947	0.0168264	1.51988	0.0300584	2.9955	0.000826884	0.145354	0.00103466	0.0835179
bpa-mir-232	223	>Bpa0134_reverse_complement	4.50667	7.66546	8.24617	2.47429	3.11453	5.46714	8.24655	12.204	1.25367	2.24859	1.19344	2.75415
	224	>Bpa0135_reverse_complement	1.61729	3.01536	1.50078	0.204505	0.0169258	7.81941	2.4681	13.8246	0.000891243	0.00791287	0.00113856	0.00964447
	225	>Bpa0136_reverse_complement	7.04427	4.7713	7.47091	1.79218	0.769069	8.86767	3.16869	4.3438	2.34198	0.757822	6.01673	3.26277
	226	>Bpa0137_reverse_complement	0.545538	0.53454	5.16219	0.519138	0.0166162	3.40366	0.259654	0.958477	0.0837424	0.184166	0.00105878	0.00913997
	227	>Bpa0138_reverse_complement	13.3449	17.0192	10.9129	10.6148	6.67071	14.9639	16.6042	15.0981	10.7673	15.7912	12.7427	23.2919
	228	>Bpa0139_reverse_complement	12.636	10.5044	11.3146	12.0709	8.23197	7.65239	5.99363	2.82927	2.42026	8.59999	0.69762	6.29583
	229	>Bpa0140_reverse_complement	16.5198	13.3378	16.4826	8.24761	9.32782	7.02997	6.48449	9.01813	3.48743	2.28607	5.99421	1.07564
bpa-mir-5883	230	>Bpa0141_reverse_complement	102.195	71.6497	78.9214	114.107	85.7396	47.7636	114.517	55.0868	110.911	33.4806	106.686	69.529
	231	>Bpa0142_reverse_complement	106.153	74.5071	70.4987	93.036	63.5645	54.4809	84.231	43.7918	91.9025	42.849	86.7121	56.8293
	232	>Bpa0143_reverse_complement	2.81292	1.42556	1.01332	1.68729	3.48835	7.68501	1.71631	2.42916	1.14456	0.00837267	0.0011855	1.26016
	233	>Bpa0144_reverse_complement	7.2787	1.33022	6.12559	1.00523	5.53732	2.78142	8.53711	2.68641	3.39122	0.00785867	9.30416	0.136895
	234	>Bpa0145_reverse_complement	0.00573276	1.00179	0.0697072	50.3892	4.21543	6.86157	4.87975	19.9026	0.00101899	17.1238	1.77882	26.7488
	235	>Bpa0146_reverse_complement	0.518988	0.0767912	1.74958	1.60779	0.0162608	3.42565	6.04754	0.123748	0.395268	0.00747843	0.0010037	0.0515228
bpa-mir-7	236	>Bpa0147_reverse_complement	902.958	681.213	786.906	564.761	975.321	1094.28	1313.36	1050.52	1361.47	1133.25	1008	324.735
	237	>Bpa0148_reverse_complement	0.247028	0.476285	1.81427	0.856945	0.0163124	3.92988	1.31049	1.74517	0.565514	0.00766733	0.00102633	0.638978
	238	>Bpa0149_reverse_complement	5.24685	6.73476	4.22269	2.02851	0.0218385	6.38564	2.12602	1.78472	0.692664	1.3038	0.0483152	2.22311
	239	>Bpa0150_reverse_complement	0.907329	5.42864	4.33099	3.21406	0.692611	2.91174	0.869416	4.41588	0.000851959	0.00769342	0.909344	0.0922677
	240	>Bpa0151_reverse_complement	0.394674	0.035599	0.0284919	1.04955	0.0164153	2.04888	1.49318	0.859647	0.000765518	0.00744612	0.000988013	0.00872018
	241	>Bpa0152_reverse_complement	4.61531	7.9245	7.87386	2.19089	2.14847	7.31429	2.31134	6.74238	1.17747	0.938869	0.00123516	1.3621
	242	>Bpa0153_reverse_complement	9.30116	9.18214	8.77048	3.84417	0.016742	5.76157	10.836	1.12208	1.28922	0.346362	0.272912	4.55929
	243	>Bpa0154_reverse_complement	0.400719	0.496566	12.9709	2.61635	0.0535375	0.731249	1.37057	3.80804	0.0194011	0.0076162	0.00103179	0.223859
	244	>Bpa0155_reverse_complement	6.73789	10.2002	6.63841	7.67492	0.258602	6.23754	11.0245	5.36279	0.179941	1.5675	0.00129979	2.52358
	245	>Bpa0156_reverse_complement	6.40536	2.92464	5.642	2.78313	0.0170755	1.33741	5.228	2.31466	0.114743	0.850788	0.00119453	4.1067
	246	>Bpa0157_reverse_complement	23.2774	6.69879	7.76498	3.43395	4.41937	1.10991	8.31719	2.06558	0.000957561	0.348861	0.00124885	0.221568
bpa-mir-268	247	>Bpa0158_1_reverse_complement	88.8695	78.1049	72.0929	131.068	72.5832	49.4375	140.845	70.4552	128.827	26.066	60.7275	83.5654
	248	>Bpa0159_reverse_complement	3.62573	2.36009	5.43894	2.78959	1.18445	1.5184	8.85569	3.09102	0.732758	0.118282	0.00117192	0.88405
	249	>Bpa0160_reverse_complement	1.65371	0.383292	0.757131	2.22838	0.0165623	1.36617	4.85631	1.10562	0.256685	0.856141	0.00103966	1.25251
	250	>Bpa0161_reverse_complement	8.20836	4.47296	10.278	1.32227	3.36754	6.40287	5.26884	1.50791	0.167175	1.32744	1.28221	1.97796
	251	>Bpa0162_reverse_complement	12.1743	5.87112	12.9108	1.48815	6.77454	9.65296	6.64067	1.82659	4.84828	2.0512	5.83492	0.575342
	252	>Bpa0163_reverse_complement	4.65066	2.99757	6.9487	2.15605	1.87201	11.2642	9.36948	8.54541	0.000978011	0.170761	0.00125838	9.81406
	253	cel-let-7	81.704	69.8345	88.4206	158.553	114.179	238.385	1757.4	2942.3	3793.32	4329.67	3240.84	1818.09
	254	cel-let-7*	3.23418	0.0321996	2.0244	2.39347	0.0160127	3.34569	0.445895	9.16023	0.509782	1.75624	0.00109706	1.19477
	255	cel-lin-4	6873.27	4850.66	2440.27	2787.62	1864.75	980.497	102.074	650.194	5995.75	13231.2	1678.4	247.816
	256	cel-lin-4*	35.7244	23.2479	20.5666	19.1516	19.3003	25.5056	16.6739	10.1134	64.093	60.0141	69.0618	41.6185
	257	cel-lsy-6	7.62136	4.61664	6.19992	1.04172	1.18936	4.5907	1.30484	15.901	2.89519	2.13428	11.1735	4.5733
	258	cel-miR-1	22375.6	18303.4	22404.4	22721.4	21220	17858.4	20271.7	17496.7	19130.6	21021.8	20139.5	3545.56
	259	cel-miR-1018	4.5829	1.39211	0.766586	1.66074	0.778559	5.94504	3.34951	3.89524	2.25042	4.37754	3.87466	3.0654
	260	cel-miR-1019	0.00592708	0.25465	0.57254	2.25705	0.0157025	1.05078	0.841375	3.53906	4.44077	12.2171	0.00107152	1.01479
	261	cel-miR-1019*	0.00598109	0.0340117	0.0184994	1.3085	1.02142	0.131802	2.95068	9.26102	0.670357	1.32228	1.96927	0.192105
	262	cel-miR-1020	0.117324	0.267809	2.70618	2.24808	3.08672	4.20734	2.38903	4.7853	2.20654	0.275136	0.00107013	3.16252
	263	cel-miR-1021	2.34085	3.83811	3.65579	9.42488	12.7154	1.65149	7.39809	14.0334	11.0957	12.2591	5.72391	15.3091
	264	cel-miR-1022	2.21662	6.35576	2.27365	5.83591	4.38103	4.87397	9.79121	10.3002	8.93659	7.77752	0.390886	4.05047
	265	cel-miR-124	299.411	320.459	423.307	172.153	265.836	483.833	415.768	399.918	277.839	177.376	239.324	174.672
	266	cel-miR-124*	5.33694	2.78435	10.8564	6.93756	4.87374	1.86008	7.48199	2.16169	11.5613	13.5247	6.76772	8.22588
	267	cel-miR-1817	0.188133	0.4808	0.704958	0.879737	0.0156875	2.43516	4.38479	3.94044	3.8537	7.40332	0.00110538	3.94039
	268	cel-miR-1818	0.365278	0.716362	3.85328	3.46492	1.79043	4.28654	3.39348	4.27219	4.40163	4.27805	1.06941	2.70004
	269	cel-miR-1819	0.898244	2.11613	0.292851	1.60565	2.01154	19.555	6.28732	8.2996	2.32145	0.938607	4.04294	0.0471731
	270	cel-miR-1820	0.00601506	0.0331826	0.0181304	0.874605	0.0159045	9.62194	2.70965	6.69311	1.21308	0.132678	0.0011062	0.0088924
	271	cel-miR-1821	0.0914561	1.02708	0.688807	0.318641	0.0152758	7.80358	3.59505	9.77916	1.86821	3.43193	1.27288	0.00933267
	272	cel-miR-1822	10.3299	12.6821	3.93658	12.2854	15.0445	22.7999	13.7624	8.63584	12.0096	26.7615	18.4305	22.4854
	273	cel-miR-1822*	1.10636	6.37695	2.89496	9.59777	1.15217	4.23927	11.1289	11.2689	7.52577	11.2423	0.748233	7.49922
	274	cel-miR-1823	0.00602169	0.0350048	0.420139	0.00433047	0.0164264	4.12529	2.2276	3.19187	0.145782	0.0484321	0.0874703	0.00883892
	275	cel-miR-1824	43.677	25.1073	60.6214	29.8222	73.9576	61.4783	72.5934	14.0951	32.7745	28.1517	79.3822	35.2703
	276	cel-miR-1828	0.0059798	0.369091	1.84936	2.21348	0.950387	4.57242	3.30921	15.3362	3.17577	0.862343	0.360814	0.179938
	277	cel-miR-1829a	0.00608287	0.0358636	0.135587	0.00435067	0.0169438	0.499849	1.36285	0.348114	0.0146656	0.977163	0.000987192	0.00864579
	278	cel-miR-1829a*	0.216035	0.0344663	0.76429	0.46138	1.26892	2.36624	2.00343	3.47706	0.000896584	0.0077019	0.997899	0.009242
	279	cel-miR-1829b	4.40705	0.0319942	1.83136	0.00510518	1.10995	4.81514	8.28201	16.1728	3.94651	5.71477	0.449528	0.971628
	280	cel-miR-1829c	1.41502	0.563768	3.15961	0.00507369	0.0164482	4.38755	7.19316	18.6854	4.00109	1.32178	0.168003	0.00958789
	281	cel-miR-1830	6.24422	3.45466	3.81362	1.86312	1.22287	4.64996	3.10158	17.2713	9.03705	14.7065	2.00087	7.32602
	282	cel-miR-1832	71.4259	29.8589	42.8204	5.9061	52.9439	40.6273	38.3767	23.5128	53.5199	34.0111	91.5312	28.7777
	283	cel-miR-1832b	402.434	392.147	221.569	20.894	75.3406	31.1571	45.7623	49.8151	53.6853	69.7408	81.2917	36.3006
	284	cel-miR-1832b*	114.142	68.7046	69.3474	34.9292	129.673	89.1539	73.785	32.1304	141.515	141.972	446.249	148.483
	285	cel-miR-1833	30.33	26.1113	25.6149	21.6671	13.9836	6.96869	41.3913	39.1052	46.2857	27.3897	31.4422	47.481
	286	cel-miR-1834	0.374334	3.38048	1.64704	1.47321	2.7942	2.30483	5.82856	9.19586	3.76392	5.93337	1.14743	2.82487
	287	cel-miR-2	881.379	1053.01	1205.73	725.668	789.527	982.82	956.303	852.235	701.59	998.41	914.628	476.046
	288	cel-miR-2207	0.993603	0.7512	2.21782	0.00502266	1.39184	5.32577	5.42323	17.1362	1.26945	0.343273	11.4928	0.413418
	289	cel-miR-2207*	729.478	605.699	125.201	1249.52	164.985	104.957	165.611	230.1	1050.79	524.814	557.136	487.076
	290	cel-miR-2208a	4.42955	6.32871	1.91687	1.2719	5.93844	3.58328	14.7875	13.2881	5.42693	5.90488	0.00133034	4.87083
	291	cel-miR-2208a*	3.44786	0.032559	1.89355	0.00457695	0.551002	1.6839	1.3107	5.77571	2.25676	0.578622	0.0678813	1.06792
	292	cel-miR-2208b-3p	0.362308	0.720528	1.53206	1.65146	2.03583	2.14839	3.73338	13.7359	1.27661	1.00426	0.00114477	0.591465
	293	cel-miR-2208b-5p	4.41934	5.455	3.89713	4.09653	4.88649	6.49938	12.9682	9.7702	7.15891	10.9474	1.00881	11.8171
	294	cel-miR-2209a	30.4573	25.296	21.4492	15.0908	17.7079	12.9691	31.6681	46.8814	32.5179	15.5801	4.84998	28.6866
	295	cel-miR-2209a*	32.8028	24.2441	22.1553	113.499	42.3087	29.6161	30.9446	28.8168	53.6106	63.8926	37.5144	28.202
	296	cel-miR-2209b	10.1645	11.9788	12.9117	6.83869	7.60617	27.4021	8.93346	15.9433	15.4005	3.49168	6.0376	6.83997
	297	cel-miR-2209b*	66.4229	49.155	31.3409	116.837	56.6028	22.3669	33.2261	36.9546	67.965	63.4665	46.8557	32.3788
	298	cel-miR-2209c	41.9597	37.7052	23.3874	30.5343	49.6881	20.7401	56.8973	36.8158	34.1816	41.8015	64.7862	42.0005
	299	cel-miR-2209c*	6.20092	0.992059	3.80073	5.9024	6.39608	2.0571	6.33317	29.6427	7.79842	4.03578	1.5946	3.70636
	300	cel-miR-2210	0.818287	0.034637	0.0586794	1.18587	3.59305	1.68909	3.56256	3.46672	0.0849874	0.0076035	1.14866	0.247964
	301	cel-miR-2210*	20.9985	10.7988	19.2356	24.8431	11.8749	21.6504	24.0401	15.2505	19.2634	28.0683	19.4437	32.501
	302	cel-miR-2211	53.4104	37.8311	30.355	41.3571	11.4285	18.8284	16.562	32.7133	18.4798	26.848	42.4877	21.5192
	303	cel-miR-2211*	6.02801	4.03976	4.09557	1.50906	0.0166202	3.96617	4.07032	9.72047	1.9827	15.0368	0.00122917	12.0206
	304	cel-miR-2212	3.80483	1.11755	3.35588	6.04436	8.84674	5.92057	5.882	17.2326	1.9599	9.21778	2.76988	8.99714
	305	cel-miR-2212*	5.85784	3.57194	8.03443	4.29724	0.0162239	4.4221	7.83145	13.2107	4.57539	3.64879	0.00127665	3.64934
	306	cel-miR-2213	18.8265	16.5949	19.5182	10.2242	9.34614	9.50606	12.4389	11.2468	19.419	19.8883	22.6735	22.0976
	307	cel-miR-2213*	6.59626	3.75778	2.9268	3.7907	0.0157531	9.35559	6.7305	11.2299	5.00761	9.59162	4.78864	1.92637
	308	cel-miR-2214	253.972	187.373	138.216	280.37	143.321	575.103	695.51	296.716	259.991	142.79	143.393	116.613
	309	cel-miR-2214*	19.7317	17.6203	23.6806	33.4273	3.94703	13.9688	17.7163	18.7581	26.2426	20.0602	21.7453	26.5745
	310	cel-miR-2215	9.76986	5.54718	6.78115	4.58435	1.40833	4.50335	5.71319	14.4346	10.5136	5.12002	12.9183	3.44685
	311	cel-miR-2215*	12.9507	16.0611	9.62184	20.5439	11.2201	7.76267	13.5578	14.8517	0.00150453	40.1519	5.70976	29.0128
	312	cel-miR-2216	16.996	9.38334	25.0839	2.95075	18.3071	12.0151	15.7697	8.69378	31.8109	15.0788	36.7475	9.62556
	313	cel-miR-2216*	21.3294	28.0703	17.7499	3.27345	4.03226	4.38563	9.08283	43.7228	4.96809	9.06775	0.00151674	0.277126
	314	cel-miR-2217	6.75727	8.52506	5.87524	12.27	5.3427	3.82769	10.6997	6.88542	23.1198	34.4465	14.4551	14.5859
	315	cel-miR-2217*	22.5616	22.8928	17.2232	17.0902	16.1164	15.1412	21.7166	15.5067	37.0324	25.55	47.696	31.3033
	316	cel-miR-2218a	0.0060424	0.732553	10.5208	0.793269	0.0166043	0.004368	11.4682	5.01151	0.791042	0.403368	2.19705	0.00929406
	317	cel-miR-2218a*	0.185891	1.89118	1.07192	0.0054492	7.80409	2.02872	11.421	7.31746	6.45004	0.00783865	4.97617	0.0100413
	318	cel-miR-2218b	37.662	56.6528	43.4532	2.37752	50.471	35.5482	78.8343	44.3431	33.3382	20.3727	25.4603	20.1082
	319	cel-miR-2218b*	4.93391	1.03043	4.35338	0.00521153	2.57342	10.676	13.1352	15.5428	0.626466	0.00790715	9.87737	0.409183
	320	cel-miR-2219	183.578	75.4176	64.9519	64.1344	65.4211	68.3908	60.4426	36.2006	108.237	62.6225	228.71	57.6349
	321	cel-miR-2219*	17.4207	16.759	16.7864	33.1899	19.4956	35.4567	19.1626	18.7784	35.9175	51.3964	24.0845	34.7737
	322	cel-miR-2220	1.0385	0.0328996	2.79276	3.01673	0.747714	10.5175	2.96028	4.4299	1.32205	0.0074494	8.42823	1.7525
	323	cel-miR-2220*	0.00605353	0.0349181	0.280152	1.7811	0.0162609	5.2513	1.62877	0.887499	0.0929147	0.007489	0.00103436	0.00888509
	324	cel-miR-2221	4.48729	8.60372	11.3308	22.0237	13.025	6.03807	12.5621	23.1464	19.2916	15.8403	12.3442	19.22
	325	cel-miR-227	3.39266	2.80075	4.41542	3.46348	0.767341	3.87259	5.4974	7.44227	0.861288	5.25973	0.726009	4.67908
	326	cel-miR-228	410.439	161.457	92.0451	215.012	170.492	263.488	75.6093	116.581	623.66	432.557	211.785	59.5746
	327	cel-miR-229	0.00596682	0.387385	0.268741	3.88218	0.0161246	14.2644	1.9278	5.23406	2.52398	0.0891896	0.00108285	1.37699
	328	cel-miR-229*	2.51485	2.78741	3.37273	3.14316	3.52146	8.44193	2.0312	20.1213	0.304939	0.00791303	12.279	0.104035
	329	cel-miR-230	20.0563	31.7669	23.1839	17.0792	7.0941	20.0842	32.4085	33.7809	13.2662	7.5146	25.1551	14.8345
	330	cel-miR-230*	2.88924	0.694451	6.45961	1.58432	4.85659	2.88809	2.75068	4.42427	0.186877	0.0387739	18.1546	0.180098
	331	cel-miR-231	85.0163	101.014	42.5712	13.4036	12.0968	16.006	25.3022	31.4292	20.1239	29.9242	8.79297	24.6275
	332	cel-miR-232	10.4489	7.70394	10.4595	17.2928	7.05717	5.76449	6.88891	11.0531	7.67205	5.60261	12.7408	4.56298
	333	cel-miR-233	24.2571	18.6654	15.4591	16.2734	12.1603	23.3031	20.2996	21.6306	39.0061	25.8713	55.476	37.9451
	334	cel-miR-234	10.6016	6.54861	11.2909	4.4232	1.44333	8.15924	13.0788	10.4628	18.4793	9.31861	16.261	14.6053
	335	cel-miR-235	9041.1	10497	10432.9	7321.93	9708.05	4682.41	3002.14	5064.69	5891.2	8595.95	6916.06	9638
	336	cel-miR-236	8.58398	8.40323	7.01058	7.32348	1.01076	8.09562	8.38506	9.48131	6.6474	4.82261	2.0825	3.28023
	337	cel-miR-237	9.8667	12.9035	15.9348	7.46512	6.01409	13.9539	10.5936	12.2016	17.0706	26.6938	0.84742	15.9688
	338	cel-miR-238	0.796099	5.91157	4.71436	3.71886	3.96124	59.9214	3.9932	6.26171	8.51319	7.60665	0.00136381	4.83086
	339	cel-miR-238*	1.61302	8.05325	4.27582	5.64001	6.15808	24.671	16.7566	11.0532	15.1184	7.05501	9.22262	5.91396
	340	cel-miR-239a	7.35677	12.4159	8.61992	4.32093	7.32848	8.89462	19.8727	25.0026	19.8091	4.92446	0.733528	7.53598
	341	cel-miR-239b	5.8389	13.8117	5.10019	0.996484	2.25074	21.107	16.199	13.9666	13.6819	4.86734	0.229269	3.62384
	342	cel-miR-239b*	39.055	20.4216	22.0466	3.8668	26.6764	7.02533	44.2282	25.0325	41.025	9.12146	23.6993	4.99924
	343	cel-miR-240	47.2805	27.5051	50.7777	34.4523	77.4151	54.0992	77.5805	14.7238	72.5599	42.4049	86.273	43.5058
	344	cel-miR-240*	2.48683	5.90822	0.281542	0.818568	0.0156978	3.50777	4.30392	13.6735	4.45602	1.19072	2.13135	0.645014
	345	cel-miR-241	38.4298	22.9175	21.878	2.34219	14.3928	47.961	18.3069	9.52126	15.4777	4.99984	50.6317	1.27519
	346	cel-miR-242	11.5491	9.59236	8.51787	5.94221	12.6585	8.31274	11.8321	9.44178	29.456	17.8915	22.6279	17.699
	347	cel-miR-243	93.5971	44.5884	59.5807	36.554	36.7165	59.9991	38.4175	9.23236	69.0584	43.253	36.0666	25.5606
	348	cel-miR-243*	12.4517	13.1469	15.223	5.2474	8.73915	13.3349	10.8947	8.87919	34.0856	15.874	24.9151	20.8017
	349	cel-miR-244	9.2449	2.97682	1.66941	0.508703	0.207833	6.93786	8.10147	5.27504	1.94568	0.00746194	8.31778	0.888981
	350	cel-miR-244*	3.23557	0.994899	2.83272	1.82232	5.32909	11.3781	12.9077	7.38898	9.61824	1.79097	21.6117	5.57066
	351	cel-miR-245	31.3915	27.0741	38.036	31.2371	17.5412	36.7581	52.9812	12.9731	26.2207	31.3511	30.3807	36.188
	352	cel-miR-246	25.616	24.751	16.3186	23.2111	3.11222	26.2032	67.9427	225.539	230.222	15.3227	57.8962	24.8345
	353	cel-miR-247	6.18354	3.21438	6.77867	5.65752	2.82896	16.3459	4.26529	12.2423	3.60436	6.12259	3.78271	7.27248
	354	cel-miR-247*	2.94165	2.31863	1.86654	0.904674	4.24063	5.24493	11.2288	0.855376	1.7408	0.359585	3.16112	0.0100149
	355	cel-miR-248	11.3428	15.1613	3.63909	18.0893	4.49462	10.2423	7.91735	10.093	10.8895	32.1578	1.80623	19.1923
	356	cel-miR-249	4.37489	7.02564	2.08253	8.74532	3.99191	1.87947	4.90727	5.69057	2.72982	7.70549	5.74148	7.34764
	357	cel-miR-250	7.93491	14.7652	12.7702	5.74036	2.57088	10.5749	10.7242	10.2956	2.85421	12.3839	6.93335	6.33538
	358	cel-miR-251	217.512	51.0854	39.6271	57.1443	55.5543	52.6213	20.3232	10.4848	3.04221	22.5254	8.45072	5.33385
	359	cel-miR-252	7486.98	8288.01	9265.42	11974.4	10657.9	8538.73	5906.78	5013.27	4006.02	4128.83	3991.13	5938.54
	360	cel-miR-253	350.33	96.4485	99.7292	115.789	117.212	195.347	141.287	65.4206	190.375	59.4445	241.711	72.2166
	361	cel-miR-253*	235.87	244.947	116.826	148.134	105.565	42.2265	191.08	56.5912	144.242	195.231	47.7561	131.055
	362	cel-miR-254	9.02461	9.27869	5.882	4.57707	1.88067	5.27267	8.62032	7.28299	5.78771	10.7899	6.86605	13.3344
	363	cel-miR-255	0.00610942	0.68024	1.99662	0.536323	0.0206961	2.27891	0.563679	2.6863	0.118552	0.00770478	0.00105697	0.103748
	364	cel-miR-256	3.47074	8.65889	9.46972	1.38771	8.34594	8.10204	9.82623	13.9385	4.95844	1.20702	10.982	1.26728
	365	cel-miR-257	8.36494	13.5107	8.24459	16.7666	9.33583	8.58658	16.3097	15.2472	10.3564	11.6775	4.31134	15.5765
	366	cel-miR-258	5.34774	4.49033	3.38753	0.795566	3.41659	4.55158	5.6697	5.42954	3.4799	2.11722	0.635578	1.03544
	367	cel-miR-259	0.00621231	1.99602	0.71995	3.88881	0.0169361	3.27611	2.54755	8.4605	0.315258	0.938694	0.00114436	0.454906
	368	cel-miR-260	2.13489	8.93838	7.69569	4.60848	2.46134	7.31413	5.97847	8.47442	11.8989	4.80874	6.05481	1.09089
	369	cel-miR-261	0.762431	4.3416	5.91951	2.31595	1.70526	6.3657	3.85165	10.3539	8.02023	0.0808754	3.0989	1.3822
	370	cel-miR-262	0.253762	0.032321	2.2279	0.436478	3.8068	4.86218	3.471	2.3952	5.00283	0.43132	0.00111779	0.00895994
	371	cel-miR-264	78.1019	107.336	107.269	112.908	180.473	40.0085	38.3281	25.8341	29.8854	13.2412	55.5817	5.75147
	372	cel-miR-265	2483.64	1878.78	1617.87	4683.69	1602.65	581.952	1012.01	585.87	1391	1725.25	1650.47	871.786
	373	cel-miR-266	301.621	753.226	767.502	16.9457	25.8967	18.3527	28.7624	38.6232	34.0162	19.4447	19.7968	33.8702
	374	cel-miR-267	21.9858	32.1139	21.276	50.7778	37.7732	11.1862	32.4821	10.3589	32.4386	74.4534	54.3343	57.7024
	375	cel-miR-268	0.00602041	2.97603	0.606595	2.83762	0.973414	4.67885	4.58284	7.93861	0.466634	1.0864	3.44819	0.659158
	376	cel-miR-269	34.2554	67.0078	74.2429	17.8437	10.7261	39.2698	11.6485	12.4363	15.8861	28.8134	15.0734	20.4391
	377	cel-miR-270	101.923	79.7894	48.6503	75.3676	25.8268	32.7391	42.9582	37.2259	36.9558	34.9927	73.1823	33.6153
	378	cel-miR-271	41.4021	28.827	26.8937	12.1765	16.8123	17.775	25.09	10.6345	13.0686	23.878	98.8824	20.6217
	379	cel-miR-272	41.3054	23.8395	23.5725	12.2921	26.1939	24.0747	25.0073	14.8856	15.6334	14.786	114.417	9.21504
	380	cel-miR-273	27.4921	28.2038	19.7695	32.2553	30.4958	10.599	21.266	9.98814	29.2742	42.9674	78.5369	56.4295
	381	cel-miR-2953-3p	12.5254	16.92	10.395	8.86788	12.0196	11.5394	7.09008	6.47251	3.16948	17.3451	14.854	17.9712
	382	cel-miR-2953-5p	2.71079	4.89608	2.19932	2.58881	0.92287	1.13179	4.93509	1.9562	0.000978136	0.0317619	12.1192	1.28681
	383	cel-miR-34	6055.27	6542.21	7173.4	3426.24	4086.04	6210.32	2005.65	1958.79	1601.39	2660.29	2883.59	2647.2
	384	cel-miR-34*	42.6885	46.4283	51.6369	49.054	28.3947	16.2451	28.7027	5.02596	35.5009	73.4082	4.91709	62.3365
	385	cel-miR-35	156.289	17.8419	27.3403	33.755	11.8582	47.2692	20.0839	16.1982	8.79764	28.6808	11.3005	28.5772
	386	cel-miR-353	5.03787	0.178919	7.73043	2.12183	5.11748	5.19326	2.82587	2.43116	1.62031	1.1062	0.171363	0.834665
	387	cel-miR-354	61.6655	45.8403	53.7918	62.3411	51.4768	23.0494	57.0033	23.5596	32.3839	55.5425	3.15909	43.6484
	388	cel-miR-355	2.36722	5.06285	4.86997	5.49356	1.91751	3.43478	4.56705	3.06223	2.02044	4.19946	0.00128762	2.1993
	389	cel-miR-356	14.1235	12.0329	15.6721	6.31093	15.1813	11.0383	19.3783	9.99013	7.64999	12.6544	4.25206	14.6936
	390	cel-miR-357	14.1052	8.96762	11.4585	15.1806	10.3409	16.9887	16.257	19.5611	24.3886	6.34292	4.25043	19.6714
	391	cel-miR-358	8.68028	7.86778	10.9668	16.2065	4.54511	12.0838	21.3555	4.90568	13.8013	13.7182	0.00162481	10.283
	392	cel-miR-358*	37.0237	27.401	29.0833	27.5899	39.037	12.3779	30.3532	5.61518	40.528	54.3611	27.9693	48.5314
	393	cel-miR-359	5.25784	4.78727	6.52171	7.14026	7.48221	8.31291	6.81583	0.0919662	5.94331	8.65848	0.00133245	9.84677
	394	cel-miR-36	18.4536	7.46708	9.27372	8.97714	8.08844	32.754	9.47963	2.85651	7.48954	14.8057	2.77232	8.53807
	395	cel-miR-360	10.5407	8.20546	8.52552	10.9784	8.72635	10.0207	7.35815	1.13454	10.4291	9.91783	1.80361	8.10438
	396	cel-miR-360*	10.5588	8.01362	5.5486	5.41484	11.2341	28.4325	6.80208	5.32926	14.038	4.14496	6.61536	5.22635
	397	cel-miR-37	18.0493	18.332	9.96925	25.2856	17.213	25.0174	12.1112	2.42319	17.2047	26.0601	10.4579	21.6902
	398	cel-miR-37*	55.4335	136.219	94.4133	228.862	31.4151	41.574	43.5326	38.3808	41.7846	22.1193	9.87396	43.7389
	399	cel-miR-38	46.4614	27.5952	26.7594	24.2607	35.7816	19.0069	27.7713	2.84723	19.9102	64.9457	41.9014	13.4335
	400	cel-miR-39	12.9013	7.05385	8.10306	16.4751	10.4467	7.8851	6.97426	2.45861	8.64591	10.9172	2.0754	9.91522
	401	cel-miR-392	8.84793	8.24442	10.4031	9.68374	5.73958	8.70675	9.02094	8.50009	6.42888	3.45216	2.23074	7.9829
	402	cel-miR-40	8.97875	8.85416	3.46317	13.9194	6.60968	16.7052	4.21533	2.66347	5.91622	10.2442	3.68727	7.09248
	403	cel-miR-41	34.8177	7.49639	8.64433	7.65837	12.7892	4.63496	20.6739	1.54082	9.23718	12.4758	4.0504	8.2136
	404	cel-miR-42	11.1402	7.82965	3.63019	6.51238	4.03934	1.4674	7.41715	1.33517	2.62369	7.54925	1.37254	1.4106
	405	cel-miR-42*	59.3376	33.9282	14.5523	10.8108	18.5334	12.7406	5.84061	0.0960224	0.309169	5.15905	2.54707	0.530963
	406	cel-miR-43	6.67317	14.4449	11.583	9.32939	5.40951	2.70167	11.2052	0.0914899	2.81494	5.30646	1.20941	13.8507
	407	cel-miR-44	23.9279	15.1573	22.1691	16.3126	15.3343	74.037	9.45471	5.51398	8.8612	20.6681	11.1689	16.1411
	408	cel-miR-46	26.6167	18.0518	13.7567	16.1989	4.38189	65.8284	4.42036	5.6634	12.6634	20.7248	8.44157	21.4075
	409	cel-miR-46*	10.3095	8.99483	10.6224	3.36195	8.65263	12.8133	11.754	1.58053	11.8076	5.18849	2.8348	4.48056
	410	cel-miR-47	20.4859	17.4711	14.0722	16.6006	16.9567	49.9204	9.42637	5.77823	19.9379	20.4668	1.86361	23.8853
	411	cel-miR-47*	6.86439	3.13777	6.62591	1.80607	1.71455	7.6798	6.25845	0.800175	3.01175	1.15285	0.00122739	1.74104
	412	cel-miR-48	15.582	9.75083	11.3109	13.803	8.59768	424.836	10.8911	5.69451	7.01759	5.85677	1.55364	6.90881
	413	cel-miR-48*	63.0747	63.0847	43.1001	85.544	87.9456	29.4347	48.9553	6.87496	71.8237	195.722	65.3094	91.3539
	414	cel-miR-49	547.179	223.53	102.524	77.8709	224.841	107.989	148.039	30.6443	179.251	271.334	319.388	126.475
	415	cel-miR-50	5089.58	764.948	208.562	133.298	363.298	241.474	132.081	74.6885	2043	5215.64	1144.18	50.8215
	416	cel-miR-51	4229.94	3022.89	1912.38	89.6007	263.827	166.468	52.9415	105.454	514.642	1991.96	261.401	58.8344
	417	cel-miR-51*	149.68	88.5334	56.4313	59.0315	81.6134	40.9533	89.3026	38.2759	117.205	59.6248	85.6894	69.1032
	418	cel-miR-52	5.11153	18.7917	24.2295	58.7071	14.2874	1527.13	18.0304	51.0718	6.58074	35.6439	0.00168745	21.8154
	419	cel-miR-53	1.13086	0.770754	3.4083	9.41763	2.06307	256.68	2.55362	1.07375	2.86638	18.1201	0.00125854	1.50025
	420	cel-miR-54	0.251388	1.90388	2.98285	4.83542	0.878958	58.9318	2.88168	1.48992	1.62931	2.98978	0.00120375	1.38482
	421	cel-miR-55	4.49848	4.62464	3.37249	9.4391	10.7274	106.153	5.23297	0.975648	6.88527	12.9594	0.00140678	5.87901
	422	cel-miR-56	8.37043	8.84715	4.79302	20.7215	12.7951	178.387	6.55559	2.75163	11.1457	18.9604	0.00158594	9.79031
	423	cel-miR-56*	3.38432	1.11341	1.65752	5.47187	5.34141	2.27489	5.38363	1.4244	6.08597	2.40039	0.501048	0.587445
	424	cel-miR-57	1674.75	974.699	224.001	1257.44	331.473	179.17	247.748	220.211	1654.85	2525.93	815.534	393
	425	cel-miR-58	8.76562	4.95847	6.92467	3.81103	5.26435	183.974	7.17386	6.39822	6.38956	2.69352	0.370891	1.62435
	426	cel-miR-58*	14.1904	12.1826	15.9836	9.00308	8.79702	10.9431	4.77295	1.20231	16.7763	25.4027	0.00151616	12.0552
	427	cel-miR-59	24.6246	24.4192	18.4441	17.3079	3.76061	5.2708	21.143	8.59323	14.7887	2.90161	1.38291	8.30255
	428	cel-miR-59*	36.5576	26.8463	20.2628	19.9786	43.4833	22.8417	29.5487	5.49244	47.6182	38.1528	64.1077	26.0448
	429	cel-miR-60	0.00609139	0.0356604	0.018809	0.00424553	0.0164709	2.723	0.0296627	0.133909	0.464591	0.00741495	0.000967366	0.00860959
	430	cel-miR-60*	0.126465	0.842187	0.870105	1.80866	2.2112	1.47234	12.366	0.107235	1.5484	0.959206	4.19174	0.00910933
	431	cel-miR-61	15.7819	11.721	9.0087	9.65997	9.74302	12.7702	7.52398	3.77311	9.06236	19.8923	4.43271	11.7122
	432	cel-miR-61*	46.7297	24.3727	25.3358	9.39715	31.4801	40.6769	26.1276	5.11652	33.4964	14.7073	39.7565	14.6728
	433	cel-miR-62	1.55832	2.08004	2.54024	1.47972	7.66351	5.36095	1.45723	1.98208	0.890559	0.00766953	0.407918	0.433528
	434	cel-miR-63	9.75892	7.42109	4.84031	5.41824	10.9699	30.3385	7.60598	0.697985	2.66287	1.87805	3.33744	2.52153
	435	cel-miR-63*	29.8672	29.147	26.2772	4.35768	6.43731	29.5836	4.84739	5.26175	14.6755	9.8082	0.00155717	4.13517
	436	cel-miR-64	5.92582	0.847717	6.19974	8.78208	8.46286	220.44	7.11577	7.41745	3.90347	4.30722	0.0014541	5.69359
	437	cel-miR-64*	33.929	35.0575	25.3583	40.134	34.3662	37.359	19.8821	22.0207	29.9397	26.8186	4.52256	30.1637
	438	cel-miR-65	6.64836	1.50447	9.48672	7.30685	8.45623	148.632	4.53845	5.4554	3.57231	6.3464	6.19125	8.30814
	439	cel-miR-65*	29.1226	16.69	24.0283	33.5896	24.1963	26.8436	11.5214	3.33028	49.14	55.8003	5.66113	42.1435
	440	cel-miR-66	1.55295	0.0293189	6.70921	5.02551	2.69443	119.22	1.86352	2.02742	1.09446	1.93559	0.0013164	1.61157
	441	cel-miR-67	6.32286	2.13184	6.80377	8.41873	2.85373	16.7932	2.87412	3.03615	0.97262	4.73453	0.00128022	8.41851
	442	cel-miR-70	1.37246	0.0309517	2.30963	2.09777	2.01295	27.9676	0.433843	0.105978	1.0412	0.00739298	0.00110654	0.112566
	443	cel-miR-71	14910.2	15128.8	16309.3	30326.5	26812.1	20385	12481.2	13979.5	14299.9	22910.9	21852.6	21439.3
	444	cel-miR-71*	67.069	66.6196	115.441	15.6786	33.7502	44.1143	20.1845	42.3893	49.0141	60.2091	0.00226478	6.02213
	445	cel-miR-72	791.189	906.87	1041.92	1028.56	1309.28	1365.11	2149.05	2067.48	1649.87	1173.91	986.657	1593.81
	446	cel-miR-73	21.2422	8.17046	11.8462	13.2257	21.1776	45.4316	20.1222	15.697	8.67535	8.56921	0.00171279	6.64629
	447	cel-miR-74	26.854	43.9161	21.6916	10.3373	14.0141	33.9258	5.76213	6.13316	8.41139	5.20177	0.00163313	3.87271
	448	cel-miR-75	14.8418	10.6978	12.9087	17.3219	15.9489	13.1436	6.44508	3.8754	15.4096	16.5542	0.00160624	20.0139
	449	cel-miR-75*	9.40341	1.6149	9.03482	1.6019	4.5289	19.4059	4.84352	1.36557	9.75115	4.96065	0.00133384	0.520889
	450	cel-miR-76	2.95682	0.554139	3.00241	1.84781	0.0433175	1.54271	1.32549	0.275899	4.55934	0.305103	0.00110367	0.181453
	451	cel-miR-77	6.48846	5.26544	4.04629	13.7547	4.0837	46.8288	0.440682	2.07062	11.0916	13.2205	0.00140347	15.272
	452	cel-miR-78	24.5261	10.108	13.496	12.7917	26.0177	12.2068	16.8551	5.49304	22.8094	10.8998	11.7383	12.6036
	453	cel-miR-784	11.7418	4.56299	7.6645	6.83184	6.35812	4.82355	1.46346	3.01483	8.99083	8.82911	0.00143827	6.27446
	454	cel-miR-785	2.76613	0.379304	2.38297	0.00461288	2.23229	3.41461	2.12955	1.281	0.0977572	0.00760686	0.0871334	0.00930425
	455	cel-miR-786	7.10908	0.587408	5.64415	2.7268	2.88475	2.86587	6.22833	0.165792	1.25247	0.277338	3.96774	0.134664
	456	cel-miR-786*	0.499027	0.0340989	1.45192	1.48488	1.02601	1.72584	0.0289765	0.120104	0.0537453	0.337043	0.00104952	0.0980086
	457	cel-miR-787	2.45301	0.0338831	1.02947	2.49279	0.0165267	2.46639	0.649516	0.123115	0.256115	0.00748717	0.00101312	0.301008
	458	cel-miR-788	2.56716	0.447407	2.46215	4.23013	6.0595	3.41873	1.91187	0.106567	0.0960648	10.1062	0.00116046	3.0756
	459	cel-miR-788*	15.4277	4.2269	12.3275	3.11978	6.18267	12.8683	6.37134	7.36811	9.43276	1.40917	2.68452	0.575696
	460	cel-miR-789	843.697	1106.6	474.524	1593.09	137.146	4764.43	97.7597	18.4927	58.4643	86.0033	28.2133	29.9083
	461	cel-miR-79	72.281	151.279	65.6344	91.0467	69.8816	333.747	508.276	477.28	262.924	300.861	167.485	85.1813
	462	cel-miR-790	36.3076	30.6244	31.0262	59.2877	27.0174	31.9145	25.2841	14.1039	63.5295	77.9974	2.55965	78.779
	463	cel-miR-791	4.09925	3.77184	5.79013	14.3551	8.74383	18.0916	9.22185	16.1747	10.1791	10.7815	0.0188035	12.6146
	464	cel-miR-792	0.00605038	0.0339382	0.674127	1.13555	0.0162042	4.5967	1.32539	1.66661	1.45202	0.00737387	0.00100437	0.00867092
	465	cel-miR-793	6.82212	0.0853888	4.08099	2.02083	0.0165986	3.37288	0.637261	9.20365	2.03354	0.0078114	0.00116332	0.00959255
	466	cel-miR-794	2.29206	0.674288	3.19763	1.44686	6.98708	4.11947	0.194105	7.83982	3.45733	0.288155	0.00119306	0.00950925
	467	cel-miR-795	10.882	1.79423	11.708	6.7844	15.6899	19.7245	12.6463	28.6773	6.19989	2.56335	0.00158255	2.88073
	468	cel-miR-796	0.00770108	0.0347501	0.755626	0.789749	5.18818	2.66519	0.291331	1.61483	0.814784	0.00752301	0.00103397	0.00884926
	469	cel-miR-797	4.60497	2.86366	4.50416	2.68317	4.16875	0.976376	7.11435	13.4375	0.989513	0.00823905	0.00119017	1.34928
	470	cel-miR-797*	0.00609618	0.035111	0.834096	0.550196	0.0839865	0.777706	0.0291619	2.60943	0.417341	0.00739454	0.000987106	0.0086661
	471	cel-miR-798	1.04228	1.14889	2.86967	1.26111	7.63707	2.40981	3.01181	8.18453	4.81711	0.0265594	0.00116305	1.70323
	472	cel-miR-799	4.44376	2.4164	7.23026	7.66961	14.7376	4.66672	7.12657	10.5175	10.0901	6.42063	10.8169	6.07296
	473	cel-miR-80	4.424	0.504621	0.682279	5.98718	4.09288	104.494	5.58198	2.60411	2.81895	0.695669	0.45503	0.302804
	474	cel-miR-800	6.37381	1.5228	6.44973	8.97536	17.9769	0.193887	5.53706	2.57274	9.54342	14.1708	0.00126367	7.45812
	475	cel-miR-81	7691.91	2801.09	1611.43	334.604	1247.22	2529.64	354.71	558.739	6550.41	14769	6173.9	75.6376
	476	cel-miR-81*	3.34721	0.899916	4.15495	1.624	1.11908	4.4267	0.206319	4.91634	5.04434	3.50858	0.00115277	2.07151
	477	cel-miR-82	2309.3	135.284	72.8151	26.4458	85.0486	417.03	43.8134	21.5098	353.046	6352.14	424.852	11.034
	478	cel-miR-83	2.68334	0.0349999	0.0195299	0.556622	0.0660112	3.80381	1.83359	0.123688	1.00234	0.0472565	0.00102717	0.00890764
	479	cel-miR-84	0.133838	0.0341445	1.69553	1.15678	2.42317	3.44076	4.35054	5.5301	1.15759	0.00770645	0.00106076	0.00907774
	480	cel-miR-84*	6.27388	1.64281	5.78697	6.08499	0.0158468	2.37774	3.48006	0.301228	2.0068	11.5702	0.00116186	1.46872
	481	cel-miR-85	79.6263	61.774	22.2459	0.00496177	0.0236461	6.16908	4.7343	5.66429	0.000913038	0.859061	0.00120166	0.0106267
	482	cel-miR-86	17977.1	19787.8	18025.8	20241.7	17280.6	21597.5	17202	16594.6	16270.4	10815.7	11558.8	18142.3
	483	cel-miR-87	8962.06	9197.77	9185.66	11061.5	10267.3	11635.1	11897.6	11909.3	11403	9771.82	9949.8	8678.12
	484	cel-miR-90	24.8725	3.47297	22.8625	8.42962	11.1985	13.4254	36.5972	5.26253	7.00016	4.60397	12.2648	4.12592
	485	cel-5S-b1	554.281	102.969	89.473	3473.51	93.5666	5053.02	102.468	7.41574	38.1143	49.2942	34.6033	14.7285
	486	cel-5S-b2	1080.28	1336.89	893.222	13904.9	1112.39	4729.73	2368.77	249.008	198.947	469.532	254.011	413.246
	487	cel-5S-b3	649.964	1216.18	780.235	6681.08	1082.43	3730.83	583.896	46.1037	155.098	123.235	107.579	44.2005
	488	cel-5S-b4	4399.87	6618.58	2601.58	20274.7	2453.24	16531.5	6265.14	1610.02	2262.78	3633.65	3108.5	8267.38
	489	cel-5S-b5	10807.5	16293.3	12257.4	39903.5	6306.13	51348.6	8409.31	1696.37	1625.48	1713.57	1369.21	2087.53
	490	cel-5S-b6	288.639	554.872	539.809	62568.8	746.099	93805	2221.64	868.373	539.211	836.377	643.771	1052.8
	491	a2-PUC2MM-20B	996.472	134.26	90.6609	50.88	94.075	113.703	65.1442	60.8314	409.061	1137.27	478.17	62.644
	492	a2-PUC2PM-20B	51516.8	53227.7	53985.5	31219.7	33846.9	31324.3	47104	50411.3	50318.8	45071.9	42340.1	46500.7
	493	a3-PUC2MM-20B	633.967	109.688	82.6974	45.501	89.2218	62.9841	53.8785	51.1264	345.388	607.315	382.738	52.5103
	494	a3-PUC2PM-20B	51286.1	52858.6	53632.1	30907.4	33524.6	30703.9	46575.8	50332.1	49937.1	44859.4	41822.8	45932.9
	495	a-PUC2MM2d	9087.55	1920.25	368.581	15307.4	1310.54	161.337	224.304	243.689	93.2239	8658.92	3057.41	551.563
	496	a-PUC2PM	24336.6	22993.3	20247.1	50665	36731.3	13136.2	19387.1	16165.7	12968.7	21889.5	26905.5	28816.3
	497	Ctr01-3M05	52.8335	14.9151	18.4327	0.00630169	10.3943	6.43936	18.0688	0.0850754	14.5039	10.2792	0.00141713	5.41907
	498	Ctr01-3M10	63.4878	22.2491	32.8051	0.319372	5.61367	7.23048	7.9718	3.9627	26.244	16.5169	2.51831	1.0076
	499	Ctr01-3P	7342.28	7521.5	8845.42	3353.32	2602.04	2288.47	9315.51	8245.66	9321.31	5124.03	4624.57	7223.61
	500	Ctr02-3M05	1.23349	1.14565	2.09484	0.00514646	2.93671	6.81538	1.72548	2.29334	1.49518	5.03242	0.00118044	1.14351
	501	Ctr02-3M10	1.74433	0.0315015	4.18603	2.62899	1.27173	3.78977	0.0266343	3.4145	1.01513	10.4087	0.00116633	0.00871493
	502	Ctr02-3P	7.21242	2.86071	1.64973	0.53064	5.54146	9.37551	2.75735	0.0963163	4.69609	11.9295	0.00124262	1.82295
	503	Ctr03-3M05	352.19	436.866	395.754	136.731	101.271	74.6952	163.077	314.26	323.715	134.97	90.7421	89.8609
	504	Ctr03-3M10	89.0936	128.148	126.335	43.7843	27.6053	28.4197	27.3321	65.5437	92.234	55.5016	16.1912	19.8792
	505	Ctr03-3P	1251.91	1538.55	1446.08	1154.22	447.839	700.866	1513.02	1471.25	1513.94	767.131	717.132	1130.97
	506	Ctr04-3M05	214.576	283.929	236.847	9.53334	35.7644	29.7314	22.7488	85.8009	74.4412	45.4658	2.6999	35.6588
	507	Ctr04-3M10	22.4801	12.2271	18.2765	0.329814	14.6151	12.4746	2.00381	13.7383	6.95513	15.5738	0.00142787	3.69638
	508	Ctr04-3P	23.0878	22.6524	30.9544	4.46389	16.34	34.4373	11.8793	14.3471	10.7842	16.8635	0.00152252	5.33047
	509	Ctr05-3M05	13.9096	3.89529	12.4587	0.490579	2.26858	1.12538	2.32073	9.11659	4.7778	6.0077	3.4148	0.010725
	510	Ctr05-3M10	127.434	45.5403	52.104	4.92755	84.1092	41.9353	44.5082	39.2454	98.6683	61.0554	71.8601	19.7065
	511	Ctr05-3P	46.5096	61.2018	62.8212	25.2013	8.02556	255.247	12.9736	95.5682	31.1962	28.9409	0.00204962	22.7493
	512	Ctr06-3M05	60.3668	81.6374	93.4179	36.7719	30.0144	12.9388	28.5666	52.5824	56.2802	50.7874	59.919	41.713
	513	Ctr06-3M10	38.4679	34.3781	33.6752	3.66823	3.50627	17.2384	37.8745	29.4667	42.9749	28.9491	18.7421	12.6932
	514	Ctr06-3P	855.297	1115.61	1038.21	1169.06	536.96	755.855	1489.2	1313.09	1352.78	707.375	892.521	1377.01
	515	Ctr07-3M05	11359.8	2374.46	526.764	347.536	227.852	428.599	82.275	123.264	2156.47	8087.82	1085.5	107.48
	516	Ctr07-3M10	13139.5	2358.95	489.593	629.427	249.015	419.611	100.374	135.639	2475.02	9904.14	1197.94	119.558
	517	Ctr07-3P	29428.8	30635.7	32842.5	24436.5	24924.4	36809.6	35775.7	30019	31642.5	24139.2	28900.7	32331.4
	518	Ctr08-3M05	14.2344	0.733078	7.92369	5.80461	17.8067	15.7588	1.52484	6.27453	10.6168	15.3018	5.7731	1.70802
	519	Ctr08-3M10	9.50249	1.51371	7.41088	1.82567	2.12789	17.3986	5.93886	15.8007	13.639	10.2352	8.53471	8.00547
	520	Ctr08-3P	28.3911	37.0345	41.5195	21.7822	21.5835	144.505	16.8448	47.8266	40.6794	29.5883	7.05136	26.1111
	521	Ctr09-3M05	15418.5	9207.79	4664.33	1878.85	1136.69	497.68	277.196	8629.18	7721.18	15683.2	5418.22	951.152
	522	Ctr09-3M10	28359.8	22980	15514.9	11625.6	6688.3	6457.04	1091.01	18898	19018.7	25523.8	13273	7552.72
	523	Ctr09-3P	44812.8	48787.7	50621.3	34258.9	38510.1	30599.7	54548	47808.2	43932	35517.2	41730.9	49477.2
	524	Ctr10-3M05	1726.79	1167.17	796.843	153.601	109.182	144.087	81.3269	1194.42	619.178	1226.41	352.04	72.7949
	525	Ctr10-3M10	41.8021	11.5198	18.7142	2.67814	6.53193	3.58165	13.3482	11.9077	17.6216	24.7907	20.1769	0.013514
	526	Ctr10-3P	8758.22	9134.69	9584.26	4071.23	3715.37	4333.26	10544.7	8960.95	9560.72	6398.47	5565.39	7740.31
	527	Ctr11-3M05	16.454	3.55723	16.5456	4.26265	15.7139	18.7127	10.5441	3.99124	17.5202	9.44211	9.11941	7.8451
	528	Ctr11-3M10	13.1966	10.5696	12.8633	6.74108	9.14369	5.09529	5.61871	5.05121	9.95986	10.6674	7.1236	5.45288
	529	Ctr11-3P	7.43068	0.563419	10.9865	1.63853	4.49606	32.61	1.98878	1.45036	5.55654	8.19775	3.5014	6.56631
	530	PUC2MM	14980.1	14990.2	12718.7	38446.4	22857.3	6209.08	12080	10813.8	6840.37	15198.9	18323.9	18962
	531	PUC2MM-20B	87.7087	35.7001	36.4157	16.3477	28.0698	22.131	17.9446	13.2843	87.0163	102.843	75.7334	22.0469
	532	PUC2PM	17409.2	17531.1	15178.8	41569.6	27128.2	9288.04	14352.8	12529.6	8389	17540.4	20943	21840
	533	PUC2PM-20B	49605.3	50864	50422.5	29667	30754	29929.4	39951.4	48787.4	51173.5	43390.9	40121.5	43324.9
