# Supplementary material for: A novel member of the let-7 microRNA family is associated with developmental transitions in filarial nematode parasites
Source: BMC Genomics. 2015 Apr 22;16(1):331. doi: 10.1186/s12864-015-1536-y (PMC4428239; doi:10.1186/s12864-015-1536-y)
Supplement: Additional file 5: — Brugia and D. immitis miR-5364 target predictions. [file 12864_2015_1536_MOESM5_ESM.xlsx]

## Sheet: bpa-mir-5364 target predictions
Internal_ID	Scaffold	Protein_ID	Start	End	Strand	Description	Locus_tag	Gene	mirna	Miranda Mirna Start	Miranda Mirna End	PITA Mirna Start	PITA Mirna End	Miranda Mirna Seq	Miranda Gene Seq	Miranda_score	Mirand_energy	Miranda_pc_similarity	Miranda_pc_identity	PITA ddG
EDP31411.1_DS239412_280764_281764	DS239412	EDP31411.1	279937	280764	+	hypothetical protein	Bm1_41160	EDP31411.1_DS239412_280764_281764	bpa-mir-5364|Bpa0028	229	248	240	248	3'_agTCGGTTATTTGTTATGGAGc_5'	5'_gtAGCCA--AATCAATACCTCa_3'	169	-23.5	84.21	84.21	-19.88
EDP31034.1_DS239416_1670318_1671318	DS239416	EDP31034.1	1671318	1672667	-	hypothetical protein	Bm1_44110	EDP31034.1_DS239416_1670318_1671318	bpa-mir-5364|Bpa0028	237	258	250	258	3'_agTCGGTTA-TTTGTTATGGAGc_5'	5'_atAG-CATTCTAACAATACCTCa_3'	161	-21.36	80	80	-18.68
EDP39019.1_DS237301_20779_21779	DS237301	EDP39019.1	21779	24285	-	RanBP1 domain containing protein	Bm1_03365	EDP39019.1_DS237301_20779_21779	bpa-mir-5364|Bpa0028	887	907	899	907	3'_agTCGGTTATTTGTTATGGAGc_5'	5'_acAACCAAT-GCCAATGCCTCa_3'	150	-22.01	84.21	73.68	-18.26
EDP32059.1_DS239411_3912680_3913680	DS239411	EDP32059.1	3909239	3912680	+	3'-phosphoadenosine 5'-phosphosulfate synthase 2, putative	Bm1_38990	EDP32059.1_DS239411_3912680_3913680	bpa-mir-5364|Bpa0028	640	660	652	660	3'_agtcggTTATTTGTTATGGAGc_5'	5'_tccaggAAT-AGCAATACCTCt_3'	162	-21.05	93.33	86.67	-17.84
EDP36956.1_DS238480_478_1478	DS238480	EDP36956.1	1478	1938	-	hypothetical protein	Bm1_13700	EDP36956.1_DS238480_478_1478	bpa-mir-5364|Bpa0028	759	780	773	780	3'_agtcggttATTTGTTATGGAGc_5'	5'_ctgcctccTGAATGATACCTCg_3'	158	-22.11	100	76.92	-17.77
EDP33782.1_DS239386_234382_235382	DS239386	EDP33782.1	235382	239295	-	hypothetical protein	Bm1_29720	EDP33782.1_DS239386_234382_235382	bpa-mir-5364|Bpa0028	759	780	773	780	3'_agtcggttATTTGTTATGGAGc_5'	5'_ctgcctccTGAATGATACCTCg_3'	158	-22.11	100	76.92	-17.77
EDP37216.1_DS238301_13260_14260	DS238301	EDP37216.1	14260	16942	-	hypothetical protein	Bm1_12405	EDP37216.1_DS238301_13260_14260	bpa-mir-5364|Bpa0028	314	336	328	336	3'_agTCGGTT-ATTTGTTATGGAGc_5'	5'_tcAGCTGACTAGGCAATACGTCa_3'	143	-21.25	90	70	-17.68
EDP39230.1_DS237150_6212_7212	DS237150	EDP39230.1	7212	8012	-	MGC69076 protein, putative	Bm1_02265	EDP39230.1_DS237150_6212_7212	bpa-mir-5364|Bpa0028	865	887	879	887	3'_agTCGGTTAT-TTGTTATGGAGc_5'	5'_acAGCCAAAAGAAAAATACTTCa_3'	159	-21.46	85	80	-17.54
EDP28548.1_DS239738_2825_3825	DS239738	EDP28548.1	3825	5109	-	hypothetical protein	Bm1_55730	EDP28548.1_DS239738_2825_3825	bpa-mir-5364|Bpa0028	905	929	922	929	3'_agtCGGTTAT---TTGTTATGGAGc_5'	5'_gttGCCAATAATTAATGATACCTTa_3'	154	-16.47	85.71	71.43	-17.52
EDP32522.1_DS239410_422138_423138	DS239410	EDP32522.1	423138	427266	-	hexokinase, putative	Bm1_36055	EDP32522.1_DS239410_422138_423138	bpa-mir-5364|Bpa0028	241	262	254	262	3'_agtcggttattTGTTATGGAGc_5'	5'_tatatctcttcACAATACCTCt_3'	155	-14.51	100	100	-17.25
EDP35136.1_DS239086_32180_33180	DS239086	EDP35136.1	33180	33914	-	hypothetical protein	Bm1_22820	EDP35136.1_DS239086_32180_33180	bpa-mir-5364|Bpa0028	57	80	72	80	3'_agTCGGTTATT--TGTTATGGAGc_5'	5'_aaAGCCAGAAATGATAGTACCTCa_3'	155	-22.88	85.71	71.43	-17.22
EDP32390.1_DS239411_6109426_6110426	DS239411	EDP32390.1	6105775	6109426	+	Twik (KCNK-like) family of potassium channels, alpha subunit 21	Bm1_40620	EDP32390.1_DS239411_6109426_6110426	bpa-mir-5364|Bpa0028	458	479	471	479	3'_agTCGGTTATTTGTTATGGAGc_5'	5'_acAGCCTCCAAAGAGTACCTCc_3'	152	-23.06	78.95	73.68	-16.9
EDP30434.1_DS239419_405166_406166	DS239419	EDP30434.1	406166	410537	-	Endonuclease/Exonuclease/phosphatase family protein	Bm1_46085	EDP30434.1_DS239419_405166_406166	bpa-mir-5364|Bpa0028	615	636	629	636	3'_agTCGGTTATTTGTTATGGAGc_5'	5'_acAGTCGATTTGTTATACCTCg_3'	160	-26.78	84.21	63.16	-16.81
EDP32776.1_DS239402_226280_227280	DS239402	EDP32776.1	223688	226280	+	hypothetical protein	Bm1_34585	EDP32776.1_DS239402_226280_227280	bpa-mir-5364|Bpa0028	45	66	58	66	3'_agtcGGTTATTTGTTATGGAGc_5'	5'_aattCAAATAAATAATGCCTCa_3'	162	-18.37	94.12	82.35	-16.78
EDP30893.1_DS239416_507891_508891	DS239416	EDP30893.1	504913	507891	+	Reduced folate carrier family protein	Bm1_43410	EDP30893.1_DS239416_507891_508891	bpa-mir-5364|Bpa0028	122	147	140	147	3'_agtcGGTTATTT----GTTATGGAGc_5'	5'_acttCCAATAAAATTTTTATACCTCa_3'	157	-18.51	76.19	71.43	-16.78
EDP31263.1_DS239414_1134148_1135148	DS239414	EDP31263.1	1128793	1134148	+	Protein kinase domain containing protein	Bm1_42855	EDP31263.1_DS239414_1134148_1135148	bpa-mir-5364|Bpa0028	606	628	620	628	3'_agtCGGTTA-TTTGTTATGGAGc_5'	5'_tatGTCAGTCTCACAATACTTCa_3'	146	-19.18	84.21	68.42	-16.6
EDP30822.1_DS239418_1776346_1777346	DS239418	EDP30822.1	1777346	1779374	-	hypothetical protein	Bm1_45720	EDP30822.1_DS239418_1776346_1777346	bpa-mir-5364|Bpa0028	448	468	460	468	3'_agtcGGTTATTTGTTATGGAGc_5'	5'_acgaCCAAT-GCCAATGCCTCa_3'	148	-22.33	88.24	76.47	-16.5
EDP39602.1_DS236929_3951_4951	DS236929	EDP39602.1	4951	7283	-	succinyl-CoA ligase [GDP-forming] alpha-chain, mitochindrial, putative	Bm1_00350	EDP39602.1_DS236929_3951_4951	bpa-mir-5364|Bpa0028	246	267	259	267	3'_agtcgGTTATTTGTTATGGAGc_5'	5'_aactaCAGTAGGCAATACCTTt_3'	157	-21.37	100	75	-16.14
EDP29294.1_DS239431_1526954_1527954	DS239431	EDP29294.1	1524924	1526954	+	Sulfotransferase domain containing protein	Bm1_51335	EDP29294.1_DS239431_1526954_1527954	bpa-mir-5364|Bpa0028	228	249	241	249	3'_agTCGGTTAT-TTGTTATGGAGc_5'	5'_atAG-TAATACCACAATACCTCa_3'	165	-18.45	85	80	-16.1
EDP28562.1_DS239727_1991_2991	DS239727	EDP28562.1	310	1991	+	activin receptor:ISOTYPE=IIA., putative	Bm1_55655	EDP28562.1_DS239727_1991_2991	bpa-mir-5364|Bpa0028	146	166	158	166	3'_agtCGGTTATTTGTTATGGAGc_5'	5'_cttGCAAAT-TATAATACCTCa_3'	161	-15.03	83.33	77.78	-16.1
EDP34397.1_DS239266_38872_39872	DS239266	EDP34397.1	36659	38872	+	small GTP-binding protein domain containing protein	Bm1_26550	EDP34397.1_DS239266_38872_39872	bpa-mir-5364|Bpa0028	798	820	812	820	3'_agTCGGT-TATTTGTTATGGAGc_5'	5'_ccAGCAACAACAATAATACCTTc_3'	147	-17.68	80	70	-16.04
EDP29837.1_DS239429_1339488_1340488	DS239429	EDP29837.1	1340488	1341676	-	hypothetical protein	Bm1_48475	EDP29837.1_DS239429_1339488_1340488	bpa-mir-5364|Bpa0028	799	820	812	820	3'_agTCGGTTATTTGTTATGGAGc_5'	5'_gaAGCCAGTTAACACTGCCTCc_3'	140	-23.24	89.47	78.95	-15.99
EDP29716.1_DS239429_456744_457744	DS239429	EDP29716.1	457744	461885	-	POT family protein	Bm1_47870	EDP29716.1_DS239429_456744_457744	bpa-mir-5364|Bpa0028	590	613	605	613	3'_agTCGGTTATTT--GTTATGGAGc_5'	5'_acAGTCTATAAGATCAATACCTCg_3'	171	-28.53	85.71	76.19	-15.96
EDP37226.1_DS238292_5570_6570	DS238292	EDP37226.1	4835	5570	+	Zinc finger, C2H2 type family protein	Bm1_12335	EDP37226.1_DS238292_5570_6570	bpa-mir-5364|Bpa0028	307	329	321	329	3'_agTCGGTTATTTG-TTATGGAGc_5'	5'_tcAGCAGGGAAACGAATACCTCt_3'	167	-20.63	85	75	-15.89
EDP29537.1_DS239431_3227263_3228263	DS239431	EDP29537.1	3225476	3227263	+	Anaphase promoting complex subunit 10, putative	Bm1_52550	EDP29537.1_DS239431_3227263_3228263	bpa-mir-5364|Bpa0028	947	969	962	969	3'_agTCGGT-TATTTGTTATGGAGc_5'	5'_tcAGACATATACATCATACCTCt_3'	163	-15.17	80	75	-15.88
EDP31596.1_DS239411_533490_534490	DS239411	EDP31596.1	530411	533490	+	KOW motif family protein	Bm1_36705	EDP31596.1_DS239411_533490_534490	bpa-mir-5364|Bpa0028	239	260	252	260	3'_agtcggttattTGTTATGGAGc_5'	5'_caaaaatgtttATAATACCTCg_3'	151	-18.95	100	90	-15.85
EDP35295.1_DS239048_4603_5603	DS239048	EDP35295.1	853	4603	+	leukocyte cell-derived chemotaxin 2 precursor, putative	Bm1_22005	EDP35295.1_DS239048_4603_5603	bpa-mir-5364|Bpa0028	598	618	610	618	3'_agTCGGTTATTTGTTATGGAGc_5'	5'_aaAG-CAACAATAAATACCTCa_3'	162	-14.52	78.95	78.95	-15.84
EDP35784.1_DS238886_2314_3314	DS238886	EDP35784.1	70	2314	+	aryl hydrocarbon receptor AHR-1, putative	Bm1_19565	EDP35784.1_DS238886_2314_3314	bpa-mir-5364|Bpa0028	901	923	915	923	3'_agTCGGT-TATTTGTTATGGAGc_5'	5'_tcATCCATCTTATCAGTACCTCa_3'	143	-18.95	75	70	-15.81
EDP31949.1_DS239411_3030124_3031124	DS239411	EDP31949.1	3028305	3030124	+	hypothetical protein	Bm1_38440	EDP31949.1_DS239411_3030124_3031124	bpa-mir-5364|Bpa0028	839	866	859	866	3'_agTCGGTTATT------TGTTATGGAGc_5'	5'_ttAGCCGATAATGTATTATGATATCTCt_3'	143	-18.48	76	60	-15.58
EDP35897.1_DS238837_12020_13020	DS238837	EDP35897.1	11859	12020	+	hypothetical protein	Bm1_19005	EDP35897.1_DS238837_12020_13020	bpa-mir-5364|Bpa0028	158	180	172	180	3'_agTCGGTT-ATTTGTTATGGAGc_5'	5'_agAGATAATTAAGCAATACCTTt_3'	159	-17.03	90	75	-15.56
EDP33823.1_DS239383_4658_5658	DS239383	EDP33823.1	5658	6062	-	hypothetical protein	Bm1_29325	EDP33823.1_DS239383_4658_5658	bpa-mir-5364|Bpa0028	637	660	653	660	3'_agtcgGTTATTTG-T-TATGGAGc_5'	5'_ccataCATTTAGCTATATACCTCa_3'	147	-13.64	77.78	72.22	-15.54
EDP37635.1_DS238044_22091_23091	DS238044	EDP37635.1	15545	22091	+	PXA domain containing protein	Bm1_10300	EDP37635.1_DS238044_22091_23091	bpa-mir-5364|Bpa0028	243	264	256	264	3'_agtcggTTATTTGTTATGGAGc_5'	5'_tctataGATAAGCAATATCTCa_3'	156	-17.79	100	80	-15.5
EDP34892.1_DS239144_130467_131467	DS239144	EDP34892.1	131467	135709	-	Voltage-gated potassium channel, Shaker-family (KCNA, Kv1-like) alpha-subunit	Bm1_24105	EDP34892.1_DS239144_130467_131467	bpa-mir-5364|Bpa0028	446	468	461	468	3'_agtcggtTATT-TGTTATGGAGc_5'	5'_attttatATAATGCGATACTTCa_3'	142	-12.24	93.33	73.33	-15.49
EDP35269.1_DS239054_7590_8590	DS239054	EDP35269.1	6829	7590	+	hypothetical protein	Bm1_22125	EDP35269.1_DS239054_7590_8590	bpa-mir-5364|Bpa0028	973	993	987	993	3'_agTCGGTTATTTGTTATGGAGc_5'	5'_atGGCTAAT-GATGGTACCTCg_3'	150	-22.9	94.74	63.16	-15.46
EDP36538.1_DS238662_49128_50128	DS238662	EDP36538.1	50128	51357	-	hypothetical protein	Bm1_15815	EDP36538.1_DS238662_49128_50128	bpa-mir-5364|Bpa0028	183	204	196	204	3'_agtcggttatTTGTTATGGAGc_5'	5'_ataaattgccAACAATATCTCt_3'	144	-15.87	100	90.91	-15.41
EDP36276.1_DS238723_11473_12473	DS238723	EDP36276.1	12473	15081	-	conserved hypothetical protein	Bm1_17105	EDP36276.1_DS238723_11473_12473	bpa-mir-5364|Bpa0028	357	378	370	378	3'_agtcggttATTTGTTATGGAGc_5'	5'_ttgtttttTAGTCAATATCTCa_3'	142	-12.17	92.31	76.92	-15.3
EDP35011.1_DS239112_4993_5993	DS239112	EDP35011.1	3107	4993	+	conserved hypothetical protein	Bm1_23395	EDP35011.1_DS239112_4993_5993	bpa-mir-5364|Bpa0028	70	92	84	92	3'_agTCGGT-TATTTGTTATGGAGc_5'	5'_ccATCCACACAAAAAATACCTCa_3'	167	-14.68	80	80	-15.12
EDP33005.1_DS239400_1180020_1181020	DS239400	EDP33005.1	1177003	1180020	+	Melatonin receptor type 1A, putative	Bm1_32910	EDP33005.1_DS239400_1180020_1181020	bpa-mir-5364|Bpa0028	643	665	657	665	3'_agTCGGTTATT-TGTTATGGAGc_5'	5'_caATTCAGAAATTCAATACCTCc_3'	159	-18.26	80	70	-15.12
EDP31167.1_DS239414_578171_579171	DS239414	EDP31167.1	579171	582160	-	ZIP Zinc transporter family protein	Bm1_42365	EDP31167.1_DS239414_578171_579171	bpa-mir-5364|Bpa0028	712	735	727	735	3'_agTCGGTT--ATTTGTTATGGAGc_5'	5'_aaATTCAGTTTCAACAATACTTCg_3'	147	-22.63	80.95	66.67	-15.11
EDP35013.1_DS239112_15015_16015	DS239112	EDP35013.1	14416	15015	+	gag protein, putative	Bm1_23405	EDP35013.1_DS239112_15015_16015	bpa-mir-5364|Bpa0028	117	137	129	137	3'_agTCGGTTATTTGTTATGGAGc_5'	5'_aaAGATAATCAA-AATACTTCa_3'	150	-9.95	84.21	73.68	-15.07
EDP36678.1_DS238583_1889_2889	DS238583	EDP36678.1	1091	1889	+	hypothetical protein	Bm1_15085	EDP36678.1_DS238583_1889_2889	bpa-mir-5364|Bpa0028	49	70	62	70	3'_agTCGGTTATTTGTTATGGAGc_5'	5'_gtAGACTAAAAATAATACCTCa_3'	172	-19.38	84.21	78.95	-14.84
EDP32285.1_DS239411_5344387_5345387	DS239411	EDP32285.1	5345387	5346979	-	reverse transcriptase, putative	Bm1_40110	EDP32285.1_DS239411_5344387_5345387	bpa-mir-5364|Bpa0028	965	987	979	987	3'_agtCGGTTATTTG-TTATGGAGc_5'	5'_cttGCCACGAAACTAATACTTCa_3'	154	-16.47	84.21	78.95	-14.76
EDP35499.1_DS238993_1992_2992	DS238993	EDP35499.1	2992	5264	-	hypothetical protein	Bm1_21000	EDP35499.1_DS238993_1992_2992	bpa-mir-5364|Bpa0028	537	558	550	558	3'_agtCGGTTATTTGTTATGGAGc_5'	5'_tttGCTGGTAGATAAAACCTCc_3'	143	-17.6	94.44	66.67	-14.7
EDP35348.1_DS239040_20598_21598	DS239040	EDP35348.1	20116	20598	+	hypothetical protein	Bm1_21755	EDP35348.1_DS239040_20598_21598	bpa-mir-5364|Bpa0028	120	142	134	142	3'_agTCGGT-TATTTGTTATGGAGc_5'	5'_gcATTCATTTCAGCAGTACCTCc_3'	143	-18.91	80	65	-14.7
EDP36856.1_DS238505_4781_5781	DS238505	EDP36856.1	246	4781	+	hypothetical protein	Bm1_14190	EDP36856.1_DS238505_4781_5781	bpa-mir-5364|Bpa0028	79	102	94	102	3'_agTCGGTTA--TTTGTTATGGAGc_5'	5'_ttGGTCACTTGCAGCAATACCTCa_3'	159	-18.57	80.95	66.67	-14.68
EDP33247.1_DS239400_2665327_2666327	DS239400	EDP33247.1	2666327	2668503	-	Eukaryotic-type carbonic anhydrase family protein	Bm1_34100	EDP33247.1_DS239400_2665327_2666327	bpa-mir-5364|Bpa0028	950	972	964	972	3'_agTCGGTTATT-TGTTATGGAGc_5'	5'_taAGTCAATAAGATAATCCCTCt_3'	151	-18.49	90	80	-14.61
EDP34379.1_DS239274_999_1999	DS239274	EDP34379.1	57	999	+	hypothetical protein	Bm1_26595	EDP34379.1_DS239274_999_1999	bpa-mir-5364|Bpa0028	310	331	323	331	3'_agtcggTTATTTGTTATGGAGc_5'	5'_taacagAACCAACAATACTTCc_3'	148	-16.48	86.67	80	-14.51
EDP34892.1_DS239144_130467_131467	DS239144	EDP34892.1	131467	135709	-	Voltage-gated potassium channel, Shaker-family (KCNA, Kv1-like) alpha-subunit	Bm1_24105	EDP34892.1_DS239144_130467_131467	bpa-mir-5364|Bpa0028	571	593	585	593	3'_agtcGGTT-ATTTGTTATGGAGc_5'	5'_attaCCAATTAAAGAATATCTCa_3'	157	-17.62	88.89	83.33	-14.44
EDP36132.1_DS238765_29956_30956	DS238765	EDP36132.1	29528	29956	+	hypothetical protein	Bm1_17840	EDP36132.1_DS238765_29956_30956	bpa-mir-5364|Bpa0028	873	894	886	894	3'_agtCGGTTATTTGTTATGGAGc_5'	5'_aacGTAAAGCTTCAATACCTCt_3'	151	-15	72.22	66.67	-14.39
EDP30550.1_DS239418_31961_32961	DS239418	EDP30550.1	31272	31961	+	Vacuolar ATP synthase 16 kDa proteolipid subunit 1, putative	Bm1_44370	EDP30550.1_DS239418_31961_32961	bpa-mir-5364|Bpa0028	735	756	749	756	3'_agtcgGTTATTTGTTATGGAGc_5'	5'_acaaaCAATGAATCATACTTCa_3'	153	-17.28	93.75	75	-14.36
EDP38092.1_DS237816_34484_35484	DS237816	EDP38092.1	35484	37572	-	PHD-finger family protein	Bm1_08060	EDP38092.1_DS237816_34484_35484	bpa-mir-5364|Bpa0028	394	415	409	415	3'_agTCGGTTATTTGTTATGGAGc_5'	5'_tcAGAATAAAAACTGTACCTCa_3'	144	-16.42	73.68	68.42	-14.32
EDP35415.1_DS239027_17252_18252	DS239027	EDP35415.1	14344	17252	+	Zinc finger, C2H2 type family protein	Bm1_21425	EDP35415.1_DS239027_17252_18252	bpa-mir-5364|Bpa0028	739	760	752	760	3'_agtcggtTATTTGTTATGGAGc_5'	5'_cagaattATGAATAATACTTCt_3'	151	-17.17	100	78.57	-14.32
EDP29090.1_DS239431_222683_223683	DS239431	EDP29090.1	223683	226798	-	hypothetical protein	Bm1_50315	EDP29090.1_DS239431_222683_223683	bpa-mir-5364|Bpa0028	360	382	375	382	3'_agTCGGTTATT-TGTTATGGAGc_5'	5'_ctGGCCAAAAATTTTATACTTCg_3'	143	-19.67	80	65	-14.27
EDP39156.1_DS237200_6778_7778	DS237200	EDP39156.1	7778	8610	-	RIKEN cDNA 1110057H19, putative	Bm1_02655	EDP39156.1_DS237200_6778_7778	bpa-mir-5364|Bpa0028	879	903	895	903	3'_agTCGG-TTA--TTTGTTATGGAGc_5'	5'_aaAGCTGAATGGAARAAATATCTCt_3'	144	-15.55	77.27	68.18	-14.25
EDP32590.1_DS239407_121942_122942	DS239407	EDP32590.1	121310	121942	+	hypothetical protein	Bm1_35385	EDP32590.1_DS239407_121942_122942	bpa-mir-5364|Bpa0028	695	718	710	718	3'_agTCG-GTT-ATTTGTTATGGAgc_5'	5'_gcAGCACAGTTCGACAATACCTgt_3'	146	-23.97	85	75	-14.25
EDP34982.1_DS239119_7335_8335	DS239119	EDP34982.1	5799	7335	+	hypothetical protein	Bm1_23535	EDP34982.1_DS239119_7335_8335	bpa-mir-5364|Bpa0028	378	401	394	401	3'_agTCGGTT-ATTTG-TTATGGAGc_5'	5'_aaAGCTGACGAAACTGATACCTCa_3'	162	-18.73	85.71	71.43	-14.23
EDP34292.1_DS239324_12746_13746	DS239324	EDP34292.1	10116	12746	+	hypothetical protein	Bm1_27070	EDP34292.1_DS239324_12746_13746	bpa-mir-5364|Bpa0028	874	896	888	896	3'_agTCGGTTATTT-GTTATGGAGc_5'	5'_atAGAGAGCAAAGTAATACCTCa_3'	159	-16.75	80	70	-14.14
EDP31843.1_DS239411_2255460_2256460	DS239411	EDP31843.1	2256460	2257856	-	GNS1/SUR4 family protein	Bm1_37910	EDP31843.1_DS239411_2255460_2256460	bpa-mir-5364|Bpa0028	487	509	502	509	3'_agtcggtTATTTGT-TATGGAGc_5'	5'_cgatattAGGACCATATACCTCt_3'	146	-11.05	80	73.33	-14.13
EDP37033.1_DS238432_4752_5752	DS238432	EDP37033.1	3485	4752	+	hypothetical protein	Bm1_13315	EDP37033.1_DS238432_4752_5752	bpa-mir-5364|Bpa0028	538	559	551	559	3'_agtCGGTTATTTGTTATGGAGc_5'	5'_tttGCTGGTAGATAAAACCTCc_3'	143	-17.6	94.44	66.67	-14.09
EDP31735.1_DS239411_1433466_1434466	DS239411	EDP31735.1	1429488	1433466	+	Nuclear hormone receptor family member nhr-31, putative	Bm1_37385	EDP31735.1_DS239411_1433466_1434466	bpa-mir-5364|Bpa0028	390	415	407	415	3'_agtcGGTTATT----TGTTATGGAGc_5'	5'_acctCCGATAACTCCAGAATACCTCt_3'	157	-17.46	76.19	71.43	-14.08
EDP31218.1_DS239414_908433_909433	DS239414	EDP31218.1	907509	908433	+	hypothetical protein	Bm1_42625	EDP31218.1_DS239414_908433_909433	bpa-mir-5364|Bpa0028	381	402	394	402	3'_agtcgGTTATTTGTTATGGAGc_5'	5'_acacaCTATATGAAGTACCTCt_3'	141	-12.91	81.25	68.75	-14.07
EDP36052.1_DS238801_68608_69608	DS238801	EDP36052.1	67632	68608	+	RNase H and integrase-like protein, putative	Bm1_18230	EDP36052.1_DS238801_68608_69608	bpa-mir-5364|Bpa0028	474	497	490	497	3'_agtcgGTTATTTG-T-TATGGAGc_5'	5'_tcataCATTTAACTATATACCTCa_3'	151	-13.32	77.78	77.78	-14.05
EDP29676.1_DS239429_222836_223836	DS239429	EDP29676.1	221128	222836	+	hypothetical protein	Bm1_47675	EDP29676.1_DS239429_222836_223836	bpa-mir-5364|Bpa0028	66	87	80	87	3'_agtcggTTATTTGTTATGGAGc_5'	5'_tgcaaaAATATATGATACCTCt_3'	164	-13.36	93.33	80	-14.03
EDP34379.1_DS239274_999_1999	DS239274	EDP34379.1	57	999	+	hypothetical protein	Bm1_26595	EDP34379.1_DS239274_999_1999	bpa-mir-5364|Bpa0028	755	777	769	777	3'_agtCGGTTAT-TTGTTATGGAGc_5'	5'_tttGCTGAAACTATAATACCTCg_3'	158	-19.38	84.21	68.42	-14
EDP34474.1_DS239221_7268_8268	DS239221	EDP34474.1	6921	7268	+	E239.9-1, putative	Bm1_26005	EDP34474.1_DS239221_7268_8268	bpa-mir-5364|Bpa0028	377	397	389	397	3'_agTCGGTTATTTGTTATGGAGc_5'	5'_aaAGATAATCAA-AATACTTCg_3'	150	-14.63	84.21	73.68	-13.96
EDP33120.1_DS239400_1876677_1877677	DS239400	EDP33120.1	1871441	1876677	+	Kelch motif family protein	Bm1_33480	EDP33120.1_DS239400_1876677_1877677	bpa-mir-5364|Bpa0028	778	798	790	798	3'_agtCGGTTATTTGTTATGGAGc_5'	5'_ttcGCC-GCAAATAATGCCTCt_3'	149	-19.94	88.89	72.22	-13.94
EDP28403.1_DS239832_3366_4366	DS239832	EDP28403.1	4366	4747	-	hypothetical protein	Bm1_56460	EDP28403.1_DS239832_3366_4366	bpa-mir-5364|Bpa0028	801	820	812	820	3'_agTCGGTTATTTGTTATGGAGc_5'	5'_tcAGTTAATAA--AATATCTCa_3'	153	-18.77	89.47	73.68	-13.92
EDP35399.1_DS239030_12480_13480	DS239030	EDP35399.1	13480	14196	-	a part of a retrotransposon, putative	Bm1_21505	EDP35399.1_DS239030_12480_13480	bpa-mir-5364|Bpa0028	875	896	888	896	3'_agTCGGTTATTTGTTATGGAGc_5'	5'_aaAGTAAAGCTTCAATACCTCt_3'	156	-15	73.68	68.42	-13.88
EDP32798.1_DS239402_376396_377396	DS239402	EDP32798.1	377396	379936	-	secreted modular calcium-binding protein 1, putative	Bm1_34695	EDP32798.1_DS239402_376396_377396	bpa-mir-5364|Bpa0028	401	424	416	424	3'_agtcgGTTAT--TTGTTATGGAGc_5'	5'_aacaaCAATAACAACAATACTTCg_3'	156	-21.78	88.89	83.33	-13.87
EDP33997.1_DS239370_35373_36373	DS239370	EDP33997.1	36373	40735	-	Pao retrotransposon peptidase family protein	Bm1_28545	EDP33997.1_DS239370_35373_36373	bpa-mir-5364|Bpa0028	584	607	600	607	3'_agtcgGTTATTTG-T-TATGGAGc_5'	5'_ccataCATTTAACTATATACCTCa_3'	151	-12.64	77.78	77.78	-13.85
EDP38850.1_DS237426_12914_13914	DS237426	EDP38850.1	13914	16371	-	Protein kinase domain containing protein	Bm1_04210	EDP38850.1_DS237426_12914_13914	bpa-mir-5364|Bpa0028	372	392	384	392	3'_agTCGGTTATTTGTTATGGAGc_5'	5'_ttAGCT-CTAATTAATACCTCa_3'	162	-16.7	84.21	73.68	-13.82
EDP32639.1_DS239407_374837_375837	DS239407	EDP32639.1	371429	374837	+	Low-density lipoprotein receptor domain class A containing protein	Bm1_35630	EDP32639.1_DS239407_374837_375837	bpa-mir-5364|Bpa0028	183	205	198	205	3'_agTCGGTTATTTGT-TATGGAGc_5'	5'_acAACCAGTACACACATACCTTt_3'	155	-19.42	85	75	-13.82
EDP32745.1_DS239404_252545_253545	DS239404	EDP32745.1	253545	255355	-	actin 2, putative	Bm1_34930	EDP32745.1_DS239404_252545_253545	bpa-mir-5364|Bpa0028	271	291	284	291	3'_agTCGGTTATTTGTTATGGAGc_5'	5'_ctGGTCGTTAAAC-ATACTTCt_3'	150	-15.95	89.47	68.42	-13.8
EDP32746.1_DS239404_252545_253545	DS239404	EDP32746.1	253545	255318	-	actin 2, putative	Bm1_34930	EDP32746.1_DS239404_252545_253545	bpa-mir-5364|Bpa0028	271	291	284	291	3'_agTCGGTTATTTGTTATGGAGc_5'	5'_ctGGTCGTTAAAC-ATACTTCt_3'	150	-15.95	89.47	68.42	-13.8
EDP29816.1_DS239429_1161372_1162372	DS239429	EDP29816.1	1162372	1164307	-	Eukaryotic-type carbonic anhydrase family protein	Bm1_48370	EDP29816.1_DS239429_1161372_1162372	bpa-mir-5364|Bpa0028	887	909	901	909	3'_agtcggTTATTTG-TTATGGAGc_5'	5'_aatataAATAAACAAATACTTCt_3'	155	-13.2	93.75	87.5	-13.8
EDP38430.1_DS237709_104212_105212	DS237709	EDP38430.1	105212	106697	-	hypothetical protein	Bm1_06290	EDP38430.1_DS237709_104212_105212	bpa-mir-5364|Bpa0028	199	222	215	222	3'_agtcgGTTATTTG-T-TATGGAGc_5'	5'_ccataCATTTAACTATATACCTCa_3'	151	-12.64	77.78	77.78	-13.78
EDP37578.1_DS238078_28116_29116	DS238078	EDP37578.1	23079	28116	+	Integrase core domain containing protein	Bm1_10585	EDP37578.1_DS238078_28116_29116	bpa-mir-5364|Bpa0028	192	215	208	215	3'_agtcgGTTATTTG-T-TATGGAGc_5'	5'_ccgtaCATTTAGCTATATACCTCa_3'	147	-13.64	77.78	72.22	-13.77
EDP31159.1_DS239414_537419_538419	DS239414	EDP31159.1	538419	539059	-	hypothetical protein	Bm1_42325	EDP31159.1_DS239414_537419_538419	bpa-mir-5364|Bpa0028	174	194	186	194	3'_agTCGGTTATTTGTTATGGAGc_5'	5'_ttAGCT-TTTCACAATATCTCa_3'	142	-16.94	78.95	68.42	-13.73
EDP28489.1_DS239766_6970_7970	DS239766	EDP28489.1	2363	6970	+	PHD-finger family protein	Bm1_56025	EDP28489.1_DS239766_6970_7970	bpa-mir-5364|Bpa0028	880	902	894	902	3'_agTCGGTT-ATTTGTTATGGAGc_5'	5'_gcAGTCAAGTAAGTAATATCTCt_3'	163	-24.04	95	75	-13.73
EDP39379.1_DS237071_34146_35146	DS237071	EDP39379.1	35146	39722	-	proline oxidase, mitochondrial precursor, putative	Bm1_01540	EDP39379.1_DS237071_34146_35146	bpa-mir-5364|Bpa0028	332	352	344	352	3'_agTCG-GTTATTTGTTATGGAGc_5'	5'_aaAGCGCAGT--GCAATATCTCa_3'	144	-18.49	85	70	-13.69
EDP35971.1_DS238821_2138_3138	DS238821	EDP35971.1	890	2138	+	Transient-receptor-potential like protein, putative	Bm1_18625	EDP35971.1_DS238821_2138_3138	bpa-mir-5364|Bpa0028	727	748	740	748	3'_agTCGGTTATTTGTTATGGAGc_5'	5'_tcAATCAATGATTAATAGCTCa_3'	140	-17.11	84.21	68.42	-13.69
EDP32727.1_DS239404_128933_129933	DS239404	EDP32727.1	129933	130745	-	hypothetical protein	Bm1_34845	EDP32727.1_DS239404_128933_129933	bpa-mir-5364|Bpa0028	394	414	407	414	3'_agtcggTTATTTGTTATGGAGc_5'	5'_tcataaATTAAAC-ATACTTCa_3'	142	-10.9	86.67	80	-13.69
EDP32436.1_DS239411_6427656_6428656	DS239411	EDP32436.1	6421752	6427656	+	MutS domain III family protein	Bm1_40840	EDP32436.1_DS239411_6427656_6428656	bpa-mir-5364|Bpa0028	975	995	988	995	3'_agTCGGTTATTTGTTATGGAGc_5'	5'_ttAG-CAAAAGGCCATACCTCt_3'	162	-15.47	84.21	73.68	-13.68
EDP29174.1_DS239431_676096_677096	DS239431	EDP29174.1	668245	676096	+	Type III restriction enzyme, res subunit family protein	Bm1_50735	EDP29174.1_DS239431_676096_677096	bpa-mir-5364|Bpa0028	304	327	319	327	3'_agTCGGTT--ATTTGTTATGGAgc_5'	5'_aaAGTTAAATTAAACAGTACCTaa_3'	143	-19.45	90	75	-13.68
EDP30178.1_DS239429_3426981_3427981	DS239429	EDP30178.1	3427981	3429714	-	MSF1-like conserved region family protein	Bm1_50150	EDP30178.1_DS239429_3426981_3427981	bpa-mir-5364|Bpa0028	453	474	466	474	3'_agTC-GGTTATTTGTTATGGAGc_5'	5'_ctAGTCTAAT-TGCAATACTTCt_3'	145	-16.28	85	70	-13.65
EDP38583.1_DS237630_804_1804	DS237630	EDP38583.1	1804	2025	-	hypothetical protein	Bm1_05565	EDP38583.1_DS237630_804_1804	bpa-mir-5364|Bpa0028	452	473	466	473	3'_agTCGGTTATTTGTTATGGAGc_5'	5'_tcAGCTTTGCAACCATACTTCc_3'	140	-15.45	73.68	63.16	-13.61
EDP37486.1_DS238121_276_1276	DS238121	EDP37486.1	211	276	+	hypothetical protein	Bm1_11020	EDP37486.1_DS238121_276_1276	bpa-mir-5364|Bpa0028	271	292	285	292	3'_agTCGGTTATTTGTTATGGAGc_5'	5'_tcAGCTTTGCAACCATACTTCc_3'	140	-15.45	73.68	63.16	-13.61
EDP34500.1_DS239220_233_1233	DS239220	EDP34500.1	168	233	+	hypothetical protein	Bm1_25965	EDP34500.1_DS239220_233_1233	bpa-mir-5364|Bpa0028	271	292	285	292	3'_agTCGGTTATTTGTTATGGAGc_5'	5'_tcAGCTTTGCAACCATACTTCc_3'	140	-15.45	73.68	63.16	-13.61
EDP39020.1_DS237300_13059_14059	DS237300	EDP39020.1	14059	14178	-	hypothetical protein	Bm1_03340	EDP39020.1_DS237300_13059_14059	bpa-mir-5364|Bpa0028	457	481	473	481	3'_agTCGGTTATTTG---TTATGGAGc_5'	5'_tcATTCGATAAGCATAAATACTTCc_3'	147	-18.26	81.82	63.64	-13.57
EDP36907.1_DS238490_28444_29444	DS238490	EDP36907.1	29444	30273	-	trafficking protein particle complex subunit 1, putative	Bm1_13955	EDP36907.1_DS238490_28444_29444	bpa-mir-5364|Bpa0028	184	204	197	204	3'_agTCGGTTATTTGTTATGGAGc_5'	5'_aaAACTAGTAAAT-ATACCTCt_3'	166	-18.08	89.47	73.68	-13.57
EDP32522.1_DS239410_422138_423138	DS239410	EDP32522.1	423138	427266	-	hexokinase, putative	Bm1_36055	EDP32522.1_DS239410_422138_423138	bpa-mir-5364|Bpa0028	241	262	242	249	3'_agtcggttattTGTTATGGAGc_5'	5'_tatatctcttcACAATACCTCt_3'	155	-14.51	100	100	-13.57
EDP38205.1_DS237776_19908_20908	DS237776	EDP38205.1	18922	19908	+	hypothetical protein	Bm1_07470	EDP38205.1_DS237776_19908_20908	bpa-mir-5364|Bpa0028	526	548	541	548	3'_agtcggttATTTGT-TATGGAGc_5'	5'_catacattTAATTATATACCTCa_3'	149	-13.35	85.71	78.57	-13.54
EDP36319.1_DS238709_466_1466	DS238709	EDP36319.1	107	466	+	protein R52.2, putative	Bm1_16880	EDP36319.1_DS238709_466_1466	bpa-mir-5364|Bpa0028	959	979	971	979	3'_agtcggTTATTTGTTATGGAGc_5'	5'_taaaggAAT-GTCAATACCTCg_3'	154	-19.52	86.67	80	-13.53
EDP33586.1_DS239393_936343_937343	DS239393	EDP33586.1	937343	939225	-	Homeobox protein PRH, putative	Bm1_31285	EDP33586.1_DS239393_936343_937343	bpa-mir-5364|Bpa0028	110	131	123	131	3'_agtcGGTTATTTGTTATGGAGc_5'	5'_tacaCTACCGACCAATACCTCa_3'	158	-17.57	82.35	70.59	-13.53
EDP33625.1_DS239391_54897_55897	DS239391	EDP33625.1	48791	54897	+	Sodium:neurotransmitter symporter family protein 1, putative	Bm1_30320	EDP33625.1_DS239391_54897_55897	bpa-mir-5364|Bpa0028	446	472	465	472	3'_agtCGGTTAT--TTGT---TATGGAGc_5'	5'_attGCCAATACCAATACTCATGCCTCa_3'	145	-17.44	78.26	69.57	-13.48
EDP39391.1_DS237063_2580_3580	DS237063	EDP39391.1	3580	4189	-	hypothetical protein	Bm1_01415	EDP39391.1_DS237063_2580_3580	bpa-mir-5364|Bpa0028	154	175	167	175	3'_agtcggttATTTGTTATGGAGc_5'	5'_cacaaactTAAGCAATACTTCt_3'	150	-16.03	100	84.62	-13.46
EDP37505.1_DS238116_606_1606	DS238116	EDP37505.1	1606	2788	-	glyceraldehyde 3-phosphate dehydrogenase	Bm1_10945	EDP37505.1_DS238116_606_1606	bpa-mir-5364|Bpa0028	301	323	316	323	3'_agtCGGTTAT-TTGTTATGGAGc_5'	5'_tttGTGAATACAATGATACCTCa_3'	166	-14	89.47	73.68	-13.43
EDP35659.1_DS238938_3523_4523	DS238938	EDP35659.1	4523	9409	-	Calcium-binding mitochondrial protein Anon-60Da, putative	Bm1_20150	EDP35659.1_DS238938_3523_4523	bpa-mir-5364|Bpa0028	464	485	478	485	3'_agtcGGTTATTTGTTATGGAGc_5'	5'_atttCCAATATTATATACTTCa_3'	142	-14.6	76.47	70.59	-13.28
EDP36333.1_DS238704_28794_29794	DS238704	EDP36333.1	29794	36894	-	SNF2 family N-terminal domain containing protein	Bm1_16825	EDP36333.1_DS238704_28794_29794	bpa-mir-5364|Bpa0028	490	514	507	514	3'_agTCG--GTTATTTG-TTATGGAGc_5'	5'_taAGCTGTAATCATCTCATACCTCt_3'	150	-10.79	72.73	68.18	-13.26
EDP34249.1_DS239347_208597_209597	DS239347	EDP34249.1	208507	208597	+	hypothetical protein	Bm1_27440	EDP34249.1_DS239347_208597_209597	bpa-mir-5364|Bpa0028	738	759	752	759	3'_agtcggTTATTTGTTATGGAGc_5'	5'_ctataaAGTGTGCGATACCTTa_3'	140	-13.72	93.33	60	-13.26
EDP36094.1_DS238778_5302_6302	DS238778	EDP36094.1	2391	5302	+	Zinc finger, C2H2 type family protein	Bm1_18000	EDP36094.1_DS238778_5302_6302	bpa-mir-5364|Bpa0028	905	926	918	926	3'_agTCGGTTATTTGTTATGGAGc_5'	5'_ctAGCTAATGCAGAATACCTTa_3'	160	-19.35	89.47	73.68	-13.25
EDP33791.1_DS239385_14143_15143	DS239385	EDP33791.1	15143	16078	-	Zinc finger, C2H2 type family protein	Bm1_29525	EDP33791.1_DS239385_14143_15143	bpa-mir-5364|Bpa0028	967	988	980	988	3'_agtcggttatTTGTTATGGAgc_5'	5'_acaattctccAACAATACCTaa_3'	140	-14.98	100	100	-13.25
EDP34315.1_DS239313_2022_3022	DS239313	EDP34315.1	954	2022	+	Cytochrome b5-like Heme/Steroid binding domain containing protein	Bm1_26935	EDP34315.1_DS239313_2022_3022	bpa-mir-5364|Bpa0028	746	767	760	767	3'_agtcgGTTATTTGTTATGGAGc_5'	5'_cataaCGGTAAATGATACTTCt_3'	153	-15.58	100	68.75	-13.21
EDP32982.1_DS239400_1040220_1041220	DS239400	EDP32982.1	1035950	1040220	+	Proteasome/cyclosome repeat family protein	Bm1_32795	EDP32982.1_DS239400_1040220_1041220	bpa-mir-5364|Bpa0028	629	651	643	651	3'_agtcGGTTATT-TGTTATGGAgc_5'	5'_cattCAAATAAGACAATACCTaa_3'	153	-16.68	88.24	88.24	-13.2
EDP29199.1_DS239431_889368_890368	DS239431	EDP29199.1	876647	889368	+	AMP-binding enzyme family protein	Bm1_50860	EDP29199.1_DS239431_889368_890368	bpa-mir-5364|Bpa0028	755	776	769	776	3'_agTCGGTTATTTGTTATGGAGc_5'	5'_gcAACCAYTTATTTATACCTCc_3'	158	-14.54	73.68	68.42	-13.11
EDP37124.1_DS238371_67929_68929	DS238371	EDP37124.1	62855	67929	+	hypothetical protein	Bm1_12810	EDP37124.1_DS238371_67929_68929	bpa-mir-5364|Bpa0028	931	954	946	954	3'_agtcGGTT-ATT-TGTTATGGAGc_5'	5'_ttctCCAAGTAAGATAATGCCTCa_3'	152	-19.76	89.47	78.95	-13.1
EDP29182.1_DS239431_733544_734544	DS239431	EDP29182.1	734544	738844	-	Plasmid Maintenance Protein containing protein	Bm1_50775	EDP29182.1_DS239431_733544_734544	bpa-mir-5364|Bpa0028	815	836	828	836	3'_agtCGGTTATTTGTTATGGAgc_5'	5'_cctGCCATCTAATAATACCTgg_3'	147	-21.3	82.35	76.47	-13.1
EDP37443.1_DS238151_25226_26226	DS238151	EDP37443.1	26226	26815	-	hypothetical protein	Bm1_11270	EDP37443.1_DS238151_25226_26226	bpa-mir-5364|Bpa0028	204	225	218	225	3'_agTCGGTTATT-TGTTATGGAGc_5'	5'_atATTTTATAATAC-ATACCTCa_3'	153	-10.77	80	70	-13.04
EDP32286.1_DS239411_5347219_5348219	DS239411	EDP32286.1	5348219	5348785	-	hypothetical protein	Bm1_40115	EDP32286.1_DS239411_5347219_5348219	bpa-mir-5364|Bpa0028	958	978	970	978	3'_agTCGGTTATTTGTTATGGAGc_5'	5'_aaAGATAATCAA-AATACTTCg_3'	150	-14.63	84.21	73.68	-13.04
EDP29818.1_DS239429_1182593_1183593	DS239429	EDP29818.1	1182214	1182593	+	hypothetical protein	Bm1_48380	EDP29818.1_DS239429_1182593_1183593	bpa-mir-5364|Bpa0028	124	145	137	145	3'_agTCGGTTATTTGTTATGGAgc_5'	5'_acAGTCATTTAATAATACTTat_3'	140	-19.12	88.89	72.22	-13.04
EDP32115.1_DS239411_4274728_4275728	DS239411	EDP32115.1	4273123	4274728	+	GH05862p, putative	Bm1_39265	EDP32115.1_DS239411_4274728_4275728	bpa-mir-5364|Bpa0028	680	700	693	700	3'_agtcGGTTATTTGTTATGGAGc_5'	5'_atctTCAG-ACACTATACCTCt_3'	152	-12.32	82.35	70.59	-13.01
EDP31468.1_DS239412_688769_689769	DS239412	EDP31468.1	689769	694111	-	hypothetical protein	Bm1_41445	EDP31468.1_DS239412_688769_689769	bpa-mir-5364|Bpa0028	172	194	186	194	3'_agTCGGT-TATTTGTTATGGAGc_5'	5'_gaATCCATTTTTTTAATACCTCc_3'	147	-15.13	70	65	-13.01
EDP36111.1_DS238771_4848_5848	DS238771	EDP36111.1	3687	4848	+	hypothetical protein	Bm1_17905	EDP36111.1_DS238771_4848_5848	bpa-mir-5364|Bpa0028	318	341	333	341	3'_agtcgGTTATT--TGTTATGGAGc_5'	5'_tggtaCTGTAGTCACAATACTTCg_3'	140	-20.15	83.33	66.67	-13
EDP34621.1_DS239203_43814_44814	DS239203	EDP34621.1	42904	43814	+	hypothetical protein	Bm1_25350	EDP34621.1_DS239203_43814_44814	bpa-mir-5364|Bpa0028	167	187	179	187	3'_agTCGGTTATTTGTTATGGAGc_5'	5'_aaAGATAATCAA-AATACTTCg_3'	150	-14.63	84.21	73.68	-13
EDP28987.1_DS239491_560_1560	DS239491	EDP28987.1	23	560	+	glutamine synthetase, putative	Bm1_53470	EDP28987.1_DS239491_560_1560	bpa-mir-5364|Bpa0028	197	219	211	219	3'_agTCGGTTATT-TGTTATGGAgc_5'	5'_ttATCTAATAATACAATACCTat_3'	159	-18.47	89.47	84.21	-12.98
EDP32818.1_DS239401_35553_36553	DS239401	EDP32818.1	33808	35553	+	Leucine Rich Repeat family protein	Bm1_34400	EDP32818.1_DS239401_35553_36553	bpa-mir-5364|Bpa0028	18	41	33	41	3'_agTCGGTT--ATTTGTTATGGAGc_5'	5'_aaAGTTAGACTGTACAGTACCTCt_3'	147	-18.61	85.71	61.9	-12.96
EDP30965.1_DS239416_987440_988440	DS239416	EDP30965.1	988440	990256	-	hypothetical protein	Bm1_43765	EDP30965.1_DS239416_987440_988440	bpa-mir-5364|Bpa0028	686	707	700	707	3'_agtcggttatttgtTATGGAGc_5'	5'_aaactttcctatttATACCTCa_3'	140	-10.55	100	100	-12.96
EDP29509.1_DS239431_3080436_3081436	DS239431	EDP29509.1	3080164	3080436	+	hypothetical protein	Bm1_52410	EDP29509.1_DS239431_3080436_3081436	bpa-mir-5364|Bpa0028	532	554	547	554	3'_agTCGGTTA--TTTGTTATGGAGc_5'	5'_ctAGAAAATTCAAAT-ATACCTCa_3'	153	-12.8	76.19	71.43	-12.96
EDP36144.1_DS238763_52621_53621	DS238763	EDP36144.1	52348	52621	+	hypothetical protein	Bm1_17760	EDP36144.1_DS238763_52621_53621	bpa-mir-5364|Bpa0028	195	215	207	215	3'_agTCGGTTATTTGTTATGGAGc_5'	5'_atATTTAA-AATCAATACTTCa_3'	146	-10.78	84.21	68.42	-12.95
EDP36591.1_DS238645_2745_3745	DS238645	EDP36591.1	2548	2745	+	conserved hypothetical protein	Bm1_15530	EDP36591.1_DS238645_2745_3745	bpa-mir-5364|Bpa0028	458	479	471	479	3'_agTCGGTTATTTGTTATGGAGc_5'	5'_ttAGCGTCAAAATAATATCTCa_3'	148	-16.33	78.95	68.42	-12.92
EDP30531.1_DS239419_1038039_1039039	DS239419	EDP30531.1	1030860	1038039	+	von Willebrand factor type A domain containing protein	Bm1_46570	EDP30531.1_DS239419_1038039_1039039	bpa-mir-5364|Bpa0028	962	986	978	986	3'_agtCGGTTATTT---GTTATGGAgc_5'	5'_actGCCAACAAAAACCAATACCTat_3'	150	-18.46	80	80	-12.89
EDP37020.1_DS238438_2828_3828	DS238438	EDP37020.1	56	2828	+	hypothetical protein	Bm1_13350	EDP37020.1_DS238438_2828_3828	bpa-mir-5364|Bpa0028	696	716	708	716	3'_agTCGGTTATTTGTTATGGAGc_5'	5'_tcGGCTGCCAAA-AATGCCTCt_3'	142	-16.61	84.21	63.16	-12.85
EDP31425.1_DS239412_351791_352791	DS239412	EDP31425.1	352791	356240	-	Aspartyl-tRNA synthetase, putative	Bm1_41230	EDP31425.1_DS239412_351791_352791	bpa-mir-5364|Bpa0028	930	952	945	952	3'_agtcGGTTATTTG-TTATGGAGc_5'	5'_ttttTCATTGAACGGATACCTCt_3'	161	-15.83	88.89	72.22	-12.82
EDP30866.1_DS239416_328443_329443	DS239416	EDP30866.1	315672	328443	+	SMC proteins Flexible Hinge Domain containing protein	Bm1_43270	EDP30866.1_DS239416_328443_329443	bpa-mir-5364|Bpa0028	5	28	20	28	3'_agtCGGTTATT--TGTTATGGAGc_5'	5'_tatGCCATTAATCAAAATACTTCt_3'	150	-13.31	80	75	-12.76
EDP34221.1_DS239347_39774_40774	DS239347	EDP34221.1	37193	39774	+	hypothetical protein	Bm1_27320	EDP34221.1_DS239347_39774_40774	bpa-mir-5364|Bpa0028	452	473	466	473	3'_agTCGGTTATTTGTTATGGAGc_5'	5'_atAGTCATCCAATCATACCTCa_3'	160	-17.34	78.95	68.42	-12.75
EDP38882.1_DS237395_948_1948	DS237395	EDP38882.1	114	948	+	Acid phosphatase B0361.7 precursor, putative	Bm1_04035	EDP38882.1_DS237395_948_1948	bpa-mir-5364|Bpa0028	89	109	102	109	3'_agtcGGTTATTTGTTATGGAGc_5'	5'_tctaTCAATTTAC-ATACTTCt_3'	140	-13.55	82.35	70.59	-12.74
EDP34835.1_DS239149_9716_10716	DS239149	EDP34835.1	9129	9716	+	gag protein, putative	Bm1_24265	EDP34835.1_DS239149_9716_10716	bpa-mir-5364|Bpa0028	140	160	152	160	3'_agTCGGTTATTTGTTATGGAGc_5'	5'_aaAGATAATCAA-AATACTTCg_3'	150	-14.63	84.21	73.68	-12.74
EDP35404.1_DS239029_4480_5480	DS239029	EDP35404.1	2680	4480	+	hypothetical protein	Bm1_21460	EDP35404.1_DS239029_4480_5480	bpa-mir-5364|Bpa0028	900	919	911	919	3'_agTCGGTTATTTGTTATGGAGc_5'	5'_tcAACCA--GAAGAATATCTCa_3'	141	-15.35	78.95	68.42	-12.73
EDP35867.1_DS238854_15429_16429	DS238854	EDP35867.1	16429	16830	-	gag protein, putative	Bm1_19165	EDP35867.1_DS238854_15429_16429	bpa-mir-5364|Bpa0028	326	346	338	346	3'_agTCGGTTATTTGTTATGGAGc_5'	5'_aaAGATAATCAA-AATACTTCg_3'	150	-14.63	84.21	73.68	-12.7
EDP35868.1_DS238854_15896_16896	DS238854	EDP35868.1	16896	17165	-	hypothetical protein	Bm1_19170	EDP35868.1_DS238854_15896_16896	bpa-mir-5364|Bpa0028	793	813	805	813	3'_agTCGGTTATTTGTTATGGAGc_5'	5'_aaAGATAATCAA-AATACTTCg_3'	150	-14.63	84.21	73.68	-12.7
EDP29644.1_DS239431_3950286_3951286	DS239431	EDP29644.1	3949496	3950286	+	hypothetical protein	Bm1_53085	EDP29644.1_DS239431_3950286_3951286	bpa-mir-5364|Bpa0028	967	989	981	989	3'_agtCGGTTA-TTTGTTATGGAGc_5'	5'_tacGTTAATCAAATAATACCRCa_3'	150	-14.28	89.47	73.68	-12.7
EDP37929.1_DS237873_123411_124411	DS237873	EDP37929.1	124411	127044	-	hypothetical protein	Bm1_08895	EDP37929.1_DS237873_123411_124411	bpa-mir-5364|Bpa0028	187	207	199	207	3'_agTCGGTTATTTGTTATGGAGc_5'	5'_tcAGCT-TTTATCAGTACCTCa_3'	142	-21.96	78.95	68.42	-12.69
EDP30179.1_DS239429_3431111_3432111	DS239429	EDP30179.1	3432111	3434703	-	Histidine acid phosphatase family protein	Bm1_50155	EDP30179.1_DS239429_3431111_3432111	bpa-mir-5364|Bpa0028	466	488	482	488	3'_agtcgGTTATT-TGTTATGGAGc_5'	5'_agttgCAGTAATGTTGTACCTCa_3'	140	-15.8	88.24	64.71	-12.68
EDP32024.1_DS239411_3641278_3642278	DS239411	EDP32024.1	3642278	3646572	-	Zinc finger, C2H2 type family protein	Bm1_38815	EDP32024.1_DS239411_3641278_3642278	bpa-mir-5364|Bpa0028	714	736	729	736	3'_agtcgGTTATTTGT-TATGGAGc_5'	5'_ttgtgCAGTCCTTACATACCTCa_3'	144	-17.26	76.47	64.71	-12.67
EDP36076.1_DS238792_1899_2899	DS238792	EDP36076.1	443	1899	+	conserved hypothetical protein	Bm1_18095	EDP36076.1_DS238792_1899_2899	bpa-mir-5364|Bpa0028	701	724	716	724	3'_agtCGG--TTATTTGTTATGGAGc_5'	5'_cctGCCGAAGTTAATAATATCTCt_3'	150	-17.96	85	70	-12.66
EDP32947.1_DS239400_819338_820338	DS239400	EDP32947.1	818062	819338	+	hypothetical protein	Bm1_32620	EDP32947.1_DS239400_819338_820338	bpa-mir-5364|Bpa0028	711	732	725	732	3'_agTCGGT-TATTTGTTATGGAGc_5'	5'_acAGCCATATATA-GATACTTCc_3'	149	-19.6	85	75	-12.66
EDP36243.1_DS238730_54033_55033	DS238730	EDP36243.1	55033	56886	-	conserved hypothetical protein	Bm1_17285	EDP36243.1_DS238730_54033_55033	bpa-mir-5364|Bpa0028	874	897	889	897	3'_agtCGGTTA--TTTGTTATGGAGc_5'	5'_aatGCTCATTAAAATAATATCTCa_3'	150	-14.62	85	70	-12.64
EDP30126.1_DS239429_3000593_3001593	DS239429	EDP30126.1	3001593	3002478	-	junctophilin, putative	Bm1_49895	EDP30126.1_DS239429_3000593_3001593	bpa-mir-5364|Bpa0028	515	534	526	534	3'_agtCGGTTATTTGTTATGGAgc_5'	5'_aatGCCA--AAACAATACCTga_3'	152	-20.04	88.24	88.24	-12.64
EDP39629.1_DS236914_1_554	DS236914	EDP39629.1	554	2992	-	conserved hypothetical protein	Bm1_00215	EDP39629.1_DS236914_1_554	bpa-mir-5364|Bpa0028	223	244	236	244	3'_agtcGGTTATTTGTTATGGAGc_5'	5'_tggtCCAAATAATAATACTTCa_3'	154	-16.3	88.24	76.47	-12.63
EDP33407.1_DS239395_377802_378802	DS239395	EDP33407.1	373104	377802	+	LEM domain containing protein	Bm1_31790	EDP33407.1_DS239395_377802_378802	bpa-mir-5364|Bpa0028	667	688	682	688	3'_agTCGGTTATTTGTTATGGAGc_5'	5'_tcATCCATTAATTGGTACCTCg_3'	152	-21.99	84.21	68.42	-12.63
EDP33193.1_DS239400_2335670_2336670	DS239400	EDP33193.1	2336670	2339332	-	Protein kinase domain containing protein	Bm1_33835	EDP33193.1_DS239400_2335670_2336670	bpa-mir-5364|Bpa0028	369	390	382	390	3'_agtcggTTATTTGTTATGGAGc_5'	5'_atgaaaAATGAACAATTCCTCa_3'	144	-15.78	93.33	86.67	-12.62
EDP32772.1_DS239402_177922_178922	DS239402	EDP32772.1	178922	182556	-	conserved hypothetical protein	Bm1_34565	EDP32772.1_DS239402_177922_178922	bpa-mir-5364|Bpa0028	921	942	934	942	3'_agtcggTTATTTGTTATGGAGc_5'	5'_ctaataAATGAATAATTCCTCa_3'	140	-13.79	93.33	80	-12.59
EDP30386.1_DS239419_113623_114623	DS239419	EDP30386.1	112360	113623	+	MNN4 protein, putative	Bm1_45835	EDP30386.1_DS239419_113623_114623	bpa-mir-5364|Bpa0028	656	677	669	677	3'_agtcggttATTTGTTATGGAGc_5'	5'_tctcttgcTAAGCAGTACCTCc_3'	150	-17.79	100	84.62	-12.59
EDP36776.1_DS238540_374_1374	DS238540	EDP36776.1	1374	2221	-	hypothetical protein	Bm1_14585	EDP36776.1_DS238540_374_1374	bpa-mir-5364|Bpa0028	259	279	271	279	3'_agTCGGTTATTTGTTATGGAGc_5'	5'_ttAGTCCG-GAACAATACCTTg_3'	150	-24.39	89.47	68.42	-12.55
EDP28393.1_DS239840_330_1330	DS239840	EDP28393.1	1330	1811	-	Conserved hypothetical protein, putative	Bm1_56500	EDP28393.1_DS239840_330_1330	bpa-mir-5364|Bpa0028	364	384	376	384	3'_agTCGGTTATTTGTTATGGAGc_5'	5'_aaAACCTAT-TACAATACTTCt_3'	146	-14.22	78.95	73.68	-12.54
EDP35933.1_DS238833_102787_103787	DS238833	EDP35933.1	101098	102787	+	Bucentaur or craniofacial development family protein	Bm1_18870	EDP35933.1_DS238833_102787_103787	bpa-mir-5364|Bpa0028	527	545	537	545	3'_agTCGGTTATTTGTTATGGAGc_5'	5'_aaAGCCTAT---TAATACCTTt_3'	140	-14.79	78.95	68.42	-12.52
EDP29479.1_DS239431_2823865_2824865	DS239431	EDP29479.1	2824865	2828310	-	hypothetical protein	Bm1_52260	EDP29479.1_DS239431_2823865_2824865	bpa-mir-5364|Bpa0028	623	642	635	642	3'_agTCGGTTATTTGTTATGGAGc_5'	5'_aaAGTCATT--ATGATATCTCa_3'	141	-13.5	84.21	63.16	-12.52
EDP33997.1_DS239370_35373_36373	DS239370	EDP33997.1	36373	40735	-	Pao retrotransposon peptidase family protein	Bm1_28545	EDP33997.1_DS239370_35373_36373	bpa-mir-5364|Bpa0028	45	67	59	67	3'_agtCGGTTATTTG-TTATGGAGc_5'	5'_cttGCCACGAAACTAATACTTCa_3'	154	-16.47	84.21	78.95	-12.51
EDP29766.1_DS239429_855916_856916	DS239429	EDP29766.1	852370	855916	+	hypothetical protein	Bm1_48120	EDP29766.1_DS239429_855916_856916	bpa-mir-5364|Bpa0028	966	987	987	994	3'_agtcggtTATTTGTTATGGAGc_5'	5'_atatgacATCGGCCATACCTCa_3'	151	-16.83	85.71	71.43	-12.5
EDP29997.1_DS239429_2251142_2252142	DS239429	EDP29997.1	2250342	2251142	+	Leucine Rich Repeat family protein	Bm1_49255	EDP29997.1_DS239429_2251142_2252142	bpa-mir-5364|Bpa0028	49	70	62	70	3'_agtcGGTTATTTGTTATGGAGc_5'	5'_actcTTACTACACAATATCTCa_3'	150	-13.33	88.24	70.59	-12.5
EDP35189.1_DS239077_150378_151378	DS239077	EDP35189.1	151378	155528	-	conserved hypothetical protein	Bm1_22640	EDP35189.1_DS239077_150378_151378	bpa-mir-5364|Bpa0028	293	314	306	314	3'_agTCGGTTATTTGTTATGGAGc_5'	5'_acAGCTATTTGCTAATATCTCt_3'	148	-17.9	84.21	63.16	-12.49
EDP32429.1_DS239411_6374276_6375276	DS239411	EDP32429.1	6375276	6381247	-	PAN domain containing protein	Bm1_40805	EDP32429.1_DS239411_6374276_6375276	bpa-mir-5364|Bpa0028	71	94	87	94	3'_agTCGGTTATTT-GT-TATGGAGc_5'	5'_acAGCATGTAAATTACATACCTTt_3'	142	-17.35	80.95	66.67	-12.49
EDP38486.1_DS237687_9670_10670	DS237687	EDP38486.1	10670	11422	-	conserved hypothetical protein	Bm1_06045	EDP38486.1_DS237687_9670_10670	bpa-mir-5364|Bpa0028	326	346	338	346	3'_agTCGGTTATTTGTTATGGAGc_5'	5'_aaAGATAATCAA-AATACTTCg_3'	150	-14.63	84.21	73.68	-12.48
EDP36840.1_DS238507_65781_66781	DS238507	EDP36840.1	66781	70296	-	hypothetical protein	Bm1_14310	EDP36840.1_DS238507_65781_66781	bpa-mir-5364|Bpa0028	31	52	44	52	3'_agtCGGTTATTTGTTATGGAGc_5'	5'_ctcGCAAATATATAATACTTCa_3'	159	-14.81	88.89	77.78	-12.47
EDP37173.1_DS238346_25564_26564	DS238346	EDP37173.1	25179	25564	+	hypothetical protein	Bm1_12620	EDP37173.1_DS238346_25564_26564	bpa-mir-5364|Bpa0028	648	675	667	675	3'_agTCGGT-TATTT-----GTTATGGAGc_5'	5'_tcATTCACATAAATTTTCTAATACCTCt_3'	150	-14.77	72	64	-12.45
EDP35775.1_DS238889_2411_3411	DS238889	EDP35775.1	320	2411	+	Mechanosensory protein 2, putative	Bm1_19615	EDP35775.1_DS238889_2411_3411	bpa-mir-5364|Bpa0028	951	972	964	972	3'_agtcGGTTATTTGTTATGGAgc_5'	5'_atgcCTGATCTACAATACCTat_3'	146	-18.32	87.5	75	-12.45
EDP35154.1_DS239081_11265_12265	DS239081	EDP35154.1	10880	11265	+	hypothetical protein	Bm1_22715	EDP35154.1_DS239081_11265_12265	bpa-mir-5364|Bpa0028	648	675	667	675	3'_agTCGGT-TATTT-----GTTATGGAGc_5'	5'_tcATTCACATAAATTTTCTAATACCTCt_3'	150	-14.77	72	64	-12.45
EDP28583.1_DS239712_1_410	DS239712	EDP28583.1	410	1117	-	hypothetical protein	Bm1_55555	EDP28583.1_DS239712_1_410	bpa-mir-5364|Bpa0028	224	244	236	244	3'_agTCGGTTATTTGTTATGGAGc_5'	5'_atATTTAA-AATCAATACTTCa_3'	146	-10.78	84.21	68.42	-12.44
EDP30482.1_DS239419_706364_707364	DS239419	EDP30482.1	702524	706364	+	hypothetical protein	Bm1_46325	EDP30482.1_DS239419_706364_707364	bpa-mir-5364|Bpa0028	527	551	544	551	3'_agTCGGTTATTT---GTTATGGAGc_5'	5'_tcAGACAATAAGAATTGATACTTCa_3'	147	-17.99	81.82	63.64	-12.43
EDP30111.1_DS239429_2930056_2931056	DS239429	EDP30111.1	2931056	2933723	-	Cysteine desulfurase, mitochondrial precursor, putative	Bm1_49825	EDP30111.1_DS239429_2930056_2931056	bpa-mir-5364|Bpa0028	108	130	123	130	3'_agTCGGT-TATTTGTTATGGAGc_5'	5'_ttAGCTACCTTTCCCATACCTCa_3'	147	-13.93	70	65	-12.41
EDP37539.1_DS238102_84067_85067	DS238102	EDP37539.1	85067	89599	-	hypothetical protein	Bm1_10845	EDP37539.1_DS238102_84067_85067	bpa-mir-5364|Bpa0028	799	818	810	818	3'_agTCGGTTATTTGTTATGGAGc_5'	5'_gcAGTC--TATCCAATGCCTCa_3'	141	-19.79	78.95	68.42	-12.4
EDP34044.1_DS239367_1550_2550	DS239367	EDP34044.1	106	1550	+	conserved hypothetical protein	Bm1_28265	EDP34044.1_DS239367_1550_2550	bpa-mir-5364|Bpa0028	712	735	727	735	3'_agtCGG--TTATTTGTTATGGAGc_5'	5'_cctGCCGAAGTTAATAATATCTCt_3'	150	-17.96	85	70	-12.39
EDP32274.1_DS239411_5290297_5291297	DS239411	EDP32274.1	5284893	5290297	+	Hypothetical 84.0 kDa protein T23G5.2 in chromosome III, putative	Bm1_40055	EDP32274.1_DS239411_5290297_5291297	bpa-mir-5364|Bpa0028	432	455	448	455	3'_agtCGGTTAT-TTGT-TATGGAGc_5'	5'_ttcGTTTATATTATATATACCTCg_3'	149	-16.7	80	65	-12.39
EDP28696.1_DS239647_1343_2343	DS239647	EDP28696.1	1087	1343	+	hypothetical protein	Bm1_54970	EDP28696.1_DS239647_1343_2343	bpa-mir-5364|Bpa0028	823	844	836	844	3'_agTCGGTTATTTGTTATGGAGc_5'	5'_ttAGTTCATAGAAAATACCTTt_3'	156	-15.02	89.47	68.42	-12.36
EDP38309.1_DS237740_25728_26728	DS237740	EDP38309.1	24320	25728	+	Streptomyces cyclase/dehydrase family protein	Bm1_06945	EDP38309.1_DS237740_25728_26728	bpa-mir-5364|Bpa0028	169	190	182	190	3'_agtcggTTATTTGTTATGGAGc_5'	5'_tctataAATATAAAATATCTCt_3'	148	-9.64	86.67	80	-12.35
EDP37577.1_DS238078_22071_23071	DS238078	EDP37577.1	21733	22071	+	hypothetical protein	Bm1_10580	EDP37577.1_DS238078_22071_23071	bpa-mir-5364|Bpa0028	739	759	751	759	3'_agTCGGTTATTTGTTATGGAGc_5'	5'_aaAGATAATCAA-AATACTTCg_3'	150	-14.63	84.21	73.68	-12.35
EDP38328.1_DS237737_45932_46932	DS237737	EDP38328.1	46932	47408	-	env-like protein, putative	Bm1_06890	EDP38328.1_DS237737_45932_46932	bpa-mir-5364|Bpa0028	191	214	206	214	3'_agtcggTTATTT--GTTATGGAGc_5'	5'_aatttaAATTAGTTCAATACCTCc_3'	155	-15.29	82.35	76.47	-12.32
EDP32567.1_DS239407_6444_7444	DS239407	EDP32567.1	7444	10674	-	Zinc finger, C2H2 type family protein	Bm1_35265	EDP32567.1_DS239407_6444_7444	bpa-mir-5364|Bpa0028	259	281	274	281	3'_agTCGGTTATTTG-TTATGGAGc_5'	5'_tcAGCAGGGAAACGGATACCTCt_3'	163	-20.57	85	70	-12.32
EDP37848.1_DS237918_17650_18650	DS237918	EDP37848.1	18650	20877	-	jmjC domain containing protein	Bm1_09240	EDP37848.1_DS237918_17650_18650	bpa-mir-5364|Bpa0028	9	29	21	29	3'_agtcGGTTATTTGTTATGGAGc_5'	5'_acctTTGATAGA-AATACCTCa_3'	160	-14.8	94.12	70.59	-12.3
EDP38030.1_DS237834_6680_7680	DS237834	EDP38030.1	5631	6680	+	RNase H and integrase-like protein, putative	Bm1_08295	EDP38030.1_DS237834_6680_7680	bpa-mir-5364|Bpa0028	802	824	816	824	3'_agtCGGTTATTTG-TTATGGAGc_5'	5'_cttGCCACGAAACTAATACTTCa_3'	154	-16.47	84.21	78.95	-12.29
EDP29300.1_DS239431_1553854_1554854	DS239431	EDP29300.1	1554854	1559524	-	Eukaryotic-type DNA primase, large subunit family protein	Bm1_51365	EDP29300.1_DS239431_1553854_1554854	bpa-mir-5364|Bpa0028	51	72	65	72	3'_agtcggtTATTTGTTATGGAGc_5'	5'_tgctgttATAAATTATACCTCt_3'	163	-14.88	92.86	85.71	-12.29
EDP34532.1_DS239215_84780_85780	DS239215	EDP34532.1	85780	88323	-	Lipase family protein	Bm1_25750	EDP34532.1_DS239215_84780_85780	bpa-mir-5364|Bpa0028	941	963	955	963	3'_agtcGGTTATTTG-TTATGGAGc_5'	5'_ttttCCAATAAGTAAATACCTTt_3'	157	-18.44	94.44	77.78	-12.21
EDP32365.1_DS239411_5943808_5944808	DS239411	EDP32365.1	5944808	5947151	-	jmjC domain containing protein	Bm1_40500	EDP32365.1_DS239411_5943808_5944808	bpa-mir-5364|Bpa0028	199	220	212	220	3'_agTCGGTTATTTGTTATGGAGc_5'	5'_agAGAGGAAAAATAATGCCTCa_3'	152	-15.95	84.21	68.42	-12.21
EDP35075.1_DS239097_4021_5021	DS239097	EDP35075.1	581	4021	+	Alpha-2-macroglobulin family N-terminal region containing protein	Bm1_23100	EDP35075.1_DS239097_4021_5021	bpa-mir-5364|Bpa0028	322	344	336	344	3'_agTCGGTT-ATTTGTTATGGAGc_5'	5'_caAGTTAATTAGGGAATGCCTCa_3'	151	-18.74	90	65	-12.19
EDP28316.1_DS239891_3903_4903	DS239891	EDP28316.1	4903	5649	-	Degenerin-like protein ZK770.1 in chromosome I, putative	Bm1_56895	EDP28316.1_DS239891_3903_4903	bpa-mir-5364|Bpa0028	189	210	203	210	3'_agtcggttatttgtTATGGAGc_5'	5'_tattatcctctggcATACCTCa_3'	140	-12.75	100	100	-12.19
EDP34548.1_DS239215_203453_204453	DS239215	EDP34548.1	204453	209828	-	4930438O05Rik protein, putative	Bm1_25830	EDP34548.1_DS239215_203453_204453	bpa-mir-5364|Bpa0028	444	466	458	466	3'_agtcggTTATTT-GTTATGGAGc_5'	5'_ttttggAACAGATCAATGCCTCc_3'	143	-14.78	87.5	75	-12.17
EDP36098.1_DS238777_10931_11931	DS238777	EDP36098.1	11931	12290	-	Histidine-rich glycoprotein precursor, putative	Bm1_17990	EDP36098.1_DS238777_10931_11931	bpa-mir-5364|Bpa0028	940	960	952	960	3'_agtcGGTTATTTGTTATGGAgc_5'	5'_atgtCCAAT-AACAGTACCTaa_3'	140	-20.36	93.75	87.5	-12.13
EDP35355.1_DS239037_13243_14243	DS239037	EDP35355.1	14243	14377	-	hypothetical protein	Bm1_21720	EDP35355.1_DS239037_13243_14243	bpa-mir-5364|Bpa0028	929	949	941	949	3'_agTCGGTTATTTGTTATGGAGc_5'	5'_aaAGATAATCAA-AATACTTCg_3'	150	-14.63	84.21	73.68	-12.13
EDP28990.1_DS239491_9837_10837	DS239491	EDP28990.1	10837	12627	-	Hypothetical RING finger protein C16C10.5 in chromosome III, putative	Bm1_53485	EDP28990.1_DS239491_9837_10837	bpa-mir-5364|Bpa0028	86	106	99	106	3'_agtcGGTTATTTGTTATGGAGc_5'	5'_aactCCAATGAA-GATATCTCt_3'	152	-17.12	94.12	76.47	-12.13
EDP31151.1_DS239414_475812_476812	DS239414	EDP31151.1	476812	484142	-	hypothetical protein	Bm1_42285	EDP31151.1_DS239414_475812_476812	bpa-mir-5364|Bpa0028	222	242	235	242	3'_agtcggttaTTTGTTATGGAGc_5'	5'_tttaagttcAAAC-ATACCTCa_3'	151	-13.08	91.67	91.67	-12.11
EDP29266.1_DS239431_1289049_1290049	DS239431	EDP29266.1	1290049	1293957	-	Cytochrome P450 family protein	Bm1_51195	EDP29266.1_DS239431_1289049_1290049	bpa-mir-5364|Bpa0028	844	867	859	867	3'_agtcggTTATTTG--TTATGGAGc_5'	5'_taataaATTTAACGAAATACCTCt_3'	151	-11.66	76.47	76.47	-12.1
EDP35365.1_DS239035_15643_16643	DS239035	EDP35365.1	12307	15643	+	ab-hydrolase associated lipase region family protein	Bm1_21635	EDP35365.1_DS239035_15643_16643	bpa-mir-5364|Bpa0028	565	585	578	585	3'_agtCGGTTATTTGTTATGGAGc_5'	5'_agtGTTATTGCAT-ATACCTCt_3'	149	-10.76	83.33	61.11	-12.08
EDP29638.1_DS239431_3904615_3905615	DS239431	EDP29638.1	3905615	3908444	-	Fucosyl transferase family protein	Bm1_53055	EDP29638.1_DS239431_3904615_3905615	bpa-mir-5364|Bpa0028	706	727	719	727	3'_agTCGGTTATTTGTTATGGAgc_5'	5'_aaACTTGATATGCAATACCTat_3'	148	-12.79	88.89	66.67	-12.08
EDP38651.1_DS237600_1583_2583	DS237600	EDP38651.1	1502	1583	+	hypothetical protein	Bm1_05210	EDP38651.1_DS237600_1583_2583	bpa-mir-5364|Bpa0028	797	819	812	819	3'_agTCGGT-TATTTGTTATGGAGc_5'	5'_gaAGCCATTTATTCTATACTTCa_3'	143	-14.85	75	70	-12.07
EDP34636.1_DS239200_5015_6015	DS239200	EDP34636.1	3779	5015	+	Prion-like-, putative	Bm1_25285	EDP34636.1_DS239200_5015_6015	bpa-mir-5364|Bpa0028	837	858	850	858	3'_agtcggTTATTTGTTATGGAgc_5'	5'_gctttaAATAGATAATACCTaa_3'	152	-16.68	100	85.71	-12.06
EDP31744.1_DS239411_1468707_1469707	DS239411	EDP31744.1	1469707	1471626	-	hypothetical protein	Bm1_37430	EDP31744.1_DS239411_1468707_1469707	bpa-mir-5364|Bpa0028	489	508	500	508	3'_agTCGGTTATTTGTTATGGAGc_5'	5'_acGGCTGGT--ACAATACTTCt_3'	145	-19.32	89.47	63.16	-12.04
EDP32902.1_DS239400_513053_514053	DS239400	EDP32902.1	514053	514473	-	Rnf3 protein, putative	Bm1_32390	EDP32902.1_DS239400_513053_514053	bpa-mir-5364|Bpa0028	560	583	575	583	3'_agTCGGTTA--TTTGTTATGGAGc_5'	5'_tcAGCTCGTGCATATAATACTTCa_3'	143	-18.42	80.95	61.9	-12.03
EDP33587.1_DS239393_947619_948619	DS239393	EDP33587.1	942950	947619	+	hypothetical protein	Bm1_31290	EDP33587.1_DS239393_947619_948619	bpa-mir-5364|Bpa0028	741	762	754	762	3'_agtcggtTATTTGTTATGGAgc_5'	5'_taataatATAAATAATACCTaa_3'	151	-14.67	100	92.31	-11.96
EDP38007.1_DS237847_35579_36579	DS237847	EDP38007.1	36579	37022	-	karyopherin alpha, putative	Bm1_08460	EDP38007.1_DS237847_35579_36579	bpa-mir-5364|Bpa0028	876	899	891	899	3'_agtcggTTAT--TTGTTATGGAgc_5'	5'_ataataAATAGTAACAATACCTaa_3'	147	-15.6	87.5	87.5	-11.95
EDP34481.1_DS239221_57737_58737	DS239221	EDP34481.1	58737	60398	-	conserved hypothetical protein	Bm1_26040	EDP34481.1_DS239221_57737_58737	bpa-mir-5364|Bpa0028	651	677	669	677	3'_agtCGG-TTATTTG----TTATGGAGc_5'	5'_gatGCTGAGTAAACTGCAAATGCCTCa_3'	141	-16.07	78.26	65.22	-11.95
EDP30088.1_DS239429_2807933_2808933	DS239429	EDP30088.1	2807653	2807933	+	CG32590-PA, putative	Bm1_49705	EDP30088.1_DS239429_2807933_2808933	bpa-mir-5364|Bpa0028	773	793	786	793	3'_agtcgGTTATTTGTTATGGAGc_5'	5'_atttaCAATAAAT-ATACCTCa_3'	167	-17.55	93.75	87.5	-11.95
EDP30413.1_DS239419_292062_293062	DS239419	EDP30413.1	289084	292062	+	conserved hypothetical protein	Bm1_45980	EDP30413.1_DS239419_292062_293062	bpa-mir-5364|Bpa0028	620	641	633	641	3'_agtcGGTTATTTGTTATGGAGc_5'	5'_cacaTCAGTCCCCAATATCTCa_3'	142	-17	82.35	64.71	-11.92
EDP34281.1_DS239330_28114_29114	DS239330	EDP34281.1	29114	30457	-	hypothetical protein	Bm1_27145	EDP34281.1_DS239330_28114_29114	bpa-mir-5364|Bpa0028	421	444	436	444	3'_agTCG-GTTATT-TGTTATGGAGc_5'	5'_gtAGTGCAATAACATAATACTTCt_3'	158	-17.89	90.48	76.19	-11.91
EDP32133.1_DS239411_4359995_4360995	DS239411	EDP32133.1	4360995	4363856	-	GDP-fucose protein O-fucosyltransferase 2 precursor, putative	Bm1_39355	EDP32133.1_DS239411_4359995_4360995	bpa-mir-5364|Bpa0028	784	805	797	805	3'_agTCGG-TTATTTGTTATGGAGc_5'	5'_tcATCCAAATAAA-AATACCTTg_3'	153	-20	85	80	-11.89
EDP34262.1_DS239340_29195_30195	DS239340	EDP34262.1	30195	36652	-	hypothetical protein	Bm1_27220	EDP34262.1_DS239340_29195_30195	bpa-mir-5364|Bpa0028	3	24	17	24	3'_agTCGGTTATTTGTTATGGAGc_5'	5'_caAGCGAATAATCGATATCTCa_3'	164	-19.89	89.47	78.95	-11.88
EDP33927.1_DS239375_8906_9906	DS239375	EDP33927.1	9906	13937	-	Transcription initiation factor IIA, gamma subunit, helical domain containing protein	Bm1_28835	EDP33927.1_DS239375_8906_9906	bpa-mir-5364|Bpa0028	600	621	613	621	3'_agtcggttATTTGTTATGGAGc_5'	5'_ttttcgctTTAGCAATACTTCt_3'	142	-14.59	92.31	76.92	-11.88
EDP28958.1_DS239514_45829_46829	DS239514	EDP28958.1	37536	45829	+	Thrombospondin type 1 domain containing protein	Bm1_53655	EDP28958.1_DS239514_45829_46829	bpa-mir-5364|Bpa0028	677	700	692	700	3'_agtcggTTATTT--GTTATGGAGc_5'	5'_cagaagAATAGAACCAATATCTCt_3'	147	-15.32	88.24	76.47	-11.88
EDP39149.1_DS237205_478_1478	DS237205	EDP39149.1	1478	2204	-	Hypothetical 45.4 kDa protein in thiaminase I 5'region, putative	Bm1_02685	EDP39149.1_DS237205_478_1478	bpa-mir-5364|Bpa0028	774	796	788	796	3'_agTCGGTTATT-TGTTATGGAGc_5'	5'_ccAGTTCCTAAGAAAATACCTCc_3'	159	-16.34	80	70	-11.86
EDP31353.1_DS239413_371417_372417	DS239413	EDP31353.1	369481	371417	+	rnf126-prov protein, putative	Bm1_41885	EDP31353.1_DS239413_371417_372417	bpa-mir-5364|Bpa0028	130	152	144	152	3'_agtcGGTTA-TTTGTTATGGAGc_5'	5'_tccaTTAATGAAATAATACTTCt_3'	153	-14.44	94.44	72.22	-11.86
EDP31354.1_DS239413_371417_372417	DS239413	EDP31354.1	369481	371417	+	rnf126-prov protein, putative	Bm1_41885	EDP31354.1_DS239413_371417_372417	bpa-mir-5364|Bpa0028	130	152	144	152	3'_agtcGGTTA-TTTGTTATGGAGc_5'	5'_tccaTTAATGAAATAATACTTCt_3'	153	-14.44	94.44	72.22	-11.86
EDP39094.1_DS237252_4543_5543	DS237252	EDP39094.1	5543	7401	-	hypothetical protein	Bm1_02975	EDP39094.1_DS237252_4543_5543	bpa-mir-5364|Bpa0028	353	375	367	375	3'_agtcggTTA-TTTGTTATGGAGc_5'	5'_catttaAATCAAGCAATACTTCa_3'	151	-13.84	93.75	81.25	-11.85
EDP38482.1_DS237690_14940_15940	DS237690	EDP38482.1	15940	16275	-	hypothetical protein	Bm1_06075	EDP38482.1_DS237690_14940_15940	bpa-mir-5364|Bpa0028	599	622	615	622	3'_agTCGGTTATTT--GTTATGGAGc_5'	5'_atAGCAGAAAAAATCGATACCTCa_3'	163	-18.09	80.95	71.43	-11.85
EDP34840.1_DS239149_15491_16491	DS239149	EDP34840.1	14883	15491	+	hypothetical protein	Bm1_24290	EDP34840.1_DS239149_15491_16491	bpa-mir-5364|Bpa0028	273	295	288	295	3'_agtcggttATTTGT-TATGGAGc_5'	5'_cgtacgttTAGCTACATACCTCa_3'	145	-14.18	85.71	71.43	-11.85
EDP30463.1_DS239419_536318_537318	DS239419	EDP30463.1	533749	536318	+	hypothetical protein	Bm1_46230	EDP30463.1_DS239419_536318_537318	bpa-mir-5364|Bpa0028	261	286	279	286	3'_agTCGGTTATTTG----TTATGGAGc_5'	5'_ttAGCGAATGAATCGAGGATATCTCa_3'	143	-16.91	78.26	60.87	-11.81
EDP33288.1_DS239400_2969786_2970786	DS239400	EDP33288.1	2970786	2971101	-	Acetylcholine receptor protein, alpha-like chain 1 precursor, putative	Bm1_34310	EDP33288.1_DS239400_2969786_2970786	bpa-mir-5364|Bpa0028	22	43	35	43	3'_agTCGGTTATTTGTTATGGAGc_5'	5'_agACTTACAAAATAATATCTCt_3'	148	-12.09	84.21	63.16	-11.79
EDP34763.1_DS239157_28169_29169	DS239157	EDP34763.1	20046	28169	+	Importin-beta N-terminal domain containing protein	Bm1_24525	EDP34763.1_DS239157_28169_29169	bpa-mir-5364|Bpa0028	311	331	323	331	3'_agTCGGTTATTTGTTATGGAGc_5'	5'_caATCTAA-CATCAATATCTCg_3'	142	-17.71	78.95	68.42	-11.77
EDP32253.1_DS239411_5161875_5162875	DS239411	EDP32253.1	5162875	5166389	-	atlastin, putative	Bm1_39950	EDP32253.1_DS239411_5161875_5162875	bpa-mir-5364|Bpa0028	488	508	500	508	3'_agtcggtTATTTGTTATGGAGc_5'	5'_acttttcAT-AATAATACTTCg_3'	141	-17.18	92.86	78.57	-11.75
EDP33694.1_DS239389_172573_173573	DS239389	EDP33694.1	171099	172573	+	hypothetical protein	Bm1_30010	EDP33694.1_DS239389_172573_173573	bpa-mir-5364|Bpa0028	277	298	291	298	3'_agTCGGTTATTTGTTATGGAGc_5'	5'_tcATTTTATGAATTATACCTCa_3'	160	-14.56	84.21	63.16	-11.74
EDP38241.1_DS237772_60025_61025	DS237772	EDP38241.1	58349	60025	+	Zinc knuckle family protein	Bm1_07330	EDP38241.1_DS237772_60025_61025	bpa-mir-5364|Bpa0028	728	748	740	748	3'_agtcggTTATTTGTTATGGAGc_5'	5'_taaaggAAT-GTCAATACCTCg_3'	154	-19.52	86.67	80	-11.72
EDP35753.1_DS238899_7170_8170	DS238899	EDP35753.1	8170	10993	-	Zinc knuckle family protein	Bm1_19715	EDP35753.1_DS238899_7170_8170	bpa-mir-5364|Bpa0028	533	553	545	553	3'_agtcggTTATTTGTTATGGAGc_5'	5'_taaaggAAT-GTCAATACCTCg_3'	154	-19.52	86.67	80	-11.72
EDP34975.1_DS239121_12277_13277	DS239121	EDP34975.1	9593	12277	+	Recessive suppressor of secretory defect, putative	Bm1_23585	EDP34975.1_DS239121_12277_13277	bpa-mir-5364|Bpa0028	68	89	82	89	3'_agtcggttatttgtTATGGAGc_5'	5'_atttttcgtgtcgcATACCTCa_3'	140	-11.8	100	100	-11.72
EDP37098.1_DS238384_15246_16246	DS238384	EDP37098.1	8930	15246	+	Protein kinase domain containing protein	Bm1_12980	EDP37098.1_DS238384_15246_16246	bpa-mir-5364|Bpa0028	148	170	163	170	3'_agtcGGTTATTTGT-TATGGAGc_5'	5'_ctgtCTTATATACATATACCTTt_3'	145	-12.01	83.33	72.22	-11.71
EDP34436.1_DS239238_8849_9849	DS239238	EDP34436.1	9849	11117	-	hypothetical protein	Bm1_26320	EDP34436.1_DS239238_8849_9849	bpa-mir-5364|Bpa0028	564	585	577	585	3'_agtcggTTATTTGTTATGGAGc_5'	5'_gatttaAATATCTAATATCTCa_3'	144	-11.56	86.67	73.33	-11.71
EDP37261.1_DS238272_15820_16820	DS238272	EDP37261.1	14624	15820	+	hypothetical protein	Bm1_12105	EDP37261.1_DS238272_15820_16820	bpa-mir-5364|Bpa0028	749	772	765	772	3'_agtCG-GTT-ATTTGTTATGGAGc_5'	5'_ttcGCACAGTTTTGTCATACCTCc_3'	141	-13.68	75	60	-11.7
EDP33510.1_DS239393_510623_511623	DS239393	EDP33510.1	496781	510623	+	Myosin head containing protein, putative	Bm1_30920	EDP33510.1_DS239393_510623_511623	bpa-mir-5364|Bpa0028	92	113	105	113	3'_agTCGGTTATTTGTTATGGAgc_5'	5'_gaAGCAAAATAGCAATACCTaa_3'	152	-16.96	83.33	77.78	-11.68
EDP31848.1_DS239411_2306894_2307894	DS239411	EDP31848.1	2300071	2306894	+	vinculin, putative	Bm1_37935	EDP31848.1_DS239411_2306894_2307894	bpa-mir-5364|Bpa0028	151	174	167	174	3'_agtcgGTTATTTGT--TATGGAGc_5'	5'_atgaaCGATAGAAAATATACCTCt_3'	156	-15.62	83.33	72.22	-11.67
EDP28845.1_DS239572_6448_7448	DS239572	EDP28845.1	7448	8870	-	hypothetical protein	Bm1_54215	EDP28845.1_DS239572_6448_7448	bpa-mir-5364|Bpa0028	403	424	417	424	3'_agtcggTTATTTGTTATGGAGc_5'	5'_aaaaaaAATACCCGATACCTTt_3'	144	-11.62	86.67	73.33	-11.67
EDP37999.1_DS237851_10132_11132	DS237851	EDP37999.1	11132	15213	-	von Willebrand factor type A domain containing protein	Bm1_08480	EDP37999.1_DS237851_10132_11132	bpa-mir-5364|Bpa0028	337	358	351	358	3'_agtcggttATTTGTTATGGAGc_5'	5'_catttaccTCATTTATACCTCa_3'	142	-11.18	76.92	69.23	-11.65
EDP32437.1_DS239411_6426925_6427925	DS239411	EDP32437.1	6427925	6434878	-	Peptidase family M3 containing protein	Bm1_40845	EDP32437.1_DS239411_6426925_6427925	bpa-mir-5364|Bpa0028	741	762	754	762	3'_agTCGGTTATTTGTTATGGAGc_5'	5'_tcACTCGTGAAACAATATCTCt_3'	152	-18.44	84.21	68.42	-11.65
EDP39585.1_DS236937_6360_7360	DS236937	EDP39585.1	7360	9152	-	aminomethyltransferase, putative	Bm1_00450	EDP39585.1_DS236937_6360_7360	bpa-mir-5364|Bpa0028	956	977	969	977	3'_agtcgGTTATTTGTTATGGAGc_5'	5'_ttataTAAAAAACAAAACCTCt_3'	141	-12.78	87.5	81.25	-11.64
EDP37865.1_DS237907_11804_12804	DS237907	EDP37865.1	9152	11804	+	conserved hypothetical protein	Bm1_09160	EDP37865.1_DS237907_11804_12804	bpa-mir-5364|Bpa0028	601	622	615	622	3'_agTCGGTTATTTGTTATGGAGc_5'	5'_acAGTTTACATGCGATACCTTt_3'	144	-17.73	84.21	57.89	-11.64
EDP28795.1_DS239598_30747_31747	DS239598	EDP28795.1	31747	32593	-	hypothetical protein	Bm1_54470	EDP28795.1_DS239598_30747_31747	bpa-mir-5364|Bpa0028	794	815	807	815	3'_agTCGGTTATTTGTTATGGAGc_5'	5'_tcATTCAGTTCAAAATACTTCa_3'	144	-14.76	78.95	63.16	-11.63
EDP37942.1_DS237872_22373_23373	DS237872	EDP37942.1	23373	29651	-	Glycosyl hydrolases family 38 protein	Bm1_08780	EDP37942.1_DS237872_22373_23373	bpa-mir-5364|Bpa0028	784	806	798	806	3'_agTCGGTT-ATTTGTTATGGAGc_5'	5'_taATTCAAGCATGCAATGCCTCa_3'	143	-16.53	80	65	-11.62
EDP32125.1_DS239411_4320891_4321891	DS239411	EDP32125.1	4321891	4322507	-	Zinc finger, C2H2 type family protein	Bm1_39315	EDP32125.1_DS239411_4320891_4321891	bpa-mir-5364|Bpa0028	79	104	96	104	3'_agTCG--GTTATTT--GTTATGGAGc_5'	5'_ttAGCTTCAATAAATTCAATACATCt_3'	142	-13.31	78.26	78.26	-11.6
EDP30655.1_DS239418_630994_631994	DS239418	EDP30655.1	631994	641099	-	hypothetical protein	Bm1_44895	EDP30655.1_DS239418_630994_631994	bpa-mir-5364|Bpa0028	683	706	698	706	3'_agtcgGTTATTT--GTTATGGAGc_5'	5'_aaccgCAATAAAATCAATACCACg_3'	140	-18.15	83.33	83.33	-11.6
EDP39494.1_DS236997_5297_6297	DS236997	EDP39494.1	6297	6590	-	pfAARP2 protein, putative	Bm1_00925	EDP39494.1_DS236997_5297_6297	bpa-mir-5364|Bpa0028	530	551	543	551	3'_agtcGGTTATTTGTTATGGAgc_5'	5'_tgcaCCAAAGAACAATGCCTga_3'	142	-21.94	93.75	81.25	-11.59
EDP35511.1_DS238988_19295_20295	DS238988	EDP35511.1	13841	19295	+	vesicular GABA transporter, putative	Bm1_20950	EDP35511.1_DS238988_19295_20295	bpa-mir-5364|Bpa0028	637	661	654	661	3'_agTCGGTTA--TTTGT-TATGGAGc_5'	5'_atATTCAATTCAAATACATACCTTt_3'	146	-11.81	81.82	68.18	-11.59
EDP29660.1_DS239429_131481_132481	DS239429	EDP29660.1	129288	131481	+	hypothetical protein	Bm1_47595	EDP29660.1_DS239429_131481_132481	bpa-mir-5364|Bpa0028	143	164	156	164	3'_agtcggTTATTTGTTATGGAgc_5'	5'_gcaataGATAGATAATACCTaa_3'	148	-17.6	100	78.57	-11.59
EDP31112.1_DS239414_202477_203477	DS239414	EDP31112.1	203477	205146	-	hypothetical protein	Bm1_42100	EDP31112.1_DS239414_202477_203477	bpa-mir-5364|Bpa0028	931	953	946	953	3'_agtcggttATTTGT-TATGGAGc_5'	5'_accattgcTGAGCATATACCTCa_3'	153	-17.62	92.86	78.57	-11.56
EDP31121.1_DS239414_255508_256508	DS239414	EDP31121.1	256508	258873	-	OTU-like cysteine protease family protein	Bm1_42145	EDP31121.1_DS239414_255508_256508	bpa-mir-5364|Bpa0028	12	33	25	33	3'_agtcGGTTATTTGTTATGGAGc_5'	5'_cactCCATCGAACAATACTTCg_3'	154	-23.49	88.24	76.47	-11.56
EDP38213.1_DS237775_11309_12309	DS237775	EDP38213.1	12309	14435	-	TLD family protein	Bm1_07365	EDP38213.1_DS237775_11309_12309	bpa-mir-5364|Bpa0028	543	564	557	564	3'_agTCGGTTATTTGTTATGGAGc_5'	5'_gaAATTAAGAAAACATACCTCa_3'	160	-12.67	78.95	68.42	-11.55
EDP36868.1_DS238501_36566_37566	DS238501	EDP36868.1	37566	37769	-	hypothetical protein	Bm1_14110	EDP36868.1_DS238501_36566_37566	bpa-mir-5364|Bpa0028	179	202	194	202	3'_agTCGGTTAT--TTGTTATGGAgc_5'	5'_acAACTCATAATAATAATACCTga_3'	143	-14.74	80	70	-11.53
EDP34659.1_DS239190_4841_5841	DS239190	EDP34659.1	5841	6038	-	hypothetical protein	Bm1_25165	EDP34659.1_DS239190_4841_5841	bpa-mir-5364|Bpa0028	179	202	194	202	3'_agTCGGTTAT--TTGTTATGGAgc_5'	5'_acAACTCATAATAATAATACCTga_3'	143	-14.74	80	70	-11.53
EDP33607.1_DS239393_1081328_1082328	DS239393	EDP33607.1	1082328	1084349	-	Mitochondrial carrier protein	Bm1_31390	EDP33607.1_DS239393_1081328_1082328	bpa-mir-5364|Bpa0028	281	307	299	307	3'_agTCGGTTATT----TG-TTATGGAGc_5'	5'_taAGTTAATAGTCATACTAATACTTCa_3'	142	-15.36	79.17	62.5	-11.53
EDP33222.1_DS239400_2528844_2529844	DS239400	EDP33222.1	2524997	2528844	+	Twik (KCNK-like) family of potassium channels, alpha subunit 17	Bm1_33980	EDP33222.1_DS239400_2528844_2529844	bpa-mir-5364|Bpa0028	251	271	263	271	3'_agTCGGTTATTTGTTATGGAGc_5'	5'_ccATTCAA-AAAAAATACCTCa_3'	166	-14.74	84.21	78.95	-11.53
EDP36467.1_DS238678_35280_36280	DS238678	EDP36467.1	36280	37404	-	gag protein, putative	Bm1_16100	EDP36467.1_DS238678_35280_36280	bpa-mir-5364|Bpa0028	275	294	286	294	3'_agTCGGTTATTTGTTATGGAGc_5'	5'_gcAGCGA--AATTAATACTTCa_3'	141	-16.31	78.95	68.42	-11.52
EDP30041.1_DS239429_2510600_2511600	DS239429	EDP30041.1	2509960	2510600	+	hypothetical protein	Bm1_49475	EDP30041.1_DS239429_2510600_2511600	bpa-mir-5364|Bpa0028	144	164	157	164	3'_agtcggttATTTGTTATGGAGc_5'	5'_ccttcaccTTGAC-ATACCTCg_3'	144	-19.08	84.62	76.92	-11.51
EDP38095.1_DS237815_22228_23228	DS237815	EDP38095.1	23228	24439	-	hypothetical protein	Bm1_07960	EDP38095.1_DS237815_22228_23228	bpa-mir-5364|Bpa0028	974	995	988	995	3'_agTCGGTTATTTGT-TATGGAGc_5'	5'_atAG-TAATAAAAATATACTTCc_3'	149	-13.22	85	75	-11.5
EDP32819.1_DS239401_68277_69277	DS239401	EDP32819.1	69277	69996	-	hypothetical protein	Bm1_34405	EDP32819.1_DS239401_68277_69277	bpa-mir-5364|Bpa0028	463	484	476	484	3'_agtcgGTTATTTGTTATGGAGc_5'	5'_atttgTAACAGAAAATACCTCa_3'	161	-12.8	87.5	75	-11.49
EDP32361.1_DS239411_5929115_5930115	DS239411	EDP32361.1	5923644	5929115	+	hypothetical protein	Bm1_40480	EDP32361.1_DS239411_5929115_5930115	bpa-mir-5364|Bpa0028	912	933	925	933	3'_agTCGGTTATTTGTTATGGAGc_5'	5'_ccGGTTTCTGAATAATACCTTt_3'	148	-19.24	89.47	57.89	-11.47
EDP32044.1_DS239411_3774888_3775888	DS239411	EDP32044.1	3775888	3778838	-	Immunoglobulin I-set domain containing protein	Bm1_38915	EDP32044.1_DS239411_3774888_3775888	bpa-mir-5364|Bpa0028	192	213	205	213	3'_agTCGGTTATTTGTTATGGAGc_5'	5'_ttATTCCTTACGTAGTACCTCt_3'	140	-13.42	78.95	57.89	-11.46
EDP30963.1_DS239416_984082_985082	DS239416	EDP30963.1	980726	984082	+	Hypothetical oxidoreductase F56D1.5, putative	Bm1_43755	EDP30963.1_DS239416_984082_985082	bpa-mir-5364|Bpa0028	687	708	700	708	3'_agtcggTTATTTGTTATGGAGc_5'	5'_caaaagATTAATTAATGCCTCt_3'	144	-12.08	86.67	73.33	-11.45
EDP28938.1_DS239519_31512_32512	DS239519	EDP28938.1	32512	32931	-	cytochrome-c oxidase, putative	Bm1_53760	EDP28938.1_DS239519_31512_32512	bpa-mir-5364|Bpa0028	814	837	830	837	3'_agtCGGTTATTTGT--TATGGAGc_5'	5'_gccGTTATTGAACATTATATCTCg_3'	146	-20.78	85	65	-11.42
EDP33816.1_DS239384_81549_82549	DS239384	EDP33816.1	82549	86670	-	Negative elongation factor A homolog, putative	Bm1_29485	EDP33816.1_DS239384_81549_82549	bpa-mir-5364|Bpa0028	223	244	236	244	3'_agTCGGTTATTTGTTATGGAGc_5'	5'_taATTCCATTTGTAATACCTCg_3'	156	-20.59	78.95	63.16	-11.41
EDP33338.1_DS239397_94124_95124	DS239397	EDP33338.1	95124	98779	-	Probable calcium-binding mitochondrial carrier F55A11.4, putative	Bm1_31865	EDP33338.1_DS239397_94124_95124	bpa-mir-5364|Bpa0028	233	258	251	258	3'_agtcGGTTATTTGT----TATGGAGc_5'	5'_ctgaCCATTGAGCATGATATACCTCa_3'	153	-17.84	76.19	66.67	-11.41
EDP32632.1_DS239407_313704_314704	DS239407	EDP32632.1	314704	318795	-	conserved hypothetical protein	Bm1_35595	EDP32632.1_DS239407_313704_314704	bpa-mir-5364|Bpa0028	334	354	346	354	3'_agTCGGTTATTTGTTATGGAGc_5'	5'_tcAGTTTGGAAA-AATACCTCa_3'	158	-16.83	84.21	68.42	-11.41
EDP33896.1_DS239377_1219_2219	DS239377	EDP33896.1	2219	3152	-	Zinc finger, C2H2 type family protein	Bm1_28990	EDP33896.1_DS239377_1219_2219	bpa-mir-5364|Bpa0028	862	883	875	883	3'_agtcggTTATTTGTTATGGAgc_5'	5'_aagaaaAATAAGCAGTACCTgc_3'	140	-20.89	100	85.71	-11.4
EDP38738.1_DS237537_101389_102389	DS237537	EDP38738.1	100521	101389	+	DNA polymerase epsilon p17 subunit, putative	Bm1_04865	EDP38738.1_DS237537_101389_102389	bpa-mir-5364|Bpa0028	944	966	958	966	3'_agtcggttAT-TTGTTATGGAGc_5'	5'_ttaagactTACAATAATATCTCa_3'	141	-12.03	92.86	78.57	-11.39
EDP30966.1_DS239416_1001102_1002102	DS239416	EDP30966.1	998605	1001102	+	conserved hypothetical protein	Bm1_43770	EDP30966.1_DS239416_1001102_1002102	bpa-mir-5364|Bpa0028	146	174	166	174	3'_agTCGGTTATTT-------GTTATGGAGc_5'	5'_gaAGTCGATAAATAGCAGCCAATATCTCt_3'	143	-19.01	73.08	61.54	-11.39
EDP28616.1_DS239695_2422_3422	DS239695	EDP28616.1	1420	2422	+	RIKEN cDNA 2610029G23, putative	Bm1_55390	EDP28616.1_DS239695_2422_3422	bpa-mir-5364|Bpa0028	587	608	600	608	3'_agtcggTTATTTGTTATGGAGc_5'	5'_aacttaAGTAAACATTACCTCg_3'	144	-21.38	93.33	86.67	-11.38
EDP31538.1_DS239411_167703_168703	DS239411	EDP31538.1	168703	170410	-	Ulp1 protease family, C-terminal catalytic domain containing protein	Bm1_36415	EDP31538.1_DS239411_167703_168703	bpa-mir-5364|Bpa0028	324	345	337	345	3'_agTCGGTTATTTGTTATGGAGc_5'	5'_acAATTACTTTGCAATATCTCc_3'	140	-15.15	78.95	57.89	-11.36
EDP30999.1_DS239416_1310178_1311178	DS239416	EDP30999.1	1311178	1312308	-	Ctr copper transporter family protein	Bm1_43935	EDP30999.1_DS239416_1310178_1311178	bpa-mir-5364|Bpa0028	509	530	522	530	3'_agtCGGTTATTTGTTATGGAGc_5'	5'_tttGCAAACAGACAATTCCTCc_3'	143	-13.21	83.33	77.78	-11.31
EDP30252.1_DS239421_345092_346092	DS239421	EDP30252.1	346092	347254	-	G10 protein homolog, putative	Bm1_47455	EDP30252.1_DS239421_345092_346092	bpa-mir-5364|Bpa0028	950	971	963	971	3'_agtcgGTTATTTGTTATGGAgc_5'	5'_gtccaCAATAATCAATATCTga_3'	141	-15.87	93.33	86.67	-11.3
EDP30613.1_DS239418_384328_385328	DS239418	EDP30613.1	383595	384328	+	hypothetical protein	Bm1_44680	EDP30613.1_DS239418_384328_385328	bpa-mir-5364|Bpa0028	252	274	266	274	3'_agTCG-GTTATTTGTTATGGAGc_5'	5'_caAGTACAGAATTCAATATCTCt_3'	143	-14.36	80	65	-11.29
EDP31233.1_DS239414_953973_954973	DS239414	EDP31233.1	954973	956252	-	hypothetical protein	Bm1_42700	EDP31233.1_DS239414_953973_954973	bpa-mir-5364|Bpa0028	969	989	981	989	3'_agTCGGTTATTTGTTATGGAGc_5'	5'_atATCTAAT-GGCAATACCTTc_3'	150	-17.5	89.47	68.42	-11.27
EDP32223.1_DS239411_5000640_5001640	DS239411	EDP32223.1	4997744	5000640	+	haloacid dehalogenase-like hydrolase family protein	Bm1_39800	EDP32223.1_DS239411_5000640_5001640	bpa-mir-5364|Bpa0028	689	710	703	710	3'_agtcggtTATTTGTTATGGAGc_5'	5'_tcaaaacACAAATGATATCTCa_3'	143	-10.21	92.86	71.43	-11.26
EDP32102.1_DS239411_4207933_4208933	DS239411	EDP32102.1	4208933	4211804	-	hypothetical protein	Bm1_39200	EDP32102.1_DS239411_4207933_4208933	bpa-mir-5364|Bpa0028	260	280	272	280	3'_agtcGGTTATTTGTTATGGAGc_5'	5'_ttgtTCAAT-CATAATACTTCa_3'	144	-12.83	88.24	70.59	-11.25
EDP34866.1_DS239146_35178_36178	DS239146	EDP34866.1	36178	41623	-	Protein kinase domain containing protein	Bm1_24155	EDP34866.1_DS239146_35178_36178	bpa-mir-5364|Bpa0028	381	403	395	403	3'_agTCGGTTA-TTTGTTATGGAGc_5'	5'_aaAGCAAATCATACAATAACTCa_3'	143	-11.67	80	80	-11.23
EDP32764.1_DS239402_134323_135323	DS239402	EDP32764.1	131409	134323	+	Fork head domain containing protein	Bm1_34525	EDP32764.1_DS239402_134323_135323	bpa-mir-5364|Bpa0028	158	180	172	180	3'_agtcGGTTAT-TTGTTATGGAGc_5'	5'_attaTTAAAACATCAATATCTCt_3'	141	-10.25	83.33	66.67	-11.22
EDP28175.1_DS239990_127_1127	DS239990	EDP28175.1	1127	4126	-	glycosyl transferase, group 1 family protein	Bm1_57590	EDP28175.1_DS239990_127_1127	bpa-mir-5364|Bpa0028	713	736	728	736	3'_agTCGGTT--ATTTGTTATGGAGc_5'	5'_gtAACCGGGTTATACAGTACCTCc_3'	147	-20.47	80.95	66.67	-11.22
EDP29907.1_DS239429_1713303_1714303	DS239429	EDP29907.1	1714303	1714760	-	hypothetical protein	Bm1_48820	EDP29907.1_DS239429_1713303_1714303	bpa-mir-5364|Bpa0028	289	310	302	310	3'_agTCGGTTATTTGTTATGGAGc_5'	5'_acATCTATTTCACAATATCTCt_3'	148	-14.89	78.95	68.42	-11.21
EDP37375.1_DS238191_11579_12579	DS238191	EDP37375.1	11271	11579	+	hypothetical protein	Bm1_11540	EDP37375.1_DS238191_11579_12579	bpa-mir-5364|Bpa0028	748	769	761	769	3'_agTCGGTTATTTGTTATGGAGc_5'	5'_agGGTTAATTGAAAATACTTCt_3'	152	-12.73	89.47	63.16	-11.2
EDP36469.1_DS238678_55826_56826	DS238678	EDP36469.1	56826	57681	-	hypothetical protein	Bm1_16110	EDP36469.1_DS238678_55826_56826	bpa-mir-5364|Bpa0028	631	652	644	652	3'_agtcggttATTTGTTATGGAGc_5'	5'_cattatttTAGCCAATACTTCc_3'	142	-12.47	92.31	76.92	-11.18
EDP32633.1_DS239407_324657_325657	DS239407	EDP32633.1	321691	324657	+	ML domain containing protein	Bm1_35600	EDP32633.1_DS239407_324657_325657	bpa-mir-5364|Bpa0028	218	239	231	239	3'_agtcgGTTATTTGTTATGGAGc_5'	5'_gattgCAGTAAACAATACCGCa_3'	149	-19.67	93.75	87.5	-11.17
EDP28788.1_DS239599_16882_17882	DS239599	EDP28788.1	7965	16882	+	Myotubularin-related family protein	Bm1_54530	EDP28788.1_DS239599_16882_17882	bpa-mir-5364|Bpa0028	34	56	48	56	3'_agtCGGTTATTT-GTTATGGAGc_5'	5'_tttGCTATTAAACCAAAACCTCa_3'	142	-14.18	84.21	78.95	-11.17
EDP36868.1_DS238501_36566_37566	DS238501	EDP36868.1	37566	37769	-	hypothetical protein	Bm1_14110	EDP36868.1_DS238501_36566_37566	bpa-mir-5364|Bpa0028	628	649	641	649	3'_agtcggttatTTGTTATGGAGc_5'	5'_ccttgtacctAACAATACTTCc_3'	144	-15.06	100	90.91	-11.16
EDP34605.1_DS239206_11027_12027	DS239206	EDP34605.1	10794	11027	+	hypothetical protein	Bm1_25445	EDP34605.1_DS239206_11027_12027	bpa-mir-5364|Bpa0028	387	408	400	408	3'_agtcGGTTATTTGTTATGGAGc_5'	5'_atgaCCAACATCTAATACCTTc_3'	146	-15.24	82.35	70.59	-11.16
EDP31748.1_DS239411_1508965_1509965	DS239411	EDP31748.1	1503258	1508965	+	PHD-finger family protein	Bm1_37450	EDP31748.1_DS239411_1508965_1509965	bpa-mir-5364|Bpa0028	115	137	129	137	3'_agTCGGTTATTT-GTTATGGAGc_5'	5'_ccAGACAGAAAATCAATACCTTt_3'	155	-17.86	85	75	-11.16
EDP34689.1_DS239177_6285_7285	DS239177	EDP34689.1	7285	9784	-	Iron only hydrogenase large subunit, C-terminal domain containing protein	Bm1_25010	EDP34689.1_DS239177_6285_7285	bpa-mir-5364|Bpa0028	634	655	647	655	3'_agtcggttaTTTGTTATGGAGc_5'	5'_gattttcccAAAAAATACTTCc_3'	141	-10.44	91.67	83.33	-11.15
EDP39182.1_DS237182_27779_28779	DS237182	EDP39182.1	27369	27779	+	histone H3, putative	Bm1_02495	EDP39182.1_DS237182_27779_28779	bpa-mir-5364|Bpa0028	742	765	757	765	3'_agTCGGTTA--TTTGTTATGGAGc_5'	5'_aaAGCAAATGAAAACAATACATCt_3'	147	-12.48	80.95	80.95	-11.13
EDP37605.1_DS238068_2618_3618	DS238068	EDP37605.1	1413	2618	+	Orcokinin peptides type B precursor , putative	Bm1_10445	EDP37605.1_DS238068_2618_3618	bpa-mir-5364|Bpa0028	765	788	781	788	3'_agtcGGTTATTTGT--TATGGAGc_5'	5'_aattCCAATAGTCGTTATACCTTt_3'	145	-16.53	84.21	68.42	-11.11
EDP37141.1_DS238370_1_920	DS238370	EDP37141.1	920	2298	-	RWD domain containing protein	Bm1_12760	EDP37141.1_DS238370_1_920	bpa-mir-5364|Bpa0028	729	750	742	750	3'_agtCGGTTATTTGTTATGGAGc_5'	5'_tctGTTACTTATTAATACCTCc_3'	159	-13.8	83.33	66.67	-11.11
EDP33244.1_DS239400_2649244_2650244	DS239400	EDP33244.1	2650244	2651556	-	DB module family protein	Bm1_34085	EDP33244.1_DS239400_2649244_2650244	bpa-mir-5364|Bpa0028	294	314	306	314	3'_agtCGGTTATTTGTTATGGAGc_5'	5'_tttGTTGA-CATCAATACCTCc_3'	153	-12.74	83.33	66.67	-11.11
EDP33888.1_DS239378_6835_7835	DS239378	EDP33888.1	7835	8674	-	F-box only protein 26, putative	Bm1_29085	EDP33888.1_DS239378_6835_7835	bpa-mir-5364|Bpa0028	880	901	901	909	3'_agtcggTTATTTGTTATGGAGc_5'	5'_tgatgaAACAACCGATACTTCa_3'	144	-10.64	86.67	73.33	-11.1
EDP30792.1_DS239418_1619195_1620195	DS239418	EDP30792.1	1617254	1619195	+	CXXC zinc finger family protein	Bm1_45575	EDP30792.1_DS239418_1619195_1620195	bpa-mir-5364|Bpa0028	740	764	756	764	3'_agTCGGT--TA-TTTGTTATGGAGc_5'	5'_gcAGCAAAGATCAGATAATATCTCc_3'	146	-19.96	81.82	68.18	-11.08
EDP30167.1_DS239429_3317092_3318092	DS239429	EDP30167.1	3312818	3317092	+	Fork head domain containing protein	Bm1_50095	EDP30167.1_DS239429_3317092_3318092	bpa-mir-5364|Bpa0028	819	840	832	840	3'_agtCG-GTTATTTGTTATGGAGc_5'	5'_ttcGCGCATTGCA-AATACCTCa_3'	152	-13.61	78.95	73.68	-11.04
EDP38295.1_DS237744_54063_55063	DS237744	EDP38295.1	50567	54063	+	membrane-bound transcription factor protease, putative	Bm1_07020	EDP38295.1_DS237744_54063_55063	bpa-mir-5364|Bpa0028	413	435	428	435	3'_agTCGGTTATTTGT-TATGGAGc_5'	5'_caAGTGAGCAATTACATACCTCg_3'	155	-19.1	80	65	-11.03
EDP37116.1_DS238371_205_1205	DS238371	EDP37116.1	1205	9179	-	conserved hypothetical protein	Bm1_12770	EDP37116.1_DS238371_205_1205	bpa-mir-5364|Bpa0028	588	609	601	609	3'_agtcGGTTATTTGTTATGGAGc_5'	5'_aatcCTAAATCATAATATCTCa_3'	142	-12.06	82.35	64.71	-11.03
EDP33845.1_DS239383_131250_132250	DS239383	EDP33845.1	132250	133475	-	'Cold-shock' DNA-binding domain containing protein	Bm1_29440	EDP33845.1_DS239383_131250_132250	bpa-mir-5364|Bpa0028	845	866	859	866	3'_agTCGGTTATTTGTTATGGAGc_5'	5'_ttATTTGCTGTTTGATACCTCa_3'	144	-9.37	78.95	47.37	-11.03
EDP34640.1_DS239198_12029_13029	DS239198	EDP34640.1	9449	12029	+	conserved hypothetical protein	Bm1_25255	EDP34640.1_DS239198_12029_13029	bpa-mir-5364|Bpa0028	765	788	781	788	3'_agTCGGTTA-TTTGT--TATGGAGc_5'	5'_gaAG-TAATAAAATAACATACCTCa_3'	156	-13.01	81.82	72.73	-11
EDP38183.1_DS237778_15294_16294	DS237778	EDP38183.1	14649	15294	+	beta-tubulin, putative	Bm1_07520	EDP38183.1_DS237778_15294_16294	bpa-mir-5364|Bpa0028	553	575	567	575	3'_agtcGGTT-ATTTGTTATGGAGc_5'	5'_tcgtTCAATTTCATAATATCTCa_3'	141	-17.01	83.33	66.67	-10.99
EDP32841.1_DS239400_126406_127406	DS239400	EDP32841.1	125948	126406	+	ubiquitin conjugating enzyme protein 13, putative	Bm1_32080	EDP32841.1_DS239400_126406_127406	bpa-mir-5364|Bpa0028	531	554	547	554	3'_agTCGGTT-ATTTGT-TATGGAGc_5'	5'_gtAGTTAAGTGAAGACATGCCTCt_3'	146	-16.86	85.71	66.67	-10.99
EDP31465.1_DS239412_654921_655921	DS239412	EDP31465.1	655921	660706	-	ATP-dependent DNA helicase II, 70 kDa subunit, putative	Bm1_41430	EDP31465.1_DS239412_654921_655921	bpa-mir-5364|Bpa0028	482	503	495	503	3'_agtcggttatTTGTTATGGAGc_5'	5'_attaatttctAACAATGCCTCt_3'	144	-16.33	100	90.91	-10.98
EDP35392.1_DS239032_30726_31726	DS239032	EDP35392.1	31726	41581	-	double-strand break repair protein mre-11, putative	Bm1_21560	EDP35392.1_DS239032_30726_31726	bpa-mir-5364|Bpa0028	600	624	616	624	3'_agtcGGTTAT--TTG-TTATGGAGc_5'	5'_atttTCAATGGTAACAAATACTTCa_3'	144	-13.45	85	70	-10.96
EDP34709.1_DS239173_63220_64220	DS239173	EDP34709.1	64220	65689	-	Ctr copper transporter family protein	Bm1_24825	EDP34709.1_DS239173_63220_64220	bpa-mir-5364|Bpa0028	899	920	913	920	3'_agtcGGTTATTTGTTATGGAGc_5'	5'_ttttTTGGTAAATCATACTTCa_3'	146	-10.51	94.12	58.82	-10.96
EDP33244.1_DS239400_2649244_2650244	DS239400	EDP33244.1	2650244	2651556	-	DB module family protein	Bm1_34085	EDP33244.1_DS239400_2649244_2650244	bpa-mir-5364|Bpa0028	845	870	862	870	3'_agTCG-GTTATTT---GTTATGGAGc_5'	5'_ttAGCTTAATAAATTTCAATATCTCa_3'	154	-18.08	82.61	73.91	-10.96
EDP28887.1_DS239552_1101_2101	DS239552	EDP28887.1	2101	2499	-	Salivary glue protein Sgs-3 precursor, putative	Bm1_54005	EDP28887.1_DS239552_1101_2101	bpa-mir-5364|Bpa0028	266	289	281	289	3'_agtcggtTATTT--GTTATGGAGc_5'	5'_ctttttcATAAATTCAATACTTCc_3'	146	-11.17	87.5	81.25	-10.96
EDP33992.1_DS239370_21587_22587	DS239370	EDP33992.1	19302	21587	+	hypothetical protein	Bm1_28520	EDP33992.1_DS239370_21587_22587	bpa-mir-5364|Bpa0028	103	124	116	124	3'_agTCGGTTATTTGTTATGGAGc_5'	5'_taARCAAACAGAAAGTACCTCc_3'	150	-12.53	78.95	68.42	-10.94
EDP33244.1_DS239400_2649244_2650244	DS239400	EDP33244.1	2650244	2651556	-	DB module family protein	Bm1_34085	EDP33244.1_DS239400_2649244_2650244	bpa-mir-5364|Bpa0028	331	351	343	351	3'_agtcggttATTTGTTATGGAGc_5'	5'_ataaatttTACA-AATACCTCt_3'	148	-10.71	84.62	84.62	-10.94
EDP36176.1_DS238749_16135_17135	DS238749	EDP36176.1	15386	16135	+	Transthyretin-like family protein	Bm1_17590	EDP36176.1_DS238749_16135_17135	bpa-mir-5364|Bpa0028	706	727	719	727	3'_agTCGGTTATTTGTTATGGAGc_5'	5'_atGGCTGAAAGGCACTACCTCa_3'	140	-16.79	89.47	63.16	-10.93
EDP33939.1_DS239375_78824_79824	DS239375	EDP33939.1	79824	81635	-	hypothetical protein	Bm1_28905	EDP33939.1_DS239375_78824_79824	bpa-mir-5364|Bpa0028	611	633	626	633	3'_agtcGGTTA-TTTGTTATGGAGc_5'	5'_accaCCATTCAAAATATATCTCt_3'	141	-11.02	77.78	72.22	-10.92
EDP37999.1_DS237851_10132_11132	DS237851	EDP37999.1	11132	15213	-	von Willebrand factor type A domain containing protein	Bm1_08480	EDP37999.1_DS237851_10132_11132	bpa-mir-5364|Bpa0028	337	358	341	347	3'_agtcggttATTTGTTATGGAGc_5'	5'_catttaccTCATTTATACCTCa_3'	142	-11.18	76.92	69.23	-10.91
EDP39629.1_DS236914_1_554	DS236914	EDP39629.1	554	2992	-	conserved hypothetical protein	Bm1_00215	EDP39629.1_DS236914_1_554	bpa-mir-5364|Bpa0028	223	244	216	223	3'_agtcGGTTATTTGTTATGGAGc_5'	5'_tggtCCAAATAATAATACTTCa_3'	154	-16.3	88.24	76.47	-10.9
EDP38560.1_DS237644_192_1192	DS237644	EDP38560.1	1192	2046	-	cuticular collagen Bmcol-2, putative	Bm1_05675	EDP38560.1_DS237644_192_1192	bpa-mir-5364|Bpa0028	548	569	561	569	3'_agtcggttaTTTGTTATGGAGc_5'	5'_tttctatgaAAATAATACCTCg_3'	161	-20.9	100	91.67	-10.9
EDP33253.1_DS239400_2711955_2712955	DS239400	EDP33253.1	2712955	2717749	-	14-3-3 protein	Bm1_34130	EDP33253.1_DS239400_2711955_2712955	bpa-mir-5364|Bpa0028	412	436	428	436	3'_agTCGGTTATT---TGTTATGGAGc_5'	5'_ctGGCAAGTAAAATATAATGCCTCa_3'	147	-15.96	81.82	63.64	-10.88
EDP29493.1_DS239431_2953262_2954262	DS239431	EDP29493.1	2950619	2953262	+	Ser/Thr-rich protein T10 in DGCR region, putative	Bm1_52330	EDP29493.1_DS239431_2953262_2954262	bpa-mir-5364|Bpa0028	281	303	296	303	3'_agtcggTTATTTGT-TATGGAGc_5'	5'_gatttgAATAAAAGTATGCCTCa_3'	143	-12.61	87.5	75	-10.87
EDP28593.1_DS239705_1_877	DS239705	EDP28593.1	877	5462	-	hypothetical protein	Bm1_55505	EDP28593.1_DS239705_1_877	bpa-mir-5364|Bpa0028	355	375	368	375	3'_agTCGGTTATTTGTTATGGAGc_5'	5'_ttAG-TAAAAGAGGATACTTCa_3'	142	-11.77	84.21	63.16	-10.86
EDP39173.1_DS237185_4996_5996	DS237185	EDP39173.1	4689	4996	+	40S ribosomal protein S12, putative	Bm1_02565	EDP39173.1_DS237185_4996_5996	bpa-mir-5364|Bpa0028	283	304	296	304	3'_agtcggttaTTTGTTATGGAGc_5'	5'_acacattgaAAACAATATCTCt_3'	149	-14.06	100	91.67	-10.85
EDP38539.1_DS237653_6904_7904	DS237653	EDP38539.1	6368	6904	+	Zinc finger, C2H2 type family protein	Bm1_05765	EDP38539.1_DS237653_6904_7904	bpa-mir-5364|Bpa0028	761	782	775	782	3'_agtcggttATTTGTTATGGAGc_5'	5'_aaaaaattTAAGCCATATCTCg_3'	142	-15.41	92.31	76.92	-10.84
EDP37587.1_DS238076_6591_7591	DS238076	EDP37587.1	5498	6591	+	PX domain containing protein	Bm1_10530	EDP37587.1_DS238076_6591_7591	bpa-mir-5364|Bpa0028	572	593	585	593	3'_agTCGGTTATTTGTTATGGAGc_5'	5'_aaAGTTGAGAAACAAAACCTCt_3'	148	-15.18	89.47	73.68	-10.84
EDP30620.1_DS239418_448954_449954	DS239418	EDP30620.1	443706	448954	+	Coronin-like protein, putative	Bm1_44715	EDP30620.1_DS239418_448954_449954	bpa-mir-5364|Bpa0028	787	810	803	810	3'_agTCGGTTATTTG--TTATGGAGc_5'	5'_ttGGTCAACGCACTTGATACCTCt_3'	155	-13.78	80.95	61.9	-10.84
EDP35411.1_DS239028_34034_35034	DS239028	EDP35411.1	33571	34034	+	Zinc finger, C2H2 type family protein	Bm1_21445	EDP35411.1_DS239028_34034_35034	bpa-mir-5364|Bpa0028	376	398	390	398	3'_agTCGGTTATT-TGTTATGGAgc_5'	5'_gcAATTAATAGCTCAATACCTgg_3'	143	-21.44	84.21	68.42	-10.83
EDP28381.1_DS239848_4205_5205	DS239848	EDP28381.1	2976	4205	+	hypothetical protein	Bm1_56565	EDP28381.1_DS239848_4205_5205	bpa-mir-5364|Bpa0028	674	695	687	695	3'_agTCGGTTATTTGTTATGGAGc_5'	5'_tgAACTTTTCTGTAATACCTCg_3'	148	-17.49	73.68	57.89	-10.83
EDP33119.1_DS239400_1869351_1870351	DS239400	EDP33119.1	1868268	1869351	+	hypothetical protein	Bm1_33475	EDP33119.1_DS239400_1869351_1870351	bpa-mir-5364|Bpa0028	885	908	901	908	3'_agTCGGTT--ATTTGTTATGGAGc_5'	5'_aaAGTTTACTTCACCGATACCTCt_3'	151	-13.07	76.19	61.9	-10.82
EDP30621.1_DS239418_449168_450168	DS239418	EDP30621.1	450168	453117	-	Nucleolar protein K01G5.5, putative	Bm1_44720	EDP30621.1_DS239418_449168_450168	bpa-mir-5364|Bpa0028	475	495	487	495	3'_agtcggTTATTTGTTATGGAGc_5'	5'_gtttaaGATGAA-AGTACCTCt_3'	142	-12.21	93.33	73.33	-10.81
EDP29508.1_DS239431_3079724_3080724	DS239431	EDP29508.1	3059049	3079724	+	EGF-like domain containing protein	Bm1_52405	EDP29508.1_DS239431_3079724_3080724	bpa-mir-5364|Bpa0028	31	54	47	54	3'_agTCGGTTAT--TTGTTATGGAGc_5'	5'_atAGGCAGAACTAATCATACCTCt_3'	155	-14.97	76.19	66.67	-10.81
EDP38026.1_DS237836_32591_33591	DS237836	EDP38026.1	25770	32591	+	DEAD/DEAH box helicase family protein	Bm1_08350	EDP38026.1_DS237836_32591_33591	bpa-mir-5364|Bpa0028	603	624	616	624	3'_agtCGGTTATTTGTTATGGAGc_5'	5'_tttGGTGATGGATAATATCTCc_3'	151	-15.19	94.44	61.11	-10.8
EDP33083.1_DS239400_1633412_1634412	DS239400	EDP33083.1	1632002	1633412	+	hypothetical protein	Bm1_33295	EDP33083.1_DS239400_1633412_1634412	bpa-mir-5364|Bpa0028	99	118	111	118	3'_agTCGGTTATTTGTTATGGAGc_5'	5'_gcATCCAA-ATA-GATACCTCg_3'	152	-20.82	78.95	73.68	-10.77
EDP30301.1_DS239420_252065_253065	DS239420	EDP30301.1	253065	263702	-	Probable DNA topoisomerase II, putative	Bm1_46835	EDP30301.1_DS239420_252065_253065	bpa-mir-5364|Bpa0028	273	294	286	294	3'_agtcggttATTTGTTATGGAGc_5'	5'_agtatgttTAATCAATATCTCc_3'	146	-11.34	92.31	84.62	-10.77
EDP32001.1_DS239411_3482627_3483627	DS239411	EDP32001.1	3478145	3482627	+	conserved hypothetical protein	Bm1_38700	EDP32001.1_DS239411_3482627_3483627	bpa-mir-5364|Bpa0028	797	819	812	819	3'_agtcgGTTAT-TTGTTATGGAGc_5'	5'_aataaTATTAGAACTATACCTCg_3'	156	-16.94	82.35	76.47	-10.76
EDP29995.1_DS239429_2235367_2236367	DS239429	EDP29995.1	2236367	2243046	-	Sec8 exocyst complex component specific domain containing protein	Bm1_49245	EDP29995.1_DS239429_2235367_2236367	bpa-mir-5364|Bpa0028	685	706	698	706	3'_agtCGGTTATTTGTTATGGAGc_5'	5'_tgtGCTTTTTAATAATACCTTt_3'	147	-13.7	83.33	66.67	-10.75
EDP39603.1_DS236929_8122_9122	DS236929	EDP39603.1	9122	10897	-	Guanine nucleotide-binding protein alpha-12 subunit, putative	Bm1_00355	EDP39603.1_DS236929_8122_9122	bpa-mir-5364|Bpa0028	62	81	73	81	3'_agTCGGTTATTTGTTATGGAgc_5'	5'_aaAG-TGAT-AATAATACCTga_3'	140	-14.04	88.89	72.22	-10.74
EDP33016.1_DS239400_1250472_1251472	DS239400	EDP33016.1	1247388	1250472	+	cbs-prov protein, putative	Bm1_32965	EDP33016.1_DS239400_1250472_1251472	bpa-mir-5364|Bpa0028	755	775	768	775	3'_agTCGGTTATTTGT-TATGGAGc_5'	5'_gcAGCT-AT-AACACATATCTCt_3'	143	-18.79	85	75	-10.74
EDP38459.1_DS237703_7878_8878	DS237703	EDP38459.1	6131	7878	+	Papain family cysteine protease containing protein	Bm1_06180	EDP38459.1_DS237703_7878_8878	bpa-mir-5364|Bpa0028	415	437	430	437	3'_agTCGGTTATTTGT-TATGGAGc_5'	5'_caATTCGTTGGCTATATACCTCa_3'	147	-11.85	80	55	-10.72
EDP39603.1_DS236929_8122_9122	DS236929	EDP39603.1	9122	10897	-	Guanine nucleotide-binding protein alpha-12 subunit, putative	Bm1_00355	EDP39603.1_DS236929_8122_9122	bpa-mir-5364|Bpa0028	346	366	358	366	3'_agTCGGTTATTTGTTATGGAGc_5'	5'_gtAACAGGTGAA-AGTACCTCa_3'	142	-14.82	84.21	63.16	-10.71
EDP36158.1_DS238756_4594_5594	DS238756	EDP36158.1	2985	4594	+	RE32166p, putative	Bm1_17650	EDP36158.1_DS238756_4594_5594	bpa-mir-5364|Bpa0028	891	912	904	912	3'_agTCGGTTATTTGTTATGGAgc_5'	5'_cgAGTACATGAACAATATCTaa_3'	140	-16.58	88.89	72.22	-10.71
EDP32504.1_DS239410_350082_351082	DS239410	EDP32504.1	341513	350082	+	SET domain containing protein	Bm1_35965	EDP32504.1_DS239410_350082_351082	bpa-mir-5364|Bpa0028	318	339	332	339	3'_agTCGGTTATTTGTTATGGAGc_5'	5'_gtGGTCAGTCAATTATACCTCt_3'	168	-20.3	89.47	68.42	-10.71
EDP32415.1_DS239411_6263571_6264571	DS239411	EDP32415.1	6264571	6267644	-	hypothetical protein	Bm1_40740	EDP32415.1_DS239411_6263571_6264571	bpa-mir-5364|Bpa0028	849	870	862	870	3'_agtcGGTTATTTGTTATGGAGc_5'	5'_attaTCAAATTATAATACTTCa_3'	142	-13.05	82.35	64.71	-10.71
EDP29005.1_DS239475_7600_8600	DS239475	EDP29005.1	6901	7600	+	Probable 3',5'-cyclic phosphodiesterase R153.1, putative	Bm1_53400	EDP29005.1_DS239475_7600_8600	bpa-mir-5364|Bpa0028	573	595	588	595	3'_agtcGGTTA-TTTGTTATGGAGc_5'	5'_tattTTGATAAAACGATATCTCt_3'	149	-13.79	94.44	66.67	-10.71
EDP30821.1_DS239418_1777109_1778109	DS239418	EDP30821.1	1776648	1777109	+	hypothetical protein	Bm1_45715	EDP30821.1_DS239418_1777109_1778109	bpa-mir-5364|Bpa0028	284	305	297	305	3'_agTCGGTTATTTGTTATGGAGc_5'	5'_agATCTATTTCACAATATCTCt_3'	148	-13.08	78.95	68.42	-10.7
EDP29815.1_DS239429_1161825_1162825	DS239429	EDP29815.1	1159858	1161825	+	hypothetical protein	Bm1_48365	EDP29815.1_DS239429_1161825_1162825	bpa-mir-5364|Bpa0028	756	777	769	777	3'_agTCGGTTATTTGTTATGGAgc_5'	5'_ccAACTTAGAAATAATACCTga_3'	148	-15.77	83.33	72.22	-10.69
EDP38473.1_DS237699_10658_11658	DS237699	EDP38473.1	11658	13917	-	Nuclear anchorage protein 1, putative	Bm1_06130	EDP38473.1_DS237699_10658_11658	bpa-mir-5364|Bpa0028	950	971	963	971	3'_agtcggTTATTTGTTATGGAgc_5'	5'_tagtagAAAGAATAATACCTaa_3'	144	-14.06	92.86	78.57	-10.68
EDP38472.1_DS237699_10658_11658	DS237699	EDP38472.1	11658	13917	-	Nuclear anchorage protein 1, putative	Bm1_06130	EDP38472.1_DS237699_10658_11658	bpa-mir-5364|Bpa0028	950	971	963	971	3'_agtcggTTATTTGTTATGGAgc_5'	5'_tagtagAAAGAATAATACCTaa_3'	144	-14.06	92.86	78.57	-10.68
EDP33118.1_DS239400_1864498_1865498	DS239400	EDP33118.1	1863869	1864498	+	hypothetical protein	Bm1_33470	EDP33118.1_DS239400_1864498_1865498	bpa-mir-5364|Bpa0028	562	583	575	583	3'_agtCGGTTATTTGTTATGGAGc_5'	5'_tacGATAAAAAACAATACGTCa_3'	143	-14.04	83.33	77.78	-10.68
EDP32494.1_DS239410_304872_305872	DS239410	EDP32494.1	304272	304872	+	pyruvate kinase, putative	Bm1_35915	EDP32494.1_DS239410_304872_305872	bpa-mir-5364|Bpa0028	45	67	59	67	3'_agtCGGTTAT-TTGTTATGGAGc_5'	5'_attGTCACTGTAAGAATATCTCa_3'	146	-12.33	84.21	68.42	-10.65
EDP31199.1_DS239414_845004_846004	DS239414	EDP31199.1	846004	846509	-	hypothetical protein	Bm1_42530	EDP31199.1_DS239414_845004_846004	bpa-mir-5364|Bpa0028	410	433	425	433	3'_agTCGGT--TATTTGTTATGGAGc_5'	5'_ccAGTTATCATATGAAATATCTCa_3'	143	-14.63	80.95	61.9	-10.65
EDP29057.1_DS239442_37119_38119	DS239442	EDP29057.1	33507	37119	+	Hypothetical 37.0 kDa protein B0495.8 in chromosome II, putative	Bm1_53165	EDP29057.1_DS239442_37119_38119	bpa-mir-5364|Bpa0028	889	914	907	914	3'_agtcggTTATTTGT----TATGGAGc_5'	5'_atcaaaAATAAACACAATATACCTTt_3'	143	-14.46	78.95	73.68	-10.64
EDP34032.1_DS239368_40047_41047	DS239368	EDP34032.1	35144	40047	+	major facilitator superfamily protein	Bm1_28310	EDP34032.1_DS239368_40047_41047	bpa-mir-5364|Bpa0028	901	923	915	923	3'_agTCGGTTAT-TTGTTATGGAgc_5'	5'_taGGCCAAAACAAAAATACCTga_3'	151	-16.42	84.21	78.95	-10.63
EDP34112.1_DS239359_171796_172796	DS239359	EDP34112.1	164377	171796	+	Kinesin motor domain containing protein	Bm1_27915	EDP34112.1_DS239359_171796_172796	bpa-mir-5364|Bpa0028	44	65	58	65	3'_agtcGGTTATTTGTTATGGAGc_5'	5'_aattTCAATACTCCATGCCTCc_3'	146	-13.81	82.35	70.59	-10.62
EDP36471.1_DS238678_63054_64054	DS238678	EDP36471.1	64054	66385	-	GDP-fucose protein O-fucosyltransferase 1 precursor, putative	Bm1_16120	EDP36471.1_DS238678_63054_64054	bpa-mir-5364|Bpa0028	342	363	355	363	3'_agtcGGTTATTTGTTATGGAGc_5'	5'_tattTCTATCAATAATGCCTCa_3'	150	-14.63	88.24	70.59	-10.61
EDP31016.1_DS239416_1445731_1446731	DS239416	EDP31016.1	1446731	1451184	-	protein M110.5, putative	Bm1_44020	EDP31016.1_DS239416_1445731_1446731	bpa-mir-5364|Bpa0028	582	605	597	605	3'_agtcGGTTATTT--GTTATGGAGc_5'	5'_gatcCTAAGGAAATCAATACCTCg_3'	161	-20.95	84.21	73.68	-10.58
EDP33883.1_DS239379_32943_33943	DS239379	EDP33883.1	33943	34725	-	Zinc finger, C2H2 type family protein	Bm1_29155	EDP33883.1_DS239379_32943_33943	bpa-mir-5364|Bpa0028	269	291	283	291	3'_agTCGGTT-ATTTGTTATGGAGc_5'	5'_ttAGCAAAGTAATGAATACTTCa_3'	151	-14.29	80	75	-10.57
EDP33387.1_DS239395_266732_267732	DS239395	EDP33387.1	262229	266732	+	SPARC precursor, putative	Bm1_31690	EDP33387.1_DS239395_266732_267732	bpa-mir-5364|Bpa0028	652	673	666	673	3'_agtcggTTATTTGTTATGGAGc_5'	5'_tgatgaAACAAATGATACCTTa_3'	148	-8.89	93.33	73.33	-10.57
EDP32408.1_DS239411_6220207_6221207	DS239411	EDP32408.1	6221207	6224101	-	PAN domain containing protein	Bm1_40710	EDP32408.1_DS239411_6220207_6221207	bpa-mir-5364|Bpa0028	29	51	44	51	3'_agTCGGTTATTT-GTTATGGAGc_5'	5'_atAACTAAAAGACCCATATCTCg_3'	143	-17.16	80	65	-10.57
EDP35256.1_DS239056_26003_27003	DS239056	EDP35256.1	25452	26003	+	LD29807p, putative	Bm1_22205	EDP35256.1_DS239056_26003_27003	bpa-mir-5364|Bpa0028	61	81	74	81	3'_agTCGGTTATTTGTTATGGAGc_5'	5'_atATCCAATTTAT-ATACTTCa_3'	142	-14.01	78.95	68.42	-10.56
EDP33093.1_DS239400_1713953_1714953	DS239400	EDP33093.1	1714953	1716628	-	SCHIP1 protein, putative	Bm1_33345	EDP33093.1_DS239400_1713953_1714953	bpa-mir-5364|Bpa0028	56	80	73	80	3'_agtCGGT-TATTTGT--TATGGAGc_5'	5'_tatGCTATGTAATCGTTATACCTCa_3'	153	-14.17	80.95	66.67	-10.56
EDP31996.1_DS239411_3453281_3454281	DS239411	EDP31996.1	3451616	3453281	+	PurA ssDNA and RNA-binding protein	Bm1_38675	EDP31996.1_DS239411_3453281_3454281	bpa-mir-5364|Bpa0028	264	285	277	285	3'_agTCGGTTATTTGTTATGGAGc_5'	5'_tcAATCATTATAAAGTACCTCa_3'	148	-15.7	78.95	68.42	-10.56
EDP31735.1_DS239411_1433466_1434466	DS239411	EDP31735.1	1429488	1433466	+	Nuclear hormone receptor family member nhr-31, putative	Bm1_37385	EDP31735.1_DS239411_1433466_1434466	bpa-mir-5364|Bpa0028	390	415	389	395	3'_agtcGGTTATT----TGTTATGGAGc_5'	5'_acctCCGATAACTCCAGAATACCTCt_3'	157	-17.46	76.19	71.43	-10.55
EDP29380.1_DS239431_2131882_2132882	DS239431	EDP29380.1	2132882	2140947	-	hypothetical protein	Bm1_51765	EDP29380.1_DS239431_2131882_2132882	bpa-mir-5364|Bpa0028	881	905	904	910	3'_agtcggTTATTTGT---TATGGAGc_5'	5'_ttcatgAATAAACAACCATACCTTa_3'	147	-14.19	83.33	77.78	-10.54
EDP29467.1_DS239431_2739214_2740214	DS239431	EDP29467.1	2740214	2741746	-	RNA recognition motif.	Bm1_52200	EDP29467.1_DS239431_2739214_2740214	bpa-mir-5364|Bpa0028	488	509	501	509	3'_agtcggTTATTTGTTATGGAGc_5'	5'_gtctgaAAGGAACAATACCTTa_3'	152	-15.52	93.33	80	-10.54
EDP35546.1_DS238982_90658_91658	DS238982	EDP35546.1	91658	93324	-	hypothetical protein	Bm1_20830	EDP35546.1_DS238982_90658_91658	bpa-mir-5364|Bpa0028	186	207	200	207	3'_agTCGGTTAT-TTGTTATGGAGc_5'	5'_atAG-CAGCACAGTGATACCTCt_3'	153	-19.36	85	65	-10.53
EDP33859.1_DS239381_107821_108821	DS239381	EDP33859.1	108821	109927	-	hypothetical protein	Bm1_29270	EDP33859.1_DS239381_107821_108821	bpa-mir-5364|Bpa0028	148	169	161	169	3'_agtcggtTATTTGTTATGGAGc_5'	5'_atattacATTATCAATACTTCg_3'	143	-16.01	85.71	78.57	-10.53
EDP32841.1_DS239400_126406_127406	DS239400	EDP32841.1	125948	126406	+	ubiquitin conjugating enzyme protein 13, putative	Bm1_32080	EDP32841.1_DS239400_126406_127406	bpa-mir-5364|Bpa0028	228	249	241	249	3'_agtcggtTATTTGTTATGGAGc_5'	5'_ttgtttcATTACCAATACTTCc_3'	143	-10.43	85.71	78.57	-10.53
EDP37914.1_DS237873_34337_35337	DS237873	EDP37914.1	35337	37907	-	Zinc finger protein 207, putative	Bm1_08820	EDP37914.1_DS237873_34337_35337	bpa-mir-5364|Bpa0028	481	502	495	502	3'_agtcggTTATTTGTTATGGAGc_5'	5'_gctctgAATTCCTTATACCTCt_3'	144	-9.72	73.33	66.67	-10.52
EDP34539.1_DS239215_123819_124819	DS239215	EDP34539.1	124819	130934	-	Ribonuclease 2-5A family protein	Bm1_25785	EDP34539.1_DS239215_123819_124819	bpa-mir-5364|Bpa0028	402	424	416	424	3'_agtcggTTAT-TTGTTATGGAGc_5'	5'_tttttaAATAGAATAATATCTCt_3'	151	-11.94	93.75	81.25	-10.52
EDP32231.1_DS239411_5041342_5042342	DS239411	EDP32231.1	5040833	5041342	+	protein R52.2, putative	Bm1_39840	EDP32231.1_DS239411_5041342_5042342	bpa-mir-5364|Bpa0028	464	485	478	485	3'_agtcgGTTATTTGTTATGGAGc_5'	5'_aagaaCAGTATATGATGCCTCa_3'	149	-15.63	93.75	68.75	-10.52
EDP35592.1_DS238969_26744_27744	DS238969	EDP35592.1	25140	26744	+	Synthetic lethal mutants of dpb11-1 five family protein	Bm1_20555	EDP35592.1_DS238969_26744_27744	bpa-mir-5364|Bpa0028	136	158	150	158	3'_agtcgGTTATTTG-TTATGGAGc_5'	5'_tatcaTAATGACCAAATACTTCt_3'	144	-10.97	88.24	70.59	-10.51
EDP38849.1_DS237426_6666_7666	DS237426	EDP38849.1	7666	11892	-	Delta-1-pyrroline-5-carboxylate dehydrogenase, mitochondrial precursor, putative	Bm1_04205	EDP38849.1_DS237426_6666_7666	bpa-mir-5364|Bpa0028	405	428	421	428	3'_agtcgGTTATTTGT--TATGGAGc_5'	5'_tttaaCTATGAACAACATACCTCa_3'	160	-15.66	83.33	77.78	-10.5
EDP35064.1_DS239099_43432_44432	DS239099	EDP35064.1	44432	49436	-	glycyl-tRNA synthetase, putative	Bm1_23170	EDP35064.1_DS239099_43432_44432	bpa-mir-5364|Bpa0028	676	699	692	699	3'_agtCGGTT-A-TTTGTTATGGAGc_5'	5'_gctGTCAGCTCAAATTATACCTCa_3'	157	-17.93	85	70	-10.5
EDP39389.1_DS237065_423_1423	DS237065	EDP39389.1	1423	2277	-	cuticular collagen Bmcol-2, putative	Bm1_01465	EDP39389.1_DS237065_423_1423	bpa-mir-5364|Bpa0028	541	562	554	562	3'_agtcggttaTTTGTTATGGAGc_5'	5'_tttctatgaAAATAATACCTCg_3'	161	-20.9	100	91.67	-10.49
EDP31729.1_DS239411_1379193_1380193	DS239411	EDP31729.1	1378921	1379193	+	hypothetical protein	Bm1_37355	EDP31729.1_DS239411_1379193_1380193	bpa-mir-5364|Bpa0028	510	532	524	532	3'_agTCGGTTATTTG--TTATGGAgc_5'	5'_atAG-CAATAAGCTTAATACCTat_3'	149	-17.51	85	80	-10.49
EDP33152.1_DS239400_2077250_2078250	DS239400	EDP33152.1	2076912	2077250	+	hypothetical protein	Bm1_33630	EDP33152.1_DS239400_2077250_2078250	bpa-mir-5364|Bpa0028	254	275	268	275	3'_agTCGGTTATTTGTTATGGAGc_5'	5'_tcATTCATTGAGTTATACCTCt_3'	160	-15.39	84.21	63.16	-10.48
EDP35346.1_DS239041_11609_12609	DS239041	EDP35346.1	10743	11609	+	hypothetical protein	Bm1_21770	EDP35346.1_DS239041_11609_12609	bpa-mir-5364|Bpa0028	451	472	464	472	3'_agtcggTTATTTGTTATGGAGc_5'	5'_tgatgaAGTAAGCAATACCACa_3'	140	-15.16	93.33	80	-10.45
EDP33523.1_DS239393_576599_577599	DS239393	EDP33523.1	577599	589677	-	GRP1 binding protein, putative	Bm1_30980	EDP33523.1_DS239393_576599_577599	bpa-mir-5364|Bpa0028	746	769	761	769	3'_agTCGGTTAT-TTG-TTATGGAGc_5'	5'_ttAATCTGTAGAACAAATGCCTCc_3'	142	-13.41	80.95	66.67	-10.44
EDP29766.1_DS239429_855916_856916	DS239429	EDP29766.1	852370	855916	+	hypothetical protein	Bm1_48120	EDP29766.1_DS239429_855916_856916	bpa-mir-5364|Bpa0028	966	987	980	987	3'_agtcggtTATTTGTTATGGAGc_5'	5'_atatgacATCGGCCATACCTCa_3'	151	-16.83	85.71	71.43	-10.44
EDP29179.1_DS239431_692236_693236	DS239431	EDP29179.1	693236	698100	-	larval opioid receptor, putative	Bm1_50760	EDP29179.1_DS239431_692236_693236	bpa-mir-5364|Bpa0028	556	575	568	575	3'_agTCGGTTATTTGTTATGGAGc_5'	5'_ttAGTTGATAA--TATACTTCa_3'	141	-13.52	84.21	63.16	-10.44
EDP30900.1_DS239416_538537_539537	DS239416	EDP30900.1	537493	538537	+	conserved hypothetical protein	Bm1_43445	EDP30900.1_DS239416_538537_539537	bpa-mir-5364|Bpa0028	80	99	91	99	3'_agtcGGTTATTTGTTATGGAGc_5'	5'_atttCTGAT--ACAATATCTCc_3'	143	-12.97	88.24	70.59	-10.43
EDP29884.1_DS239429_1583795_1584795	DS239429	EDP29884.1	1584795	1587103	-	conserved hypothetical protein	Bm1_48705	EDP29884.1_DS239429_1583795_1584795	bpa-mir-5364|Bpa0028	14	35	28	35	3'_agtcgGTTATTTGTTATGGAGc_5'	5'_atgaaTGAAGAATGATACCTTa_3'	141	-8.92	93.75	56.25	-10.43
EDP31229.1_DS239414_934584_935584	DS239414	EDP31229.1	935584	936019	-	hypothetical protein	Bm1_42680	EDP31229.1_DS239414_934584_935584	bpa-mir-5364|Bpa0028	514	532	525	532	3'_agtCGGTTATTTGTTATGGAGc_5'	5'_ttcGTC-ATGA--TATACCTCt_3'	142	-13.23	77.78	66.67	-10.42
EDP32290.1_DS239411_5369161_5370161	DS239411	EDP32290.1	5370161	5373561	-	Leucine Rich Repeat family protein	Bm1_40135	EDP32290.1_DS239411_5369161_5370161	bpa-mir-5364|Bpa0028	511	531	524	531	3'_agtcggTTATTTGTTATGGAGc_5'	5'_aaggaaAATGGAT-ATACCTCa_3'	154	-15.62	93.33	73.33	-10.41
EDP37347.1_DS238218_537_1537	DS238218	EDP37347.1	200	537	+	GLT25D1 protein, putative	Bm1_11725	EDP37347.1_DS238218_537_1537	bpa-mir-5364|Bpa0028	286	306	299	306	3'_agtCGGTTATTTGTTATGGAGc_5'	5'_ttcGCAAACAAAT-ATACTTCc_3'	145	-8.83	83.33	72.22	-10.4
EDP36837.1_DS238507_57620_58620	DS238507	EDP36837.1	55714	57620	+	UBX domain containing protein	Bm1_14295	EDP36837.1_DS238507_57620_58620	bpa-mir-5364|Bpa0028	627	650	643	650	3'_agTCGGTTATT--TGTTATGGAGc_5'	5'_taAACCAATTATTTTGATACCTCt_3'	155	-14.98	76.19	66.67	-10.4
EDP35522.1_DS238985_25003_26003	DS238985	EDP35522.1	23729	25003	+	hypothetical protein	Bm1_20885	EDP35522.1_DS238985_25003_26003	bpa-mir-5364|Bpa0028	587	608	600	608	3'_agTCGGTTATTTGTTATGGAGc_5'	5'_gcAGCTTTAAAGAAATACTTCt_3'	144	-16.06	78.95	63.16	-10.4
EDP36334.1_DS238704_37345_38345	DS238704	EDP36334.1	38345	42719	-	hypothetical protein	Bm1_16830	EDP36334.1_DS238704_37345_38345	bpa-mir-5364|Bpa0028	759	779	772	779	3'_agtcGGTTATTTGTTATGGAGc_5'	5'_attaTCAATAAAC-ATATCTCc_3'	156	-17.66	94.12	82.35	-10.39
EDP34217.1_DS239347_22304_23304	DS239347	EDP34217.1	18872	22304	+	Ets-domain containing protein	Bm1_27305	EDP34217.1_DS239347_22304_23304	bpa-mir-5364|Bpa0028	79	100	93	100	3'_agtcggttatttgtTATGGAGc_5'	5'_cttttttgctgcttATACCTCc_3'	140	-9.71	100	100	-10.39
EDP31614.1_DS239411_638050_639050	DS239411	EDP31614.1	639050	651241	-	Ferm domain, putative	Bm1_36795	EDP31614.1_DS239411_638050_639050	bpa-mir-5364|Bpa0028	186	209	201	209	3'_agtcgGTTATTT--GTTATGGAGc_5'	5'_ggataCTGTGAATTCAATATCTCa_3'	140	-14.92	83.33	66.67	-10.39
EDP31687.1_DS239411_1159832_1160832	DS239411	EDP31687.1	1160832	1164345	-	conserved hypothetical protein	Bm1_37160	EDP31687.1_DS239411_1159832_1160832	bpa-mir-5364|Bpa0028	285	306	298	306	3'_agtcgGTTATTTGTTATGGAGc_5'	5'_agacaCAGTAAAAAGTACCTCc_3'	157	-18.2	93.75	81.25	-10.39
EDP32764.1_DS239402_134323_135323	DS239402	EDP32764.1	131409	134323	+	Fork head domain containing protein	Bm1_34525	EDP32764.1_DS239402_134323_135323	bpa-mir-5364|Bpa0028	116	139	131	139	3'_agtcgGTTATTTG--TTATGGAGc_5'	5'_tgtaaCAATAAGCAGAATATCTCa_3'	152	-17.01	88.89	77.78	-10.38
EDP31303.1_DS239414_1373616_1374616	DS239414	EDP31303.1	1374616	1378307	-	Zinc finger, C2H2 type family protein	Bm1_43055	EDP31303.1_DS239414_1373616_1374616	bpa-mir-5364|Bpa0028	98	119	111	119	3'_agtcGGTTATTTGTTATGGAgc_5'	5'_atttCCAGAAAACAATACTTat_3'	142	-18.09	93.75	81.25	-10.38
EDP35255.1_DS239056_25200_26200	DS239056	EDP35255.1	23127	25200	+	conserved hypothetical protein	Bm1_22200	EDP35255.1_DS239056_25200_26200	bpa-mir-5364|Bpa0028	864	884	877	884	3'_agTCGGTTATTTGTTATGGAGc_5'	5'_atATCCAATTTAT-ATACTTCa_3'	142	-14.01	78.95	68.42	-10.37
EDP32937.1_DS239400_750275_751275	DS239400	EDP32937.1	744469	750275	+	DEAH, putative	Bm1_32565	EDP32937.1_DS239400_750275_751275	bpa-mir-5364|Bpa0028	136	157	149	157	3'_agtcggttATTTGTTATGGAGc_5'	5'_tattatttTATAAAATACCTCg_3'	154	-14.7	84.62	84.62	-10.37
EDP31587.1_DS239411_493368_494368	DS239411	EDP31587.1	489334	493368	+	Retinol dehydrogenase 12, putative	Bm1_36660	EDP31587.1_DS239411_493368_494368	bpa-mir-5364|Bpa0028	617	636	628	636	3'_agTCGGTTATTTGTTATGGAGc_5'	5'_aaAG-CAA-AAAAAATATCTCa_3'	148	-11.01	84.21	78.95	-10.37
EDP35047.1_DS239102_36572_37572	DS239102	EDP35047.1	33900	36572	+	hypothetical protein	Bm1_23250	EDP35047.1_DS239102_36572_37572	bpa-mir-5364|Bpa0028	183	204	197	204	3'_agtcgGTTATTTGTTATGGAGc_5'	5'_taaaaTAAGGATTGATACCTCa_3'	153	-11.71	87.5	62.5	-10.35
EDP30497.1_DS239419_793518_794518	DS239419	EDP30497.1	794518	796837	-	Nematode cuticle collagen N-terminal domain containing protein	Bm1_46400	EDP30497.1_DS239419_793518_794518	bpa-mir-5364|Bpa0028	785	806	798	806	3'_agtcGGTTATTTGTTATGGAGc_5'	5'_cataCTCATCGACAATACTTCt_3'	150	-13.55	88.24	70.59	-10.35
EDP29179.1_DS239431_692236_693236	DS239431	EDP29179.1	693236	698100	-	larval opioid receptor, putative	Bm1_50760	EDP29179.1_DS239431_692236_693236	bpa-mir-5364|Bpa0028	234	257	250	257	3'_agtCGGT--TATTTGTTATGGAGc_5'	5'_agtGCCATGCTGAGCCATATCTCt_3'	142	-15.62	80	65	-10.35
EDP39322.1_DS237095_21577_22577	DS237095	EDP39322.1	22577	24122	-	hypothetical protein	Bm1_01825	EDP39322.1_DS237095_21577_22577	bpa-mir-5364|Bpa0028	229	250	243	250	3'_agtcggTTATTTGTTATGGAGc_5'	5'_tcataaAATGAATCATACTTCa_3'	148	-12.75	93.33	73.33	-10.34
EDP35346.1_DS239041_11609_12609	DS239041	EDP35346.1	10743	11609	+	hypothetical protein	Bm1_21770	EDP35346.1_DS239041_11609_12609	bpa-mir-5364|Bpa0028	473	494	487	494	3'_agtcGGTTATTTGTTATGGAGc_5'	5'_tattTCAGTTAATGATGCCTCt_3'	150	-17.53	94.12	64.71	-10.33
EDP34247.1_DS239347_198624_199624	DS239347	EDP34247.1	196328	198624	+	hypothetical protein	Bm1_27430	EDP34247.1_DS239347_198624_199624	bpa-mir-5364|Bpa0028	491	511	503	511	3'_agTCGGTTATTTGTTATGGAGc_5'	5'_caAACGAATCGA-AATACTTCa_3'	142	-9.73	78.95	68.42	-10.33
EDP29952.1_DS239429_1970048_1971048	DS239429	EDP29952.1	1971048	1975625	-	DEAD, putative	Bm1_49040	EDP29952.1_DS239429_1970048_1971048	bpa-mir-5364|Bpa0028	806	828	820	828	3'_agtcggTTATT-TGTTATGGAGc_5'	5'_cagagaAGTGATGCAATACCTTa_3'	143	-18.16	93.75	68.75	-10.32
EDP39455.1_DS237023_1_407	DS237023	EDP39455.1	407	518	-	hypothetical protein	Bm1_01130	EDP39455.1_DS237023_1_407	bpa-mir-5364|Bpa0028	376	397	389	397	3'_agtcggttATTTGTTATGGAGc_5'	5'_tggttcctTTAACAATACTTCt_3'	146	-14.92	92.31	84.62	-10.29
EDP32105.1_DS239411_4234253_4235253	DS239411	EDP32105.1	4232596	4234253	+	hypothetical protein	Bm1_39215	EDP32105.1_DS239411_4234253_4235253	bpa-mir-5364|Bpa0028	942	962	955	962	3'_agtcgGTTATTTGTTATGGAGc_5'	5'_ggtaaCATTAAAT-ATGCCTCc_3'	143	-12.34	87.5	75	-10.29
EDP35536.1_DS238982_18203_19203	DS238982	EDP35536.1	19203	26139	-	Integrin beta pat-3 precursor, putative	Bm1_20780	EDP35536.1_DS238982_18203_19203	bpa-mir-5364|Bpa0028	772	794	786	794	3'_agTCGGTTATTTG-TTATGGAGc_5'	5'_ttATTCATTTAGCTAATACTTCc_3'	143	-10.94	80	65	-10.28
EDP34135.1_DS239359_354192_355192	DS239359	EDP34135.1	355192	356303	-	Probable 39S ribosomal protein L35, mitochondrial precursor-like	Bm1_28025	EDP34135.1_DS239359_354192_355192	bpa-mir-5364|Bpa0028	350	374	367	374	3'_agTCGGTTATTTGT---TATGGAGc_5'	5'_taAGCTAAAAATCATACATATCTCa_3'	147	-12.66	77.27	68.18	-10.28
EDP39172.1_DS237185_2775_3775	DS237185	EDP39172.1	389	2775	+	Sodium/calcium exchanger protein	Bm1_02560	EDP39172.1_DS237185_2775_3775	bpa-mir-5364|Bpa0028	285	306	298	306	3'_agtcggttatTTGTTATGGAGc_5'	5'_gcaatcttctAATAATACTTCc_3'	140	-14.2	100	81.82	-10.27
EDP37137.1_DS238371_152271_153271	DS238371	EDP37137.1	153271	156743	-	Serine/threonine protein phosphatase PP1-beta catalytic subunit, putative	Bm1_12875	EDP37137.1_DS238371_152271_153271	bpa-mir-5364|Bpa0028	433	454	448	454	3'_agTCGGTTATTTGTTATGGAGc_5'	5'_ccAACTACTCAGTTGTACCTCg_3'	140	-16.76	78.95	57.89	-10.26
EDP38129.1_DS237806_21948_22948	DS237806	EDP38129.1	20368	21948	+	Conserved hypothetical ATP binding protein	Bm1_07855	EDP38129.1_DS237806_21948_22948	bpa-mir-5364|Bpa0028	669	690	682	690	3'_agtcGGTTATTTGTTATGGAGc_5'	5'_cattCGAATATTAAATATCTCa_3'	142	-12.01	76.47	70.59	-10.24
EDP37439.1_DS238151_16028_17028	DS238151	EDP37439.1	14829	16028	+	Ground-like domain containing protein	Bm1_11250	EDP37439.1_DS238151_16028_17028	bpa-mir-5364|Bpa0028	884	903	896	903	3'_agTCGGTTATTTGTTATGGAGc_5'	5'_ccAG-TAGTAAAC-ATACCTTa_3'	148	-18.14	89.47	73.68	-10.24
EDP34525.1_DS239215_33626_34626	DS239215	EDP34525.1	34626	38746	-	BTB/POZ domain containing protein	Bm1_25715	EDP34525.1_DS239215_33626_34626	bpa-mir-5364|Bpa0028	240	261	254	261	3'_agtcggtTATTTGTTATGGAGc_5'	5'_tatttttATGAATGATATCTCg_3'	147	-16.58	100	71.43	-10.24
EDP31525.1_DS239411_93082_94082	DS239411	EDP31525.1	91976	93082	+	Possible metal-binding domain in RNase L inhibitor, RLI family protein	Bm1_36350	EDP31525.1_DS239411_93082_94082	bpa-mir-5364|Bpa0028	328	350	342	350	3'_agtCGGTTATT-TGTTATGGAGc_5'	5'_gctGCCGTTGATTCAATACCTCg_3'	162	-26.92	84.21	73.68	-10.24
EDP34611.1_DS239205_96314_97314	DS239205	EDP34611.1	97314	102956	-	Transcription factor TFIIB repeat family protein	Bm1_25435	EDP34611.1_DS239205_96314_97314	bpa-mir-5364|Bpa0028	28	50	42	50	3'_agtCGGT-TATTTGTTATGGAgc_5'	5'_agcGCTATAGAAATAATACCTgt_3'	150	-17.49	88.89	77.78	-10.23
EDP29173.1_DS239431_665593_666593	DS239431	EDP29173.1	664563	665593	+	Conserved hypothetical protein, putative	Bm1_50730	EDP29173.1_DS239431_665593_666593	bpa-mir-5364|Bpa0028	825	846	838	846	3'_agtcggTTATTTGTTATGGAGc_5'	5'_ctgaaaATTTGCCAATACCTCt_3'	152	-12.68	80	73.33	-10.23
EDP33383.1_DS239395_248173_249173	DS239395	EDP33383.1	246306	248173	+	Brix domain containing protein	Bm1_31670	EDP33383.1_DS239395_248173_249173	bpa-mir-5364|Bpa0028	48	69	62	69	3'_agtcggtTATTTGTTATGGAGc_5'	5'_tgcatatATATTCTATACCTCg_3'	151	-16.52	78.57	78.57	-10.22
EDP36371.1_DS238694_24215_25215	DS238694	EDP36371.1	25215	26651	-	hypothetical protein	Bm1_16555	EDP36371.1_DS238694_24215_25215	bpa-mir-5364|Bpa0028	198	218	210	218	3'_agtcgGTTATTTGTTATGGAGc_5'	5'_ttttaCAGTTAA-AATACCTTt_3'	143	-13.89	87.5	75	-10.21
EDP31152.1_DS239414_485171_486171	DS239414	EDP31152.1	486171	488013	-	hypothetical protein	Bm1_42290	EDP31152.1_DS239414_485171_486171	bpa-mir-5364|Bpa0028	761	782	775	782	3'_agTCGGTTATTTGTTATGGAGc_5'	5'_taACTCGACAAATTATGCCTCc_3'	148	-12.86	84.21	63.16	-10.21
EDP30032.1_DS239429_2437605_2438605	DS239429	EDP30032.1	2437345	2437605	+	hypothetical protein	Bm1_49430	EDP30032.1_DS239429_2437605_2438605	bpa-mir-5364|Bpa0028	531	550	543	550	3'_agTCGGTTATTTGTTATGGAGc_5'	5'_tcAGC--ATATATTATATCTCg_3'	141	-19.48	78.95	68.42	-10.21
EDP28698.1_DS239647_3454_4454	DS239647	EDP28698.1	4454	5732	-	Mediator protein 18, putative	Bm1_54980	EDP28698.1_DS239647_3454_4454	bpa-mir-5364|Bpa0028	779	800	792	800	3'_agTCGGTTATTTGTTATGGAGc_5'	5'_tcAACGAATATTAAATATCTCt_3'	144	-12.85	73.68	68.42	-10.19
EDP28699.1_DS239647_3454_4454	DS239647	EDP28699.1	4454	5732	-	Mediator protein 18, putative	Bm1_54980	EDP28699.1_DS239647_3454_4454	bpa-mir-5364|Bpa0028	779	800	792	800	3'_agTCGGTTATTTGTTATGGAGc_5'	5'_tcAACGAATATTAAATATCTCt_3'	144	-12.85	73.68	68.42	-10.19
EDP30886.1_DS239416_445554_446554	DS239416	EDP30886.1	442217	445554	+	Zona pellucida-like domain containing protein	Bm1_43375	EDP30886.1_DS239416_445554_446554	bpa-mir-5364|Bpa0028	426	447	440	447	3'_agtcggtTATTTGTTATGGAGc_5'	5'_tggtgacATAAGCGATACTTCa_3'	151	-16.79	100	78.57	-10.18
EDP28320.1_DS239888_1_371	DS239888	EDP28320.1	371	517	-	hypothetical protein	Bm1_56865	EDP28320.1_DS239888_1_371	bpa-mir-5364|Bpa0028	120	143	135	143	3'_agtcGGTTAT--TTGTTATGGAGc_5'	5'_tcctTCAAAAGCAATAATACCTCt_3'	161	-15.23	84.21	73.68	-10.17
EDP36468.1_DS238678_46067_47067	DS238678	EDP36468.1	47067	55173	-	hypothetical protein	Bm1_16105	EDP36468.1_DS238678_46067_47067	bpa-mir-5364|Bpa0028	347	369	361	369	3'_agTCGGTTATTT-GTTATGGAGc_5'	5'_atAGCTAAGAAAGTAATATCTCg_3'	159	-24.69	90	75	-10.16
EDP36100.1_DS238776_7360_8360	DS238776	EDP36100.1	579	7360	+	Josephin family protein	Bm1_17935	EDP36100.1_DS238776_7360_8360	bpa-mir-5364|Bpa0028	707	728	720	728	3'_agTCGGTTATTTGTTATGGAgc_5'	5'_atAGGCAATAATAAGTACCTgg_3'	140	-20.41	83.33	77.78	-10.16
EDP32339.1_DS239411_5768182_5769182	DS239411	EDP32339.1	5760760	5768182	+	LD36024p, putative	Bm1_40370	EDP32339.1_DS239411_5768182_5769182	bpa-mir-5364|Bpa0028	726	747	740	747	3'_agtcggttatttgtTATGGAGc_5'	5'_atgtttcacactttATACCTCa_3'	140	-9.29	100	100	-10.16
EDP31030.1_DS239416_1621457_1622457	DS239416	EDP31030.1	1618086	1621457	+	DnaJ domain containing protein	Bm1_44090	EDP31030.1_DS239416_1621457_1622457	bpa-mir-5364|Bpa0028	109	130	123	130	3'_agTCGGTTATTTGT-TATGGAGc_5'	5'_tgAGCAAAT-AGCATATACTTCa_3'	149	-13.03	85	75	-10.14
EDP31044.1_DS239416_1747459_1748459	DS239416	EDP31044.1	1748459	1752409	-	Neurotransmitter-gated ion-channel transmembrane region family protein	Bm1_44160	EDP31044.1_DS239416_1747459_1748459	bpa-mir-5364|Bpa0028	785	806	798	806	3'_agtcggttATTTGTTATGGAGc_5'	5'_agtttcttTAACTAATATCTCc_3'	142	-10.94	92.31	76.92	-10.14
EDP29757.1_DS239429_788719_789719	DS239429	EDP29757.1	789719	791528	-	M-phase phosphoprotein 6, putative	Bm1_48075	EDP29757.1_DS239429_788719_789719	bpa-mir-5364|Bpa0028	753	775	767	775	3'_agTCGGTTAT-TTGTTATGGAGc_5'	5'_tcATCTGATACAGTAATACTTCa_3'	151	-15.04	90	65	-10.13
EDP29448.1_DS239431_2614341_2615341	DS239431	EDP29448.1	2615341	2624024	-	Kelch motif family protein	Bm1_52105	EDP29448.1_DS239431_2614341_2615341	bpa-mir-5364|Bpa0028	314	335	327	335	3'_agtcggTTATTTGTTATGGAGc_5'	5'_actggaAACTAACAATACCTTa_3'	148	-14.65	86.67	80	-10.13
EDP36629.1_DS238622_35687_36687	DS238622	EDP36629.1	36687	37991	-	Alpha/beta hydrolase, putative	Bm1_15345	EDP36629.1_DS238622_35687_36687	bpa-mir-5364|Bpa0028	683	704	696	704	3'_agtCGGTTATTTGTTATGGAGc_5'	5'_tatGTGAATAATTAATACTTCa_3'	155	-13.83	88.89	72.22	-10.11
EDP31456.1_DS239412_571124_572124	DS239412	EDP31456.1	570516	571124	+	Hypothetical UPF0287 protein C35D10.17 in chromosome III, putative	Bm1_41385	EDP31456.1_DS239412_571124_572124	bpa-mir-5364|Bpa0028	916	937	930	937	3'_agtCGGTTATTTGT-TATGGAGc_5'	5'_tatGTC-ATGTACACATACCTTg_3'	140	-17.14	84.21	68.42	-10.11
EDP29302.1_DS239431_1572578_1573578	DS239431	EDP29302.1	1570420	1572578	+	Hypothetical 37.2 kDa protein in CHA1-PRD1 intergenic region, putative	Bm1_51375	EDP29302.1_DS239431_1572578_1573578	bpa-mir-5364|Bpa0028	75	96	88	96	3'_agTCGGTTATTTGTTATGGAGc_5'	5'_ttAACGCATAGATAATATCTCt_3'	152	-15.65	84.21	68.42	-10.11
EDP31484.1_DS239412_779403_780403	DS239412	EDP31484.1	780403	780983	-	hypothetical protein	Bm1_41525	EDP31484.1_DS239412_779403_780403	bpa-mir-5364|Bpa0028	932	953	946	953	3'_agtcggttATTTGTTATGGAGc_5'	5'_cttttcttTTATCTATACCTCt_3'	146	-9.08	76.92	76.92	-10.08
EDP38309.1_DS237740_25728_26728	DS237740	EDP38309.1	24320	25728	+	Streptomyces cyclase/dehydrase family protein	Bm1_06945	EDP38309.1_DS237740_25728_26728	bpa-mir-5364|Bpa0028	123	145	137	145	3'_agtCGGTTAT-TTGTTATGGAgc_5'	5'_gttGTTATTAGAACAATACCTaa_3'	150	-15.07	88.89	77.78	-10.06
EDP37285.1_DS238255_927_1927	DS238255	EDP37285.1	1927	6408	-	RNA binding protein, putative	Bm1_12005	EDP37285.1_DS238255_927_1927	bpa-mir-5364|Bpa0028	34	56	48	56	3'_agtCGGTTAT-TTGTTATGGAGc_5'	5'_agcGCCAGTGTTGAAATATCTCg_3'	142	-24.49	84.21	63.16	-10.06
EDP34264.1_DS239340_41457_42457	DS239340	EDP34264.1	42457	43641	-	hypothetical protein	Bm1_27230	EDP34264.1_DS239340_41457_42457	bpa-mir-5364|Bpa0028	853	876	868	876	3'_agTCGGTTAT--TTGTTATGGAgc_5'	5'_aaAGAAAATAATAATAATACCTat_3'	147	-14.36	80	75	-10.06
EDP30378.1_DS239419_68477_69477	DS239419	EDP30378.1	61784	68477	+	ATP-dependent Clp protease ATP-binding subunit clpX, putative	Bm1_45790	EDP30378.1_DS239419_68477_69477	bpa-mir-5364|Bpa0028	117	138	130	138	3'_agtcggttATTTGTTATGGAGc_5'	5'_ttgaaagtTAGGCAATACTTCg_3'	146	-19.79	100	76.92	-10.05
EDP31215.1_DS239414_898776_899776	DS239414	EDP31215.1	899776	901442	-	Ubiquitin-conjugating enzyme family protein	Bm1_42610	EDP31215.1_DS239414_898776_899776	bpa-mir-5364|Bpa0028	942	963	955	963	3'_agtcGGTTATTTGTTATGGAGc_5'	5'_cataTTGATAACCAATACTTCa_3'	154	-12.66	94.12	70.59	-10.04
EDP33466.1_DS239393_253266_254266	DS239393	EDP33466.1	251492	253266	+	hypothetical protein	Bm1_30715	EDP33466.1_DS239393_253266_254266	bpa-mir-5364|Bpa0028	382	404	396	404	3'_agTCGGT-TATTTGTTATGGAGc_5'	5'_gaGGCCATGTCGGAAATACCTTc_3'	143	-15.77	85	60	-10.02
EDP28334.1_DS239880_11805_12805	DS239880	EDP28334.1	12805	15122	-	PBS lyase HEAT-like repeat family protein	Bm1_56815	EDP28334.1_DS239880_11805_12805	bpa-mir-5364|Bpa0028	435	457	450	457	3'_agtcgGTTATTTGT-TATGGAGc_5'	5'_aactgCAGTAAATGCATGCCTCa_3'	148	-15.39	94.12	70.59	-10.02
EDP35161.1_DS239080_27985_28985	DS239080	EDP35161.1	28985	35375	-	regulator of G-protein signaling egl-10, putative	Bm1_22680	EDP35161.1_DS239080_27985_28985	bpa-mir-5364|Bpa0028	86	107	99	107	3'_agtcgGTTATTTGTTATGGAGc_5'	5'_aatcaCTATCATTAATACTTCt_3'	141	-11.45	81.25	68.75	-10.01
EDP36534.1_DS238662_6175_7175	DS238662	EDP36534.1	7175	22303	-	Filamin/ABP280 repeat family protein	Bm1_15795	EDP36534.1_DS238662_6175_7175	bpa-mir-5364|Bpa0028	163	183	176	183	3'_agtCGGTTATTTGTTATGGAGc_5'	5'_tttGTTAAGTAAC-ATACCTTa_3'	141	-11.27	83.33	66.67	-9.98
EDP29991.1_DS239429_2225566_2226566	DS239429	EDP29991.1	2226566	2226895	-	hypothetical protein	Bm1_49225	EDP29991.1_DS239429_2225566_2226566	bpa-mir-5364|Bpa0028	949	971	964	971	3'_agTCGGTTAT-TTGTTATGGAGc_5'	5'_acATCAAATATAATCATACCTCg_3'	163	-17.81	80	75	-9.97
EDP29598.1_DS239431_3587661_3588661	DS239431	EDP29598.1	3580110	3587661	+	Viral A-type inclusion protein repeat containing protein	Bm1_52855	EDP29598.1_DS239431_3587661_3588661	bpa-mir-5364|Bpa0028	52	73	65	73	3'_agtcggTTATTTGTTATGGAGc_5'	5'_tttctgAGTAGGCAATATCTCt_3'	152	-17.72	100	73.33	-9.97
EDP31718.1_DS239411_1335851_1336851	DS239411	EDP31718.1	1334058	1335851	+	selenium donor protein, putative	Bm1_37305	EDP31718.1_DS239411_1335851_1336851	bpa-mir-5364|Bpa0028	776	797	789	797	3'_agtcggTTATTTGTTATGGAgc_5'	5'_gatataACTTGACAATACCTaa_3'	140	-12.93	85.71	78.57	-9.96
EDP35035.1_DS239104_2728_3728	DS239104	EDP35035.1	417	2728	+	hypothetical protein	Bm1_23275	EDP35035.1_DS239104_2728_3728	bpa-mir-5364|Bpa0028	117	138	131	138	3'_agtcggTTATTTGTTATGGAGc_5'	5'_aaaaaaAATATGCTATACCTTt_3'	144	-8.98	86.67	73.33	-9.95
EDP34982.1_DS239119_7335_8335	DS239119	EDP34982.1	5799	7335	+	hypothetical protein	Bm1_23535	EDP34982.1_DS239119_7335_8335	bpa-mir-5364|Bpa0028	118	141	133	141	3'_agTCGGTTATT--TGTTATGGAgc_5'	5'_acAGCAAAAAATGATAATACCTga_3'	147	-19.66	80	75	-9.95
EDP35925.1_DS238833_69927_70927	DS238833	EDP35925.1	66767	69927	+	l01289 long form, putative	Bm1_18830	EDP35925.1_DS238833_69927_70927	bpa-mir-5364|Bpa0028	905	930	922	930	3'_agTCG-GTT--ATT-TGTTATGGAGc_5'	5'_aaAGTACAATTTAATACAATACTTCt_3'	149	-15.24	82.61	73.91	-9.94
EDP28898.1_DS239545_1_278	DS239545	EDP28898.1	278	4434	-	Immunoglobulin I-set domain containing protein	Bm1_53960	EDP28898.1_DS239545_1_278	bpa-mir-5364|Bpa0028	238	261	254	261	3'_agTCGGTTATT--TGTTATGGAGc_5'	5'_ttAGCTCATTGCTCCGATACCTCg_3'	151	-22.73	76.19	61.9	-9.94
EDP36161.1_DS238756_15569_16569	DS238756	EDP36161.1	16569	18764	-	Hypothetical 185.2 kDa protein ZK430.1 in chromosome II, putative	Bm1_17665	EDP36161.1_DS238756_15569_16569	bpa-mir-5364|Bpa0028	183	205	197	205	3'_agtcGGTTATT-TGTTATGGAGc_5'	5'_ttttCCAAAAATAGAATACTTCt_3'	149	-11.81	83.33	77.78	-9.93
EDP33825.1_DS239383_6715_7715	DS239383	EDP33825.1	7715	7936	-	hypothetical protein	Bm1_29335	EDP33825.1_DS239383_6715_7715	bpa-mir-5364|Bpa0028	932	953	945	953	3'_agtcggTTATTTGTTATGGAGc_5'	5'_taaatgAACCAAAAGTACCTCg_3'	140	-19.46	80	73.33	-9.93
EDP31279.1_DS239414_1254275_1255275	DS239414	EDP31279.1	1255275	1257182	-	cutical collagen 6, putative	Bm1_42935	EDP31279.1_DS239414_1254275_1255275	bpa-mir-5364|Bpa0028	877	898	891	898	3'_agtCGGTTATTTGTTATGGAGc_5'	5'_atcGATGACAAATGATACCTTc_3'	147	-13.68	88.89	61.11	-9.93
EDP39349.1_DS237084_28087_29087	DS237084	EDP39349.1	22305	28087	+	cation efflux family protein	Bm1_01670	EDP39349.1_DS237084_28087_29087	bpa-mir-5364|Bpa0028	682	707	699	707	3'_agTCGGTTAT---TTG-TTATGGAGc_5'	5'_ttAGCTGATATGGAATAAATATCTCg_3'	146	-20.25	82.61	65.22	-9.92
EDP36576.1_DS238651_17770_18770	DS238651	EDP36576.1	18770	21239	-	hypothetical protein	Bm1_15585	EDP36576.1_DS238651_17770_18770	bpa-mir-5364|Bpa0028	699	721	714	721	3'_agtcGGTTATTT-GTTATGGAGc_5'	5'_tataTCAATAAATTCATACCTTt_3'	149	-15.43	88.89	72.22	-9.92
EDP29062.1_DS239440_369_1369	DS239440	EDP29062.1	154	369	+	hypothetical protein	Bm1_53105	EDP29062.1_DS239440_369_1369	bpa-mir-5364|Bpa0028	661	681	674	681	3'_agtcgGTTATTTGTTATGGAGc_5'	5'_atttgTAACTTAC-ATACCTCa_3'	143	-10.25	75	68.75	-9.92
EDP39394.1_DS237063_22735_23735	DS237063	EDP39394.1	23735	26039	-	Protein kinase domain containing protein	Bm1_01430	EDP39394.1_DS237063_22735_23735	bpa-mir-5364|Bpa0028	415	437	429	437	3'_agtcGGTTATT-TGTTATGGAGc_5'	5'_caccTTAAGAATATAATACTTCt_3'	145	-10.9	88.89	66.67	-9.91
EDP31544.1_DS239411_207574_208574	DS239411	EDP31544.1	208574	210259	-	conserved hypothetical protein	Bm1_36445	EDP31544.1_DS239411_207574_208574	bpa-mir-5364|Bpa0028	864	885	877	885	3'_agTCGGTTATTTG-TTATGGAGc_5'	5'_acGGACGA-AAGCAAATATCTCa_3'	141	-16.6	85	65	-9.9
EDP32233.1_DS239411_5043094_5044094	DS239411	EDP32233.1	5042627	5043094	+	RNase H and integrase-like protein, putative	Bm1_39850	EDP32233.1_DS239411_5043094_5044094	bpa-mir-5364|Bpa0028	415	436	428	436	3'_agTCGGTTATTTG-TTATGGAGc_5'	5'_acGGACGA-AAGCAAATATCTCa_3'	141	-16.6	85	65	-9.9
EDP39664.1_DS236890_1_865	DS236890	EDP39664.1	865	1097	-	mucin, putative	Bm1_00030	EDP39664.1_DS236890_1_865	bpa-mir-5364|Bpa0028	602	623	615	623	3'_agtcGGTTATTTGTTATGGAGc_5'	5'_acttTTGATCACGAATACCTCa_3'	154	-11.99	82.35	64.71	-9.89
EDP34523.1_DS239215_16995_17995	DS239215	EDP34523.1	17995	19349	-	peptidyl-prolyl cis-trans isomerase 11, putative	Bm1_25705	EDP34523.1_DS239215_16995_17995	bpa-mir-5364|Bpa0028	726	749	742	749	3'_agTCG-GTTATTTGT-TATGGAGc_5'	5'_gaAGCACAGTCAATGTATACTTCt_3'	146	-19.11	85.71	66.67	-9.88
EDP30636.1_DS239418_530614_531614	DS239418	EDP30636.1	531614	533593	-	Serine/threonine protein phosphatase PP1 isozyme 1, putative	Bm1_44795	EDP30636.1_DS239418_530614_531614	bpa-mir-5364|Bpa0028	803	823	815	823	3'_agTCGGTTATTTGTTATGGAGc_5'	5'_gaAGTTGCGATA-AATACCTCc_3'	150	-12.87	78.95	63.16	-9.88
EDP36017.1_DS238807_21783_22783	DS238807	EDP36017.1	22783	29997	-	Hypothetical 99.0 kDa protein C05D11.8 in chromosome III, putative	Bm1_18400	EDP36017.1_DS238807_21783_22783	bpa-mir-5364|Bpa0028	477	499	491	499	3'_agtcgGTTATTTG-TTATGGAGc_5'	5'_aattgCAATTCATGAATGCCTCt_3'	140	-12.82	82.35	70.59	-9.84
EDP32929.1_DS239400_670885_671885	DS239400	EDP32929.1	671885	672413	-	hypothetical protein	Bm1_32525	EDP32929.1_DS239400_670885_671885	bpa-mir-5364|Bpa0028	824	845	838	845	3'_agTCGGTTATTTGTTATGGAGc_5'	5'_acGGATAATTAATTATACCTCg_3'	164	-21.83	84.21	68.42	-9.84
EDP35767.1_DS238895_28810_29810	DS238895	EDP35767.1	27604	28810	+	hypothetical protein	Bm1_19665	EDP35767.1_DS238895_28810_29810	bpa-mir-5364|Bpa0028	333	356	348	356	3'_agTCGGTTATT-TG-TTATGGAgc_5'	5'_ttATCCCATAATATAAATACCTat_3'	142	-12.32	80	75	-9.8
EDP29053.1_DS239442_8734_9734	DS239442	EDP29053.1	9734	10825	-	hypothetical protein	Bm1_53145	EDP29053.1_DS239442_8734_9734	bpa-mir-5364|Bpa0028	975	999	991	999	3'_agtcgGTTATTT---GTTATGGAGc_5'	5'_atataCAATTGAGTCCAATACTTCt_3'	140	-11.88	78.95	68.42	-9.79
EDP39489.1_DS237001_2022_3022	DS237001	EDP39489.1	3022	5267	-	Eukaryotic-type carbonic anhydrase family protein	Bm1_00965	EDP39489.1_DS237001_2022_3022	bpa-mir-5364|Bpa0028	727	747	739	747	3'_agTCGGTTATTTGTTATGGAgc_5'	5'_aaATTCAATAAG-AATACCTgt_3'	150	-14.6	88.89	77.78	-9.77
EDP37052.1_DS238419_1565_2565	DS238419	EDP37052.1	42	1565	+	Carbonic anhydrase like protein 2 precursor, putative	Bm1_13210	EDP37052.1_DS238419_1565_2565	bpa-mir-5364|Bpa0028	727	747	739	747	3'_agTCGGTTATTTGTTATGGAgc_5'	5'_aaATTCAATAAG-AATACCTgt_3'	150	-14.6	88.89	77.78	-9.77
EDP36679.1_DS238582_3980_4980	DS238582	EDP36679.1	440	3980	+	PDZ domain containing protein	Bm1_15075	EDP36679.1_DS238582_3980_4980	bpa-mir-5364|Bpa0028	695	718	711	718	3'_agTCGGTTATTTGT--TATGGAGc_5'	5'_gtAACTGATAAATATGATATCTCa_3'	151	-14.29	85.71	66.67	-9.76
EDP30400.1_DS239419_213727_214727	DS239419	EDP30400.1	209320	213727	+	conserved hypothetical protein	Bm1_45905	EDP30400.1_DS239419_213727_214727	bpa-mir-5364|Bpa0028	214	236	228	236	3'_agTCGGTTAT-TTGTTATGGAGc_5'	5'_acAGTATTTATAATAATACTTCt_3'	143	-15.66	80	65	-9.76
EDP37823.1_DS237922_3166_4166	DS237922	EDP37823.1	20	3166	+	ShTK domain containing protein	Bm1_09260	EDP37823.1_DS237922_3166_4166	bpa-mir-5364|Bpa0028	239	261	254	261	3'_agTCGGTTATTTGT-TATGGAGc_5'	5'_tcAGTTTATGAAAATATACTTCt_3'	147	-15.21	85	65	-9.75
EDP37822.1_DS237922_3166_4166	DS237922	EDP37822.1	20	3166	+	ShTK domain containing protein	Bm1_09260	EDP37822.1_DS237922_3166_4166	bpa-mir-5364|Bpa0028	239	261	254	261	3'_agTCGGTTATTTGT-TATGGAGc_5'	5'_tcAGTTTATGAAAATATACTTCt_3'	147	-15.21	85	65	-9.75
EDP34953.1_DS239128_22519_23519	DS239128	EDP34953.1	23519	25500	-	Cyclin, N-terminal domain containing protein	Bm1_23710	EDP34953.1_DS239128_22519_23519	bpa-mir-5364|Bpa0028	608	628	620	628	3'_agtcggtTATTTGTTATGGAGc_5'	5'_tttaagtATAAA-AATACCTCa_3'	161	-12.5	92.86	92.86	-9.74
EDP33655.1_DS239390_4336_5336	DS239390	EDP33655.1	5336	5758	-	excinuclease ABC, A subunit, putative	Bm1_30280	EDP33655.1_DS239390_4336_5336	bpa-mir-5364|Bpa0028	575	597	590	597	3'_agtcggttaTTTGT-TATGGAGc_5'	5'_acattggtcACGCATATACCTCc_3'	144	-13.55	84.62	76.92	-9.73
EDP30863.1_DS239416_310230_311230	DS239416	EDP30863.1	307213	310230	+	exonuclease family protein	Bm1_43255	EDP30863.1_DS239416_310230_311230	bpa-mir-5364|Bpa0028	885	905	897	905	3'_agtcGGTTATTTGTTATGGAGc_5'	5'_ttgtCCAA-AAAAAATACTTCa_3'	152	-12.77	88.24	82.35	-9.73
EDP28538.1_DS239741_27261_28261	DS239741	EDP28538.1	28261	29801	-	hypothetical protein	Bm1_55775	EDP28538.1_DS239741_27261_28261	bpa-mir-5364|Bpa0028	886	908	900	908	3'_agtcggtTATTTG-TTATGGAgc_5'	5'_ccattgtATAAACAAATACCTgt_3'	146	-14.1	92.86	92.86	-9.73
EDP38539.1_DS237653_6904_7904	DS237653	EDP38539.1	6368	6904	+	Zinc finger, C2H2 type family protein	Bm1_05765	EDP38539.1_DS237653_6904_7904	bpa-mir-5364|Bpa0028	735	756	749	756	3'_agtcggttATTTGTTATGGAGc_5'	5'_gatatcttTAAGCCATATCTCt_3'	142	-12.45	92.31	76.92	-9.72
EDP33865.1_DS239380_6910_7910	DS239380	EDP33865.1	6629	6910	+	protein R52.2, putative	Bm1_29175	EDP33865.1_DS239380_6910_7910	bpa-mir-5364|Bpa0028	331	353	345	353	3'_agTCGGTTA-TTTGTTATGGAgc_5'	5'_gaATTTAATGAAAGAATACCTga_3'	147	-13.75	84.21	73.68	-9.71
EDP34876.1_DS239144_26494_27494	DS239144	EDP34876.1	25349	26494	+	hypothetical protein	Bm1_24030	EDP34876.1_DS239144_26494_27494	bpa-mir-5364|Bpa0028	872	892	885	892	3'_agTCGGTTATTTGTTATGGAGc_5'	5'_ttAGTTTGTTTAT-ATACCTCt_3'	146	-12.37	78.95	57.89	-9.7
EDP32553.1_DS239410_556143_557143	DS239410	EDP32553.1	557143	559125	-	Ras-related protein Rab-5B, putative	Bm1_36215	EDP32553.1_DS239410_556143_557143	bpa-mir-5364|Bpa0028	237	258	251	258	3'_agTCGGTTATTTGTTATGGAGc_5'	5'_aaATTCGAAAAACTATACCTTc_3'	152	-13.99	84.21	68.42	-9.69
EDP28888.1_DS239552_1805_2805	DS239552	EDP28888.1	2805	3155	-	glycoprotein gp2, putative	Bm1_54010	EDP28888.1_DS239552_1805_2805	bpa-mir-5364|Bpa0028	970	993	985	993	3'_agtcggtTATTT--GTTATGGAGc_5'	5'_ctttttcATAAATTCAATACTTCc_3'	146	-11.17	87.5	81.25	-9.69
EDP30741.1_DS239418_1198940_1199940	DS239418	EDP30741.1	1198018	1198940	+	1110049G11Rik protein, putative	Bm1_45325	EDP30741.1_DS239418_1198940_1199940	bpa-mir-5364|Bpa0028	144	165	157	165	3'_agtcggttatttgTTATGGAGc_5'	5'_tgtataccacgtaAATACCTCg_3'	145	-18.63	100	100	-9.68
EDP38607.1_DS237620_12739_13739	DS237620	EDP38607.1	9307	12739	+	Zinc finger in N-recognin family protein	Bm1_05425	EDP38607.1_DS237620_12739_13739	bpa-mir-5364|Bpa0028	22	43	36	43	3'_agtcggtTATTTGTTATGGAGc_5'	5'_tcaatatATAATTGATACCTCt_3'	159	-12.67	92.86	78.57	-9.67
EDP36117.1_DS238770_8059_9059	DS238770	EDP36117.1	6381	8059	+	Surp module family protein	Bm1_17895	EDP36117.1_DS238770_8059_9059	bpa-mir-5364|Bpa0028	187	208	201	208	3'_agtcggTTATTTGTTATGGAGc_5'	5'_tactaaAATTATGGATACCTCc_3'	152	-10.24	80	73.33	-9.67
EDP29505.1_DS239431_3048972_3049972	DS239431	EDP29505.1	3043995	3048972	+	Btbd7 protein, putative	Bm1_52390	EDP29505.1_DS239431_3048972_3049972	bpa-mir-5364|Bpa0028	854	875	868	875	3'_agtcggttaTTTGTTATGGAGc_5'	5'_tgactttgaAACCGATACCTCt_3'	153	-14.1	91.67	83.33	-9.67
EDP35036.1_DS239104_3511_4511	DS239104	EDP35036.1	4511	6785	-	hypothetical protein	Bm1_23280	EDP35036.1_DS239104_3511_4511	bpa-mir-5364|Bpa0028	972	995	988	995	3'_agtcgGTTATTTGT--TATGGAGc_5'	5'_aacaaCAGTACACAACATACTTCc_3'	144	-13.11	83.33	72.22	-9.66
EDP37263.1_DS238272_20611_21611	DS238272	EDP37263.1	21611	28971	-	SNARE domain containing protein	Bm1_12115	EDP37263.1_DS238272_20611_21611	bpa-mir-5364|Bpa0028	223	246	238	246	3'_agTCGGTTATT--TGTTATGGAGc_5'	5'_aaAATCGATGATTGCAATACTTCt_3'	147	-15.92	85.71	61.9	-9.64
EDP36524.1_DS238667_11157_12157	DS238667	EDP36524.1	9153	11157	+	D4Ertd196e protein, putative	Bm1_15855	EDP36524.1_DS238667_11157_12157	bpa-mir-5364|Bpa0028	843	863	855	863	3'_agtcggTTATTTGTTATGGAGc_5'	5'_ttaatgAATAAA-AATATCTCa_3'	150	-12.42	93.33	86.67	-9.64
EDP32962.1_DS239400_883717_884717	DS239400	EDP32962.1	884717	888652	-	RIKEN cDNA 2700097O09, putative	Bm1_32695	EDP32962.1_DS239400_883717_884717	bpa-mir-5364|Bpa0028	969	990	982	990	3'_agtcggttatttgTTATGGAGc_5'	5'_atgaaagatcttaAATACCTCt_3'	145	-9.47	100	100	-9.64
EDP29083.1_DS239431_192795_193795	DS239431	EDP29083.1	191655	192795	+	hypothetical protein	Bm1_50280	EDP29083.1_DS239431_192795_193795	bpa-mir-5364|Bpa0028	328	349	341	349	3'_agtCGGTTATTTGTTATGGAGc_5'	5'_attGTCGGGAAAGAATATCTCt_3'	151	-15.9	88.89	66.67	-9.64
EDP33396.1_DS239395_307899_308899	DS239395	EDP33396.1	307300	307899	+	hypothetical protein	Bm1_31735	EDP33396.1_DS239395_307899_308899	bpa-mir-5364|Bpa0028	775	797	789	797	3'_agTCGGTTATTTG-TTATGGAGc_5'	5'_tgGGCCATTCATCAAATACTTCa_3'	147	-14.59	80	70	-9.62
EDP38230.1_DS237772_13387_14387	DS237772	EDP38230.1	10883	13387	+	Core-2/I-Branching enzyme family protein	Bm1_07275	EDP38230.1_DS237772_13387_14387	bpa-mir-5364|Bpa0028	678	699	691	699	3'_agtcggtTATTTGTTATGGAGc_5'	5'_cgatattATAAAGAATACCTTg_3'	151	-17.05	92.86	85.71	-9.61
EDP38231.1_DS237772_13596_14596	DS237772	EDP38231.1	13426	13596	+	hypothetical protein	Bm1_07280	EDP38231.1_DS237772_13596_14596	bpa-mir-5364|Bpa0028	469	490	482	490	3'_agtcggtTATTTGTTATGGAGc_5'	5'_cgatattATAAAGAATACCTTg_3'	151	-17.05	92.86	85.71	-9.61
EDP32359.1_DS239411_5908700_5909700	DS239411	EDP32359.1	5909700	5913584	-	Innexin unc-7, putative	Bm1_40470	EDP32359.1_DS239411_5908700_5909700	bpa-mir-5364|Bpa0028	99	122	115	122	3'_agtCGGTTATTTGT--TATGGAGc_5'	5'_gacGCGATTGAATAATATACTTCa_3'	142	-11.49	80	65	-9.61
EDP30290.1_DS239420_181833_182833	DS239420	EDP30290.1	182833	183207	-	SD10769p, putative	Bm1_46780	EDP30290.1_DS239420_181833_182833	bpa-mir-5364|Bpa0028	746	767	759	767	3'_agTCGGTTATTTGTTATGGAGc_5'	5'_gcAGCTGCAGAACAATACCACt_3'	140	-18.68	84.21	68.42	-9.6
EDP28712.1_DS239640_1931_2931	DS239640	EDP28712.1	2931	3347	-	hypothetical protein	Bm1_54915	EDP28712.1_DS239640_1931_2931	bpa-mir-5364|Bpa0028	521	543	536	543	3'_agTCGG-TTATTTGTTATGGAGc_5'	5'_acAGCTGAATAATTTATATCTCt_3'	151	-17.51	85	70	-9.59
EDP35396.1_DS239030_2337_3337	DS239030	EDP35396.1	675	2337	+	hypothetical protein	Bm1_21490	EDP35396.1_DS239030_2337_3337	bpa-mir-5364|Bpa0028	720	741	733	741	3'_agTCGGTTATTTGTTATGGAGc_5'	5'_gaATTCACTGTTCAATATCTCa_3'	144	-14.03	78.95	63.16	-9.57
EDP34095.1_DS239359_8734_9734	DS239359	EDP34095.1	2071	8734	+	Protein kinase domain containing protein	Bm1_27830	EDP34095.1_DS239359_8734_9734	bpa-mir-5364|Bpa0028	167	192	185	192	3'_agtcGGTT--ATTTGT--TATGGAGc_5'	5'_gcttCTAATTTCAACGACATACCTCa_3'	148	-15.19	76.19	66.67	-9.55
EDP31577.1_DS239411_436260_437260	DS239411	EDP31577.1	435486	436260	+	NifU-like protein, putative	Bm1_36610	EDP31577.1_DS239411_436260_437260	bpa-mir-5364|Bpa0028	244	264	256	264	3'_agtcgGTTATTTGTTATGGAGc_5'	5'_agaaaCAA-ATGTAATACCTCa_3'	155	-13.87	87.5	75	-9.55
EDP28829.1_DS239583_12083_13083	DS239583	EDP28829.1	9454	12083	+	hypothetical protein	Bm1_54315	EDP28829.1_DS239583_12083_13083	bpa-mir-5364|Bpa0028	556	579	572	579	3'_agTCGGTT--ATTTGTTATGGAGc_5'	5'_gaAGAAAACTTACATGATACCTCa_3'	155	-11.71	76.19	66.67	-9.53
EDP28829.1_DS239583_12083_13083	DS239583	EDP28829.1	9454	12083	+	hypothetical protein	Bm1_54315	EDP28829.1_DS239583_12083_13083	bpa-mir-5364|Bpa0028	568	589	572	579	3'_agtcggttattTGTTATGGAGc_5'	5'_catgatacctcATTATACCTCa_3'	143	-10.78	90	80	-9.53
EDP31655.1_DS239411_852362_853362	DS239411	EDP31655.1	853362	855458	-	Choline/ethanolamine kinase family protein	Bm1_37000	EDP31655.1_DS239411_852362_853362	bpa-mir-5364|Bpa0028	398	419	411	419	3'_agtcgGTTATTTGTTATGGAGc_5'	5'_ttcaaCACAAGACAATACCTTa_3'	149	-15.34	87.5	75	-9.52
EDP31204.1_DS239414_860663_861663	DS239414	EDP31204.1	858968	860663	+	Synaptic glycoprotein SC2, putative	Bm1_42555	EDP31204.1_DS239414_860663_861663	bpa-mir-5364|Bpa0028	87	107	101	107	3'_agtcggTTATTTGTTATGGAGc_5'	5'_aaacgaAATAGAT-GTACCTCt_3'	142	-12.15	93.33	73.33	-9.52
EDP38457.1_DS237704_14794_15794	DS237704	EDP38457.1	12462	14794	+	RH61522p, putative	Bm1_06210	EDP38457.1_DS237704_14794_15794	bpa-mir-5364|Bpa0028	399	421	413	421	3'_agTCGGTT-ATTTGTTATGGAGc_5'	5'_atGGTCGATTGAACAAAACCTCg_3'	143	-24.53	90	70	-9.51
EDP34813.1_DS239154_28666_29666	DS239154	EDP34813.1	27022	28666	+	exodeoxyribonuclease III family protein	Bm1_24435	EDP34813.1_DS239154_28666_29666	bpa-mir-5364|Bpa0028	369	395	388	395	3'_agtCGGTTATT-TGT----TATGGAGc_5'	5'_gatGCTAATAATATAATGCATACTTCa_3'	141	-12.36	78.26	65.22	-9.5
EDP32633.1_DS239407_324657_325657	DS239407	EDP32633.1	321691	324657	+	ML domain containing protein	Bm1_35600	EDP32633.1_DS239407_324657_325657	bpa-mir-5364|Bpa0028	790	812	804	812	3'_agtcgGTTAT-TTGTTATGGAGc_5'	5'_aactgCAATGTTGCAATACCTTt_3'	144	-16.6	88.24	70.59	-9.5
EDP36550.1_DS238654_24625_25625	DS238654	EDP36550.1	25625	28731	-	Twik (KCNK-like) family of potassium channels, alpha subunit 5	Bm1_15670	EDP36550.1_DS238654_24625_25625	bpa-mir-5364|Bpa0028	725	745	737	745	3'_agTCGGTTATTTGTTATGGAGc_5'	5'_tcAACTTCTTAA-AATACCTCa_3'	150	-11.59	73.68	68.42	-9.49
EDP33897.1_DS239377_7581_8581	DS239377	EDP33897.1	8581	10314	-	hypothetical protein	Bm1_28995	EDP33897.1_DS239377_7581_8581	bpa-mir-5364|Bpa0028	55	77	70	77	3'_agtcggtTATTTG-TTATGGAGc_5'	5'_accctttATATCCTTATACCTCt_3'	142	-10.66	73.33	73.33	-9.49
EDP38278.1_DS237751_9033_10033	DS237751	EDP38278.1	6596	9033	+	hypothetical protein	Bm1_07090	EDP38278.1_DS237751_9033_10033	bpa-mir-5364|Bpa0028	852	873	866	873	3'_agTCGGTTATTTGTTATGGAGc_5'	5'_aaAGTCGAGAATTTATACCTCc_3'	164	-16.47	84.21	68.42	-9.48
EDP36357.1_DS238696_38685_39685	DS238696	EDP36357.1	35707	38685	+	Aspartyl aminopeptidase, putative	Bm1_16690	EDP36357.1_DS238696_38685_39685	bpa-mir-5364|Bpa0028	944	964	956	964	3'_agtcggttATTTGTTATGGAGc_5'	5'_atttttgcTAAA-AATACCTCt_3'	156	-12.43	92.31	92.31	-9.48
EDP34088.1_DS239360_512_1512	DS239360	EDP34088.1	1512	3321	-	hypothetical protein	Bm1_28035	EDP34088.1_DS239360_512_1512	bpa-mir-5364|Bpa0028	571	593	585	593	3'_agTCGGTTAT-TTGTTATGGAGc_5'	5'_atAGTAAATATTAGAATACTTCa_3'	147	-12.71	80	70	-9.48
EDP32231.1_DS239411_5041342_5042342	DS239411	EDP32231.1	5040833	5041342	+	protein R52.2, putative	Bm1_39840	EDP32231.1_DS239411_5041342_5042342	bpa-mir-5364|Bpa0028	960	982	974	982	3'_agTCGGTTA-TTTGTTATGGAgc_5'	5'_gaATTTAATGAAAGAATACCTga_3'	147	-13.75	84.21	73.68	-9.48
EDP29734.1_DS239429_640272_641272	DS239429	EDP29734.1	641272	643494	-	hypothetical protein	Bm1_47960	EDP29734.1_DS239429_640272_641272	bpa-mir-5364|Bpa0028	946	969	962	969	3'_agtcggTTATTTGT--TATGGAGc_5'	5'_tgcaaaAATAAATAGTATACTTCa_3'	147	-12.83	88.24	76.47	-9.48
EDP30146.1_DS239429_3147610_3148610	DS239429	EDP30146.1	3139199	3147610	+	Paired amphipathic helix repeat family protein	Bm1_49995	EDP30146.1_DS239429_3147610_3148610	bpa-mir-5364|Bpa0028	69	90	82	90	3'_agTCGGTTATTTGTTATGGAGc_5'	5'_ttAGTGGATTTCTAATACTTCg_3'	140	-18.58	78.95	57.89	-9.48
EDP30979.1_DS239416_1178503_1179503	DS239416	EDP30979.1	1146818	1178503	+	FAT domain containing protein	Bm1_43835	EDP30979.1_DS239416_1178503_1179503	bpa-mir-5364|Bpa0028	928	951	943	951	3'_agTCGGTTA--TTTGTTATGGAgc_5'	5'_ccAATCAATTAAAAAAATACCTac_3'	147	-15.63	80	75	-9.47
EDP38155.1_DS237785_9989_10989	DS237785	EDP38155.1	10989	12631	-	cytochrome C-type heme lyase, putative	Bm1_07670	EDP38155.1_DS237785_9989_10989	bpa-mir-5364|Bpa0028	459	481	474	481	3'_agTCGGTTAT--TTGTTATGGAGc_5'	5'_atATTTAATATTAAC-ATACCTCg_3'	157	-18.31	80.95	71.43	-9.46
EDP30073.1_DS239429_2680003_2681003	DS239429	EDP30073.1	2681003	2682155	-	60S acidic ribosomal protein P2, putative	Bm1_49630	EDP30073.1_DS239429_2680003_2681003	bpa-mir-5364|Bpa0028	899	920	913	920	3'_agtcGGTTATTTGTTATGGAGc_5'	5'_tgttCCTCCAAACGATATCTCc_3'	146	-16.65	82.35	70.59	-9.46
EDP30727.1_DS239418_1098268_1099268	DS239418	EDP30727.1	1099268	1100960	-	hypothetical protein	Bm1_45255	EDP30727.1_DS239418_1098268_1099268	bpa-mir-5364|Bpa0028	590	611	603	611	3'_agtcGGTTATTTGTTATGGAGc_5'	5'_tttcCGAAAGAGCAATACTTCg_3'	150	-22.14	88.24	70.59	-9.45
EDP37410.1_DS238173_30180_31180	DS238173	EDP37410.1	27615	30180	+	hypothetical protein	Bm1_11425	EDP37410.1_DS238173_30180_31180	bpa-mir-5364|Bpa0028	582	605	598	605	3'_agTCGGTTA--TTTGTTATGGAGc_5'	5'_gaAGATCATCGGAACGATACCTTg_3'	143	-21.82	80.95	61.9	-9.44
EDP33238.1_DS239400_2605195_2606195	DS239400	EDP33238.1	2606195	2607962	-	RAB, member of RAS oncogene family-like 5, putative	Bm1_34060	EDP33238.1_DS239400_2605195_2606195	bpa-mir-5364|Bpa0028	635	656	648	656	3'_agtcggttATTTGTTATGGAGc_5'	5'_ataatgtcTAATTAATACTTCa_3'	142	-11.22	92.31	76.92	-9.44
EDP38147.1_DS237792_36834_37834	DS237792	EDP38147.1	37834	41514	-	conserved hypothetical protein	Bm1_07755	EDP38147.1_DS237792_36834_37834	bpa-mir-5364|Bpa0028	520	540	533	540	3'_agtcGGTTATTTGTTATGGAGc_5'	5'_ttctTCGTTAGAC-ATATCTCt_3'	140	-13.16	88.24	64.71	-9.43
EDP28704.1_DS239644_1_733	DS239644	EDP28704.1	733	830	-	hypothetical protein	Bm1_54955	EDP28704.1_DS239644_1_733	bpa-mir-5364|Bpa0028	165	187	179	187	3'_agtcgGTTA-TTTGTTATGGAGc_5'	5'_tgctgTGATGAAGCAATACTTCa_3'	148	-15.27	94.12	70.59	-9.43
EDP39189.1_DS237182_50383_51383	DS237182	EDP39189.1	45610	50383	+	hypothetical protein	Bm1_02530	EDP39189.1_DS237182_50383_51383	bpa-mir-5364|Bpa0028	357	377	369	377	3'_agtCGGTTATTTGTTATGGAgc_5'	5'_tatGCC-ATGAACAGTACCTgt_3'	141	-21.81	94.12	82.35	-9.4
EDP33297.1_DS239400_3026649_3027649	DS239400	EDP33297.1	3023466	3026649	+	GRIP domain containing protein	Bm1_34355	EDP33297.1_DS239400_3026649_3027649	bpa-mir-5364|Bpa0028	540	562	555	562	3'_agTCGGTTATT-TGTTATGGAGc_5'	5'_gtAATTAATAATGCGATACTTCa_3'	151	-17.35	90	65	-9.4
EDP30450.1_DS239419_467525_468525	DS239419	EDP30450.1	468525	469157	-	Chain A, Structure Of A Brca2-Dss1 Complex., putative	Bm1_46165	EDP30450.1_DS239419_467525_468525	bpa-mir-5364|Bpa0028	10	30	22	30	3'_agtcgGTTATTTGTTATGGAGc_5'	5'_tgctgTAAT-ATCAATATCTCa_3'	143	-13.78	87.5	75	-9.4
EDP35457.1_DS239012_1867_2867	DS239012	EDP35457.1	2867	3367	-	hypothetical protein	Bm1_21205	EDP35457.1_DS239012_1867_2867	bpa-mir-5364|Bpa0028	761	782	774	782	3'_agtcggTTATTTGTTATGGAGc_5'	5'_tgtctgAATAAAAAATACTTCa_3'	156	-12	93.33	86.67	-9.39
EDP38352.1_DS237729_1157_2157	DS237729	EDP38352.1	2157	2285	-	hypothetical protein	Bm1_06720	EDP38352.1_DS237729_1157_2157	bpa-mir-5364|Bpa0028	257	282	275	282	3'_agtCGGTTAT----TTGTTATGGAGc_5'	5'_attGTCAATATTTGTTCTATACCTCt_3'	146	-14.25	68.18	63.64	-9.37
EDP34550.1_DS239215_216538_217538	DS239215	EDP34550.1	217538	218895	-	hypothetical protein	Bm1_25840	EDP34550.1_DS239215_216538_217538	bpa-mir-5364|Bpa0028	701	722	715	722	3'_agtcggttaTTTGTTATGGAGc_5'	5'_tcttgcgtcGAAGTATACCTCa_3'	145	-14	83.33	75	-9.37
EDP29937.1_DS239429_1871321_1872321	DS239429	EDP29937.1	1870665	1871321	+	conserved hypothetical protein	Bm1_48965	EDP29937.1_DS239429_1871321_1872321	bpa-mir-5364|Bpa0028	926	953	945	953	3'_agTCGGTTATTTG------TTATGGAGc_5'	5'_tcAGACAATAAACTATTGGAATACCTTt_3'	147	-18.91	72	68	-9.37
EDP29570.1_DS239431_3432633_3433633	DS239431	EDP29570.1	3433633	3435395	-	lipoate-protein ligase B containing protein	Bm1_52715	EDP29570.1_DS239431_3432633_3433633	bpa-mir-5364|Bpa0028	208	229	221	229	3'_agtcggttaTTTGTTATGGAGc_5'	5'_mttgattccAAAAAATGCCTCg_3'	141	-18.5	91.67	83.33	-9.37
EDP35732.1_DS238909_1972_2972	DS238909	EDP35732.1	230	1972	+	Zinc finger, C2H2 type family protein	Bm1_19830	EDP35732.1_DS238909_1972_2972	bpa-mir-5364|Bpa0028	165	185	178	185	3'_agTCGGTTATTTGTTATGGAGc_5'	5'_gaGGCCAG-ATGCTATACCTTa_3'	142	-15.81	84.21	63.16	-9.36
EDP31614.1_DS239411_638050_639050	DS239411	EDP31614.1	639050	651241	-	Ferm domain, putative	Bm1_36795	EDP31614.1_DS239411_638050_639050	bpa-mir-5364|Bpa0028	526	547	539	547	3'_agtcggttATTTGTTATGGAgc_5'	5'_atatttttTAGACAATACCTag_3'	146	-16.25	100	91.67	-9.36
EDP29074.1_DS239431_98913_99913	DS239431	EDP29074.1	99913	104006	-	Frizzled/Smoothened family membrane region containing protein	Bm1_50235	EDP29074.1_DS239431_98913_99913	bpa-mir-5364|Bpa0028	610	631	623	631	3'_agtcggttATTTGTTATGGAGc_5'	5'_ttttatttTGAAAAATACCTCa_3'	158	-11.06	92.31	84.62	-9.35
EDP32154.1_DS239411_4519240_4520240	DS239411	EDP32154.1	4520240	4521878	-	Hsp20/alpha crystallin family protein	Bm1_39460	EDP32154.1_DS239411_4519240_4520240	bpa-mir-5364|Bpa0028	961	981	974	981	3'_agTCGGTTATTTGTTATGGAGc_5'	5'_tcAG-TAATGATTTATACTTCc_3'	142	-13.95	84.21	63.16	-9.34
EDP36066.1_DS238797_13984_14984	DS238797	EDP36066.1	12864	13984	+	cAMP-regulated phosphoprotein/endosulfine conserved region containing protein	Bm1_18145	EDP36066.1_DS238797_13984_14984	bpa-mir-5364|Bpa0028	658	678	670	678	3'_agtCGGTTATTTGTTATGGAGc_5'	5'_tgtGCAAGTTCA-AATACCTCa_3'	153	-13.48	77.78	72.22	-9.33
EDP32045.1_DS239411_3793257_3794257	DS239411	EDP32045.1	3794257	3794863	-	hypothetical protein	Bm1_38920	EDP32045.1_DS239411_3793257_3794257	bpa-mir-5364|Bpa0028	162	183	176	183	3'_agtcGGTTATTTGTTATGGAGc_5'	5'_tcttTCAAATGACCATACCTTt_3'	142	-11.86	82.35	64.71	-9.33
EDP28505.1_DS239756_3341_4341	DS239756	EDP28505.1	2299	3341	+	hypothetical protein	Bm1_55935	EDP28505.1_DS239756_3341_4341	bpa-mir-5364|Bpa0028	811	832	825	832	3'_agtcggttATTTGTTATGGAGc_5'	5'_tgctcactTAAATGATACTTCt_3'	146	-11.49	100	76.92	-9.33
EDP35396.1_DS239030_2337_3337	DS239030	EDP35396.1	675	2337	+	hypothetical protein	Bm1_21490	EDP35396.1_DS239030_2337_3337	bpa-mir-5364|Bpa0028	789	811	804	811	3'_agtcggtTATTTGT-TATGGAGc_5'	5'_accgaatATAAAAGCATACCTCt_3'	154	-14.38	86.67	80	-9.32
EDP35314.1_DS239045_2615_3615	DS239045	EDP35314.1	1462	2615	+	hypothetical protein	Bm1_21910	EDP35314.1_DS239045_2615_3615	bpa-mir-5364|Bpa0028	797	818	810	818	3'_agtcgGTTATTTGTTATGGAGc_5'	5'_taaaaTAGAAAAAAATATCTCt_3'	145	-10.76	87.5	68.75	-9.32
EDP30326.1_DS239420_436430_437430	DS239420	EDP30326.1	433081	436430	+	hypothetical protein	Bm1_46970	EDP30326.1_DS239420_436430_437430	bpa-mir-5364|Bpa0028	24	46	38	46	3'_agtcGGTTATTTG-TTATGGAGc_5'	5'_gatcTTAGCAAACGAATACCTTt_3'	145	-12.85	88.89	66.67	-9.31
EDP32679.1_DS239406_204331_205331	DS239406	EDP32679.1	205331	207668	-	ttc15-prov protein, putative	Bm1_35080	EDP32679.1_DS239406_204331_205331	bpa-mir-5364|Bpa0028	953	976	970	976	3'_agtCGGTTATTT--GTTATGGAGc_5'	5'_actGCTCATAAAATTGGTACCTCt_3'	146	-15.72	85	65	-9.3
EDP33109.1_DS239400_1807450_1808450	DS239400	EDP33109.1	1802840	1807450	+	Variant SH3 domain containing protein	Bm1_33425	EDP33109.1_DS239400_1807450_1808450	bpa-mir-5364|Bpa0028	432	457	449	457	3'_agtcGGTTATT----TGTTATGGAGc_5'	5'_attcCTTATAATTTTACAATACTTCa_3'	141	-13.83	76.19	66.67	-9.29
EDP33549.1_DS239393_720375_721375	DS239393	EDP33549.1	721375	722717	-	Dopamine receptor protein 1, putative	Bm1_31100	EDP33549.1_DS239393_720375_721375	bpa-mir-5364|Bpa0028	196	216	209	216	3'_agtCGGTTATTTGTTATGGAGc_5'	5'_cgcGGCGAT-GATGATACTTCt_3'	141	-14.42	88.89	61.11	-9.28
EDP33230.1_DS239400_2568493_2569493	DS239400	EDP33230.1	2566381	2568493	+	B9 protein	Bm1_34020	EDP33230.1_DS239400_2568493_2569493	bpa-mir-5364|Bpa0028	79	102	95	102	3'_agTCGGTT--ATTTGTTATGGAGc_5'	5'_aaATCAAATTTATTTGATACCTCa_3'	147	-10.65	71.43	61.9	-9.27
EDP34588.1_DS239207_33217_34217	DS239207	EDP34588.1	29949	33217	+	MRPS35 protein, putative	Bm1_25465	EDP34588.1_DS239207_33217_34217	bpa-mir-5364|Bpa0028	436	456	448	456	3'_agTCGGTTATTTGTTATGGAGc_5'	5'_aaAGCCAA-AAGTAATTCCTCt_3'	146	-18.26	89.47	78.95	-9.26
EDP35945.1_DS238832_24857_25857	DS238832	EDP35945.1	25857	27167	-	Hsp20/alpha crystallin family protein	Bm1_18780	EDP35945.1_DS238832_24857_25857	bpa-mir-5364|Bpa0028	585	607	599	607	3'_agtcggttATTTG-TTATGGAGc_5'	5'_atttatttTAAATAAATACTTCt_3'	141	-8.2	92.86	78.57	-9.24
EDP35586.1_DS238971_31211_32211	DS238971	EDP35586.1	29826	31211	+	conserved hypothetical protein	Bm1_20600	EDP35586.1_DS238971_31211_32211	bpa-mir-5364|Bpa0028	209	231	224	231	3'_agTCG-GTTATTTGTTATGGAGc_5'	5'_gtAGTGCAAGAGATGATACCTTa_3'	151	-15.37	90	65	-9.23
EDP33103.1_DS239400_1767582_1768582	DS239400	EDP33103.1	1763768	1767582	+	conserved hypothetical protein	Bm1_33395	EDP33103.1_DS239400_1767582_1768582	bpa-mir-5364|Bpa0028	522	544	537	544	3'_agTCGGTTA-TTTGTTATGGAGc_5'	5'_taAATCGCTGGAACGATACTTCc_3'	143	-16.31	85	60	-9.23
EDP36062.1_DS238799_19865_20865	DS238799	EDP36062.1	20865	22888	-	conserved hypothetical protein	Bm1_18175	EDP36062.1_DS238799_19865_20865	bpa-mir-5364|Bpa0028	612	632	625	632	3'_agtCGGTTATTTGTTATGGAGc_5'	5'_actGCCTCTTGGC-ATACCTCa_3'	149	-16.88	77.78	66.67	-9.22
EDP30533.1_DS239419_1044523_1045523	DS239419	EDP30533.1	1043702	1044523	+	60S ribosomal protein L23, putative	Bm1_46580	EDP30533.1_DS239419_1044523_1045523	bpa-mir-5364|Bpa0028	489	509	502	509	3'_agtcgGTTATTTGTTATGGAGc_5'	5'_tcttaCAATATAC-ATACCTTc_3'	147	-14.27	87.5	81.25	-9.22
EDP28245.1_DS239940_4911_5911	DS239940	EDP28245.1	2938	4911	+	Roller protein 8, putative	Bm1_57230	EDP28245.1_DS239940_4911_5911	bpa-mir-5364|Bpa0028	48	67	59	67	3'_agtCGGTTATTTGTTATGGAGc_5'	5'_gttGCTGTTCA--AATACCTCt_3'	148	-10.55	77.78	66.67	-9.21
EDP29456.1_DS239431_2666120_2667120	DS239431	EDP29456.1	2664845	2666120	+	hypothetical protein	Bm1_52145	EDP29456.1_DS239431_2666120_2667120	bpa-mir-5364|Bpa0028	478	498	490	498	3'_agTCGGTTATTTGTTATGGAGc_5'	5'_ttAG-TAATAGCAAATACTTCg_3'	146	-17.94	84.21	68.42	-9.2
EDP37405.1_DS238173_151_1151	DS238173	EDP37405.1	1151	4667	-	Homeobox domain containing protein	Bm1_11400	EDP37405.1_DS238173_151_1151	bpa-mir-5364|Bpa0028	950	972	965	972	3'_agTCGGT-TATTTGTTATGGAGc_5'	5'_tcAATCATTTATATTATACCTCc_3'	151	-12.6	75	65	-9.19
EDP29801.1_DS239429_1067741_1068741	DS239429	EDP29801.1	1067406	1067741	+	hypothetical protein	Bm1_48295	EDP29801.1_DS239429_1067741_1068741	bpa-mir-5364|Bpa0028	370	391	384	391	3'_agTCGGT-TATTTGTTATGGAGc_5'	5'_acAGCTGCGCAAAC-ATACTTCa_3'	141	-15.98	85	65	-9.18
EDP34582.1_DS239210_72241_73241	DS239210	EDP34582.1	73241	74202	-	high mobility group protein, putative	Bm1_25620	EDP34582.1_DS239210_72241_73241	bpa-mir-5364|Bpa0028	432	456	448	456	3'_agtCGGTTATTTG---TTATGGAGc_5'	5'_gttGCTAATTAATGGAAATACCTCa_3'	162	-15.94	80.95	71.43	-9.16
EDP32899.1_DS239400_484994_485994	DS239400	EDP32899.1	482255	484994	+	conserved hypothetical protein	Bm1_32375	EDP32899.1_DS239400_484994_485994	bpa-mir-5364|Bpa0028	624	644	636	644	3'_agtcgGTTATTTGTTATGGAGc_5'	5'_ttataCAA-GAATAATATCTCa_3'	147	-14.68	93.75	75	-9.16
EDP32050.1_DS239411_3834879_3835879	DS239411	EDP32050.1	3831193	3834879	+	Leucine Rich Repeat family protein	Bm1_38945	EDP32050.1_DS239411_3834879_3835879	bpa-mir-5364|Bpa0028	258	279	271	279	3'_agtcGGTTATTTGTTATGGAGc_5'	5'_cattTTAACGAATAATATCTCg_3'	150	-17.83	94.12	64.71	-9.16
EDP28785.1_DS239600_16308_17308	DS239600	EDP28785.1	17308	23112	-	hypothetical protein	Bm1_54560	EDP28785.1_DS239600_16308_17308	bpa-mir-5364|Bpa0028	762	784	768	776	3'_agtcgGTTATTTGT-TATGGAGc_5'	5'_acttgCAATACCTATATATCTCc_3'	140	-10.55	82.35	70.59	-9.16
EDP39250.1_DS237135_702_1702	DS237135	EDP39250.1	1702	5568	-	signal peptide peptidase family protein	Bm1_02160	EDP39250.1_DS237135_702_1702	bpa-mir-5364|Bpa0028	728	749	741	749	3'_agTCGGTTATTTGTTATGGAGc_5'	5'_ttACCGAGTCGGCAATACTTCt_3'	148	-17.26	84.21	63.16	-9.15
EDP36133.1_DS238765_31225_32225	DS238765	EDP36133.1	31052	31225	+	hypothetical protein	Bm1_17845	EDP36133.1_DS238765_31225_32225	bpa-mir-5364|Bpa0028	163	183	175	183	3'_agTCGGTTATTTGTTATGGAGc_5'	5'_aaAGGCGA-AACTAATACTTCa_3'	146	-13.08	84.21	68.42	-9.15
EDP30640.1_DS239418_551212_552212	DS239418	EDP30640.1	552212	559244	-	hypothetical protein	Bm1_44815	EDP30640.1_DS239418_551212_552212	bpa-mir-5364|Bpa0028	643	666	658	666	3'_agtcggTTAT--TTGTTATGGAGc_5'	5'_acatagAATAATAACAATATCTCa_3'	151	-17.16	88.24	82.35	-9.15
EDP28700.1_DS239647_7176_8176	DS239647	EDP28700.1	6769	7176	+	hypothetical protein	Bm1_54985	EDP28700.1_DS239647_7176_8176	bpa-mir-5364|Bpa0028	338	360	352	360	3'_agTCGGTTA-TTTGTTATGGAGc_5'	5'_gaAGCTACTGAAAGAATACTTCg_3'	155	-20.2	85	75	-9.15
EDP34823.1_DS239152_26582_27582	DS239152	EDP34823.1	27582	29324	-	hypothetical protein	Bm1_24375	EDP34823.1_DS239152_26582_27582	bpa-mir-5364|Bpa0028	263	284	277	284	3'_agtcgGTTATTTGTTATGGAGc_5'	5'_atttaTACTTGTTTATACCTCt_3'	141	-8.07	75	56.25	-9.12
EDP37160.1_DS238356_20248_21248	DS238356	EDP37160.1	19845	20248	+	Unidentified vitellogenin-linked transcript protein 5, isoform b, putative	Bm1_12675	EDP37160.1_DS238356_20248_21248	bpa-mir-5364|Bpa0028	891	912	904	912	3'_agTCGGTTATTTGTTATGGAGc_5'	5'_aaAGACGACAGATAATACCACc_3'	140	-14.1	84.21	68.42	-9.11
EDP31522.1_DS239411_77433_78433	DS239411	EDP31522.1	76833	77433	+	conserved hypothetical protein	Bm1_36335	EDP31522.1_DS239411_77433_78433	bpa-mir-5364|Bpa0028	501	520	513	520	3'_agTCGGTTATTTGTTATGGAGc_5'	5'_aaAATTTAT-AAC-ATACCTCa_3'	148	-10.73	78.95	68.42	-9.11
EDP32939.1_DS239400_755279_756279	DS239400	EDP32939.1	752834	755279	+	UTP--glucose-1-phosphate uridylyltransferase family protein	Bm1_32575	EDP32939.1_DS239400_755279_756279	bpa-mir-5364|Bpa0028	523	544	536	544	3'_agtcGGTTATTTGTTATGGAGc_5'	5'_ttgaCTAATTTTTAATATCTCa_3'	142	-14.65	82.35	64.71	-9.1
EDP31824.1_DS239411_2094088_2095088	DS239411	EDP31824.1	2095088	2095216	-	hypothetical protein	Bm1_37815	EDP31824.1_DS239411_2094088_2095088	bpa-mir-5364|Bpa0028	798	819	811	819	3'_agtcggtTATTTGTTATGGAGc_5'	5'_tgaatatGTAAAAAATATCTCt_3'	147	-9.53	92.86	78.57	-9.1
EDP35472.1_DS239006_34712_35712	DS239006	EDP35472.1	31569	34712	+	GNT-I family protein	Bm1_21155	EDP35472.1_DS239006_34712_35712	bpa-mir-5364|Bpa0028	81	102	94	102	3'_agtcGGTTATTTGTTATGGAGc_5'	5'_tgttTCAGTCTAGAATATCTCg_3'	142	-19.91	82.35	64.71	-9.09
EDP36624.1_DS238623_5583_6583	DS238623	EDP36624.1	6583	6711	-	hypothetical protein	Bm1_15355	EDP36624.1_DS238623_5583_6583	bpa-mir-5364|Bpa0028	79	100	92	100	3'_agTC-GGTTATTTGTTATGGAGc_5'	5'_gcAGTTTGATAAA-AATACTTCa_3'	149	-13.97	90	70	-9.08
EDP35282.1_DS239051_6346_7346	DS239051	EDP35282.1	7346	7834	-	gag protein, putative	Bm1_22050	EDP35282.1_DS239051_6346_7346	bpa-mir-5364|Bpa0028	460	480	472	480	3'_agtCGGTTATTTGTTATGGAGc_5'	5'_cgtGGCAA-ACGCAATACCTTc_3'	145	-13.8	83.33	72.22	-9.08
EDP32811.1_DS239402_450845_451845	DS239402	EDP32811.1	448342	450845	+	hypothetical protein	Bm1_34765	EDP32811.1_DS239402_450845_451845	bpa-mir-5364|Bpa0028	923	944	937	944	3'_agtcggttATTTGTTATGGAGc_5'	5'_ttatgcttTATGTTATACCTCa_3'	146	-11.16	84.62	69.23	-9.08
EDP38916.1_DS237379_62069_63069	DS237379	EDP38916.1	61378	62069	+	hypothetical protein	Bm1_03905	EDP38916.1_DS237379_62069_63069	bpa-mir-5364|Bpa0028	853	876	868	876	3'_agTCGGT-T-ATTTGTTATGGAGc_5'	5'_caAGTTATACTAAATAATACTTCc_3'	154	-15.86	90.48	71.43	-9.07
EDP38642.1_DS237603_7694_8694	DS237603	EDP38642.1	6553	7694	+	hypothetical protein	Bm1_05245	EDP38642.1_DS237603_7694_8694	bpa-mir-5364|Bpa0028	815	837	829	837	3'_agTCGGTT-ATTTGTTATGGAGc_5'	5'_ttAATTAATTTTAAAATACCTCt_3'	151	-12.98	75	65	-9.07
EDP38153.1_DS237785_1553_2553	DS237785	EDP38153.1	2553	5128	-	conserved hypothetical protein	Bm1_07660	EDP38153.1_DS237785_1553_2553	bpa-mir-5364|Bpa0028	195	216	208	216	3'_agTCGGTTATTTGTTATGGAGc_5'	5'_aaAGTCATGAAGAAATACCTCg_3'	168	-22.59	84.21	73.68	-9.07
EDP35821.1_DS238863_6824_7824	DS238863	EDP35821.1	5096	6824	+	hypothetical protein	Bm1_19370	EDP35821.1_DS238863_6824_7824	bpa-mir-5364|Bpa0028	134	156	149	156	3'_agTCGGTTATTTGT-TATGGAGc_5'	5'_gaATCCAATTAAGACATATCTCa_3'	151	-15.49	80	75	-9.07
EDP39350.1_DS237084_28229_29229	DS237084	EDP39350.1	29229	29808	-	hypothetical protein	Bm1_01675	EDP39350.1_DS237084_28229_29229	bpa-mir-5364|Bpa0028	926	947	939	947	3'_agtcgGTTATTTGTTATGGAGc_5'	5'_aaatgCAATAAGAAATTCCTCa_3'	141	-13.82	87.5	81.25	-9.06
EDP37134.1_DS238371_126196_127196	DS238371	EDP37134.1	127196	131045	-	Rhodanese-like domain containing protein	Bm1_12860	EDP37134.1_DS238371_126196_127196	bpa-mir-5364|Bpa0028	52	73	66	73	3'_agtcggttATTTGTTATGGAGc_5'	5'_agttttttTGTATGATACCTCa_3'	150	-10.93	92.31	69.23	-9.05
EDP29827.1_DS239429_1268996_1269996	DS239429	EDP29827.1	1262806	1268996	+	Adaptin N terminal region family protein	Bm1_48425	EDP29827.1_DS239429_1268996_1269996	bpa-mir-5364|Bpa0028	976	998	990	998	3'_agTCGGTTA--TTTGTTATGGAGc_5'	5'_agAG-TAATGCAAATAATACTTCc_3'	149	-12.77	85.71	71.43	-9.05
EDP33970.1_DS239371_35487_36487	DS239371	EDP33970.1	21897	35487	+	eukaryotic translation initiation factor 3 subunit, putative	Bm1_28595	EDP33970.1_DS239371_35487_36487	bpa-mir-5364|Bpa0028	926	946	939	946	3'_agtCGGTTATTTGTTATGGAGc_5'	5'_attGCTGAGATAC-ATGCCTCa_3'	141	-13.3	83.33	66.67	-9.03
EDP38164.1_DS237785_46835_47835	DS237785	EDP38164.1	47835	53724	-	hypothetical protein	Bm1_07715	EDP38164.1_DS237785_46835_47835	bpa-mir-5364|Bpa0028	844	865	857	865	3'_agtcggTTATTTGTTATGGAGc_5'	5'_aaaataAAAATGTAATACTTCg_3'	140	-14.62	86.67	66.67	-9.02
EDP37083.1_DS238395_16245_17245	DS238395	EDP37083.1	17245	17460	-	hypothetical protein	Bm1_13085	EDP37083.1_DS238395_16245_17245	bpa-mir-5364|Bpa0028	825	846	838	846	3'_agTCGGTTATTTGTTATGGAGc_5'	5'_ttAATTTATGATTAATACTTCt_3'	144	-10.13	84.21	57.89	-9.02
EDP32570.1_DS239407_22739_23739	DS239407	EDP32570.1	23739	25020	-	proliferating cell nuclear antigen (PCNA), putative	Bm1_35280	EDP32570.1_DS239407_22739_23739	bpa-mir-5364|Bpa0028	555	576	569	576	3'_agtcGGTTATTTGTTATGGAGc_5'	5'_gtgaTCTATTTATTATACCTCg_3'	150	-15.5	76.47	64.71	-9.01
EDP32858.1_DS239400_229193_230193	DS239400	EDP32858.1	228791	229193	+	hypothetical protein	Bm1_32165	EDP32858.1_DS239400_229193_230193	bpa-mir-5364|Bpa0028	5	28	21	28	3'_agtCGGTTATTTG--TTATGGAGc_5'	5'_cttGCCACAAGATTGTATACCTCt_3'	150	-14.68	75	65	-9
EDP39280.1_DS237107_5752_6752	DS237107	EDP39280.1	2981	5752	+	Phosphatidylcholine:ceramide cholinephosphotransferase 1, putative	Bm1_01995	EDP39280.1_DS237107_5752_6752	bpa-mir-5364|Bpa0028	130	152	145	152	3'_agTCGGTTATTTGT-TATGGAGc_5'	5'_atATTCAATCAATGTATATCTCa_3'	147	-15.11	85	65	-8.99
EDP39633.1_DS236912_3539_4539	DS236912	EDP39633.1	3150	3539	+	hypothetical protein	Bm1_00155	EDP39633.1_DS236912_3539_4539	bpa-mir-5364|Bpa0028	256	276	268	276	3'_agTCGGTTATTTGTTATGGAGc_5'	5'_taAGCTTTTAGA-AATATCTCt_3'	146	-13.99	84.21	68.42	-8.97
EDP31665.1_DS239411_972847_973847	DS239411	EDP31665.1	973847	975151	-	UV-induced protein uvi15, putative	Bm1_37050	EDP31665.1_DS239411_972847_973847	bpa-mir-5364|Bpa0028	647	668	661	668	3'_agtcggTTATTTGTTATGGAGc_5'	5'_taattgATTGAATGATGCCTCa_3'	144	-11.73	93.33	66.67	-8.97
EDP30017.1_DS239429_2335635_2336635	DS239429	EDP30017.1	2336635	2341527	-	Villin headpiece domain containing protein	Bm1_49355	EDP30017.1_DS239429_2335635_2336635	bpa-mir-5364|Bpa0028	755	778	771	778	3'_agTCGGT-TA-TTTGTTATGGAGc_5'	5'_atAGACATATAAAATGATACTTCa_3'	150	-12.07	85.71	71.43	-8.97
EDP29384.1_DS239431_2154601_2155601	DS239431	EDP29384.1	2151915	2154601	+	Homeobox domain containing protein	Bm1_51785	EDP29384.1_DS239431_2154601_2155601	bpa-mir-5364|Bpa0028	355	376	368	376	3'_agTCGGTTATTTGTTATGGAgc_5'	5'_cgAATTAATTAACAATACTTaa_3'	140	-13.88	88.89	72.22	-8.97
EDP30603.1_DS239418_320208_321208	DS239418	EDP30603.1	321208	324301	-	oxidoreductase, short chain dehydrogenase/reductase family protein	Bm1_44630	EDP30603.1_DS239418_320208_321208	bpa-mir-5364|Bpa0028	324	345	337	345	3'_agtcGGTTATTTGTTATGGAGc_5'	5'_tgctTTGACAGACAGTACCTCa_3'	150	-17.78	94.12	64.71	-8.95
EDP34484.1_DS239221_86617_87617	DS239221	EDP34484.1	87617	90103	-	conserved hypothetical protein	Bm1_26055	EDP34484.1_DS239221_86617_87617	bpa-mir-5364|Bpa0028	612	634	627	634	3'_agtCGGTTAT-TTGTTATGGAGc_5'	5'_cgcGTCATTATTTTGATACCTCt_3'	150	-13.09	78.95	63.16	-8.94
EDP39481.1_DS237006_942_1942	DS237006	EDP39481.1	447	942	+	hypothetical protein	Bm1_00985	EDP39481.1_DS237006_942_1942	bpa-mir-5364|Bpa0028	658	677	669	677	3'_agTCGGTTATTTGTTATGGAGc_5'	5'_agAACTCATAA--AATACTTCt_3'	141	-8.1	78.95	68.42	-8.93
EDP38149.1_DS237792_47475_48475	DS237792	EDP38149.1	48475	48675	-	hypothetical protein	Bm1_07765	EDP38149.1_DS237792_47475_48475	bpa-mir-5364|Bpa0028	614	635	627	635	3'_agtcGGTTATTTGTTATGGAGc_5'	5'_ttttCCAATCAATAATACATCt_3'	146	-13.81	88.24	82.35	-8.93
EDP32702.1_DS239406_382526_383526	DS239406	EDP32702.1	383526	386668	-	ZIP Zinc transporter family protein	Bm1_35200	EDP32702.1_DS239406_382526_383526	bpa-mir-5364|Bpa0028	380	404	396	404	3'_agTCGGTT--A-TTTGTTATGGAGc_5'	5'_ttATTCAACTTCAAGCAATACCTTc_3'	146	-16.27	81.82	68.18	-8.93
EDP29937.1_DS239429_1871321_1872321	DS239429	EDP29937.1	1870665	1871321	+	conserved hypothetical protein	Bm1_48965	EDP29937.1_DS239429_1871321_1872321	bpa-mir-5364|Bpa0028	206	229	222	229	3'_agtcggtTATTTGT--TATGGAGc_5'	5'_rcctatcATAGATACCATACCTCt_3'	154	-13.22	87.5	75	-8.93
EDP31415.1_DS239412_295744_296744	DS239412	EDP31415.1	296744	297573	-	Conserved hypothetical protein, putative	Bm1_41180	EDP31415.1_DS239412_295744_296744	bpa-mir-5364|Bpa0028	57	77	69	77	3'_agTC-GGTTATTTGTTATGGAgc_5'	5'_aaAGTTCAATAA--AATACCTgt_3'	144	-13.43	84.21	78.95	-8.92
EDP38747.1_DS237529_2715_3715	DS237529	EDP38747.1	1607	2715	+	Helix-loop-helix DNA-binding domain containing protein	Bm1_04725	EDP38747.1_DS237529_2715_3715	bpa-mir-5364|Bpa0028	457	478	470	478	3'_agtcggttatttGTTATGGAGc_5'	5'_tttttttcactcCAATACCTCa_3'	150	-12.79	100	100	-8.91
EDP34394.1_DS239266_28469_29469	DS239266	EDP34394.1	26556	28469	+	pyridoxamine 5'-phosphate oxidase, putative	Bm1_26535	EDP34394.1_DS239266_28469_29469	bpa-mir-5364|Bpa0028	642	663	655	663	3'_agtcggttaTTTGTTATGGAGc_5'	5'_atttagcggAAGTAATGCCTCt_3'	141	-17.05	100	75	-8.9
EDP32859.1_DS239400_249744_250744	DS239400	EDP32859.1	246170	249744	+	Muscleblind-like protein, putative	Bm1_32170	EDP32859.1_DS239400_249744_250744	bpa-mir-5364|Bpa0028	286	307	300	307	3'_agTCGGTTATTTGT-TATGGAGc_5'	5'_aaAGTTGA-AAATACATATCTCa_3'	145	-11.15	90	65	-8.9
EDP33368.1_DS239395_162913_163913	DS239395	EDP33368.1	157621	162913	+	Start codon is not identified, putative	Bm1_31595	EDP33368.1_DS239395_162913_163913	bpa-mir-5364|Bpa0028	424	444	437	444	3'_agtcggTTATTTGTTATGGAGc_5'	5'_tttcggACTGTAT-ATACCTCg_3'	142	-18.09	80	66.67	-8.89
EDP32016.1_DS239411_3581118_3582118	DS239411	EDP32016.1	3582118	3585640	-	protein C33A11.1, putative	Bm1_38775	EDP32016.1_DS239411_3581118_3582118	bpa-mir-5364|Bpa0028	363	386	379	386	3'_agTCGGTTATT--TGTTATGGAGc_5'	5'_atATCTAATTGCTATCATACCTCa_3'	151	-12.39	76.19	61.9	-8.89
EDP30515.1_DS239419_948475_949475	DS239419	EDP30515.1	949475	950020	-	hypothetical protein	Bm1_46490	EDP30515.1_DS239419_948475_949475	bpa-mir-5364|Bpa0028	114	136	128	136	3'_agtCGGT-TATTTGTTATGGAGc_5'	5'_catGTTATATTGATAGTACCTCa_3'	146	-15.83	89.47	63.16	-8.89
EDP36596.1_DS238638_4703_5703	DS238638	EDP36596.1	52	4703	+	ABC transporter family protein	Bm1_15490	EDP36596.1_DS238638_4703_5703	bpa-mir-5364|Bpa0028	753	774	766	774	3'_agTCGGTTATTTGTTATGGAGc_5'	5'_agAGATCATATACAATAGCTCa_3'	140	-12.55	78.95	73.68	-8.88
EDP34865.1_DS239146_35682_36682	DS239146	EDP34865.1	30282	35682	+	mbt repeat family protein	Bm1_24150	EDP34865.1_DS239146_35682_36682	bpa-mir-5364|Bpa0028	908	931	923	931	3'_agtCGGTTATTTG--TTATGGAGc_5'	5'_gttGCAGAAAAATAAAATACCTCt_3'	158	-16.49	80	70	-8.87
EDP32878.1_DS239400_356011_357011	DS239400	EDP32878.1	357011	362522	-	Carboxylesterase family protein	Bm1_32265	EDP32878.1_DS239400_356011_357011	bpa-mir-5364|Bpa0028	77	99	91	99	3'_agtcggTTAT-TTGTTATGGAGc_5'	5'_tttttgAATACAATAATACCTTc_3'	151	-13.07	93.75	81.25	-8.87
EDP37536.1_DS238102_64655_65655	DS238102	EDP37536.1	65655	78152	-	conserved hypothetical protein	Bm1_10830	EDP37536.1_DS238102_64655_65655	bpa-mir-5364|Bpa0028	357	378	371	378	3'_agtcgGTTATTTGTTATGGAGc_5'	5'_gtttgTATTAAATGATACTTCg_3'	149	-14.85	93.75	68.75	-8.86
EDP35716.1_DS238914_3760_4760	DS238914	EDP35716.1	727	3760	+	hypothetical protein	Bm1_19875	EDP35716.1_DS238914_3760_4760	bpa-mir-5364|Bpa0028	71	92	84	92	3'_agtcGGTTATTTGTTATGGAGc_5'	5'_atttCTATTAGCAAATATCTCt_3'	142	-10.84	82.35	64.71	-8.86
EDP35669.1_DS238938_49981_50981	DS238938	EDP35669.1	47903	49981	+	Synthetic lethal with mec protein 3, putative	Bm1_20200	EDP35669.1_DS238938_49981_50981	bpa-mir-5364|Bpa0028	91	111	103	111	3'_agtcGGTTATTTGTTATGGAGc_5'	5'_ctccTCAATATA-AATACTTCa_3'	148	-13.17	88.24	76.47	-8.86
EDP35402.1_DS239030_14754_15754	DS239030	EDP35402.1	15754	16411	-	hypothetical protein	Bm1_21520	EDP35402.1_DS239030_14754_15754	bpa-mir-5364|Bpa0028	743	765	757	765	3'_agTCGGTTA-TTTGTTATGGAgc_5'	5'_gaATTTAATAAAAGAATACCTga_3'	147	-13.85	84.21	73.68	-8.86
EDP35283.1_DS239051_10829_11829	DS239051	EDP35283.1	10206	10829	+	tonB protein, putative	Bm1_22055	EDP35283.1_DS239051_10829_11829	bpa-mir-5364|Bpa0028	761	782	774	782	3'_agtcggttatTTGTTATGGAGc_5'	5'_aaacggagctAGCAATGCCTCt_3'	140	-18.11	100	81.82	-8.86
EDP31438.1_DS239412_405358_406358	DS239412	EDP31438.1	406358	407681	-	hypothetical protein	Bm1_41295	EDP31438.1_DS239412_405358_406358	bpa-mir-5364|Bpa0028	667	690	683	690	3'_agtcggTTATTTG--TTATGGAGc_5'	5'_accgaaAACAAACGAGATACCTCg_3'	155	-21.03	82.35	76.47	-8.86
EDP36550.1_DS238654_24625_25625	DS238654	EDP36550.1	25625	28731	-	Twik (KCNK-like) family of potassium channels, alpha subunit 5	Bm1_15670	EDP36550.1_DS238654_24625_25625	bpa-mir-5364|Bpa0028	269	291	284	291	3'_agTCGGTTATTTGT-TATGGAGc_5'	5'_gcATCTAAAAAAAATATACTTCa_3'	147	-11.82	80	70	-8.85
EDP32063.1_DS239411_3948473_3949473	DS239411	EDP32063.1	3943162	3948473	+	conserved hypothetical protein	Bm1_39010	EDP32063.1_DS239411_3948473_3949473	bpa-mir-5364|Bpa0028	335	357	349	357	3'_agTCGGTT-ATTTGTTATGGAGc_5'	5'_gtATTCAGCTAAAGAATACTTCa_3'	151	-16.52	85	70	-8.85
EDP30893.1_DS239416_507891_508891	DS239416	EDP30893.1	504913	507891	+	Reduced folate carrier family protein	Bm1_43410	EDP30893.1_DS239416_507891_508891	bpa-mir-5364|Bpa0028	972	993	985	993	3'_agtcggTTATTTGTTATGGAGc_5'	5'_aagtaaAACGAAAAATACCTTt_3'	144	-9.86	86.67	73.33	-8.85
EDP30371.1_DS239419_43177_44177	DS239419	EDP30371.1	40996	43177	+	dendritic cell protein GA17, putative	Bm1_45755	EDP30371.1_DS239419_43177_44177	bpa-mir-5364|Bpa0028	625	648	640	648	3'_agTCGGTTATTT---GTTATGGAGc_5'	5'_ttGGTC-ATAAATGTTAATATCTCt_3'	141	-13.11	81.82	63.64	-8.85
EDP29710.1_DS239429_385492_386492	DS239429	EDP29710.1	386492	393310	-	hypothetical protein	Bm1_47840	EDP29710.1_DS239429_385492_386492	bpa-mir-5364|Bpa0028	910	931	923	931	3'_agTCGGTTAT-TTGTTATGGAGc_5'	5'_atAG-TAGTACAGCAGTACCTCa_3'	149	-20.48	90	70	-8.85
EDP37832.1_DS237922_48060_49060	DS237922	EDP37832.1	46395	48060	+	hypothetical protein	Bm1_09305	EDP37832.1_DS237922_48060_49060	bpa-mir-5364|Bpa0028	574	596	589	596	3'_agTCGGTTATT-TGT-TATGGAGc_5'	5'_ttAG-CAGTGACACAGATACCTTa_3'	144	-15.71	85.71	71.43	-8.84
EDP33954.1_DS239373_59472_60472	DS239373	EDP33954.1	58997	59472	+	hypothetical protein	Bm1_28800	EDP33954.1_DS239373_59472_60472	bpa-mir-5364|Bpa0028	527	548	542	548	3'_agtCGGTTATTTGTTATGGAGc_5'	5'_atcGCTATTAATTTGTACCTCc_3'	147	-14.64	83.33	66.67	-8.84
EDP35215.1_DS239066_6708_7708	DS239066	EDP35215.1	7708	9831	-	cuticlin 1 precursor, putative	Bm1_22390	EDP35215.1_DS239066_6708_7708	bpa-mir-5364|Bpa0028	720	743	736	743	3'_agtcGGTTATTT--GTTATGGAGc_5'	5'_attaTTGGTAAATCTCATACCTCt_3'	149	-11.14	84.21	57.89	-8.83
EDP38271.1_DS237754_26845_27845	DS237754	EDP38271.1	26172	26845	+	hypothetical protein	Bm1_07155	EDP38271.1_DS237754_26845_27845	bpa-mir-5364|Bpa0028	130	151	143	151	3'_agTCGGTTATTTGTTATGGAGc_5'	5'_taATTTCATTAGCAATACTTCt_3'	148	-13.8	84.21	63.16	-8.82
EDP37999.1_DS237851_10132_11132	DS237851	EDP37999.1	11132	15213	-	von Willebrand factor type A domain containing protein	Bm1_08480	EDP37999.1_DS237851_10132_11132	bpa-mir-5364|Bpa0028	337	358	358	366	3'_agtcggttATTTGTTATGGAGc_5'	5'_catttaccTCATTTATACCTCa_3'	142	-11.18	76.92	69.23	-8.82
EDP32242.1_DS239411_5105143_5106143	DS239411	EDP32242.1	5106143	5109067	-	Sideroflexin 2, putative	Bm1_39895	EDP32242.1_DS239411_5105143_5106143	bpa-mir-5364|Bpa0028	873	894	886	894	3'_agtcggTTATTTGTTATGGAGc_5'	5'_ttacggGACAATCAATACTTCa_3'	144	-16.27	86.67	73.33	-8.82
EDP31970.1_DS239411_3209784_3210784	DS239411	EDP31970.1	3210784	3214626	-	ZIP Zinc transporter family protein	Bm1_38545	EDP31970.1_DS239411_3209784_3210784	bpa-mir-5364|Bpa0028	963	984	976	984	3'_agtcgGTTATTTGTTATGGAGc_5'	5'_ggctaCGATTACAAATATCTCt_3'	141	-11.67	81.25	68.75	-8.81
EDP37321.1_DS238239_5968_6968	DS238239	EDP37321.1	728	5968	+	Protein kinase domain containing protein	Bm1_11835	EDP37321.1_DS238239_5968_6968	bpa-mir-5364|Bpa0028	170	192	185	192	3'_agtcgGTTATT-TGTTATGGAGc_5'	5'_cactgCAATGATATCATATCTCa_3'	144	-12.05	88.24	70.59	-8.8
EDP33250.1_DS239400_2684079_2685079	DS239400	EDP33250.1	2685079	2686904	-	hypothetical protein	Bm1_34115	EDP33250.1_DS239400_2684079_2685079	bpa-mir-5364|Bpa0028	284	304	297	304	3'_agTCGGTTATTTGTTATGGAGc_5'	5'_tgAGAAAGTAAAC-ATACTTCc_3'	150	-15.73	84.21	73.68	-8.79
EDP29380.1_DS239431_2131882_2132882	DS239431	EDP29380.1	2132882	2140947	-	hypothetical protein	Bm1_51765	EDP29380.1_DS239431_2131882_2132882	bpa-mir-5364|Bpa0028	333	354	346	354	3'_agTCGGTTATTTGTTATGGAGc_5'	5'_tcAGTTATTAAAAAATAACTCt_3'	144	-12.47	84.21	73.68	-8.79
EDP39623.1_DS236919_1_575	DS236919	EDP39623.1	575	687	-	hypothetical protein	Bm1_00245	EDP39623.1_DS236919_1_575	bpa-mir-5364|Bpa0028	268	289	281	289	3'_agtcggTTATTTGTTATGGAGc_5'	5'_tcacagAATAATCAATACTTCg_3'	156	-21.48	93.33	86.67	-8.78
EDP38744.1_DS237532_819_1819	DS237532	EDP38744.1	210	819	+	hypothetical protein	Bm1_04735	EDP38744.1_DS237532_819_1819	bpa-mir-5364|Bpa0028	780	800	792	800	3'_agtcGGTTATTTGTTATGGAGc_5'	5'_aattTTAAT-ATCAATACTTCt_3'	144	-12.55	88.24	70.59	-8.76
EDP36241.1_DS238730_37471_38471	DS238730	EDP36241.1	38471	45187	-	conserved hypothetical protein	Bm1_17275	EDP36241.1_DS238730_37471_38471	bpa-mir-5364|Bpa0028	530	551	543	551	3'_agtcgGTTATTTGTTATGGAGc_5'	5'_acaaaCAATAATTAATATCTCt_3'	157	-17.74	93.75	81.25	-8.76
EDP34302.1_DS239315_10487_11487	DS239315	EDP34302.1	10284	10487	+	hypothetical protein	Bm1_26950	EDP34302.1_DS239315_10487_11487	bpa-mir-5364|Bpa0028	792	813	805	813	3'_agTCGGTTATTTGTTATGGAGc_5'	5'_ttAATTTATGATTAATACTTCt_3'	144	-10.13	84.21	57.89	-8.76
EDP31405.1_DS239412_238811_239811	DS239412	EDP31405.1	239811	240490	-	LBP/BPI, putative	Bm1_41120	EDP31405.1_DS239412_238811_239811	bpa-mir-5364|Bpa0028	461	482	475	482	3'_agTCGGTTATTTGTTATGGAGc_5'	5'_gtGGTCGATAATGTATATCTCa_3'	148	-17.1	84.21	63.16	-8.76
EDP35656.1_DS238940_20293_21293	DS238940	EDP35656.1	21293	23714	-	hypothetical protein	Bm1_20235	EDP35656.1_DS238940_20293_21293	bpa-mir-5364|Bpa0028	257	277	269	277	3'_agtcgGTTATTTGTTATGGAGc_5'	5'_gtttaCAGT-GATAATACTTCg_3'	143	-19.4	93.75	68.75	-8.75
EDP34154.1_DS239356_10077_11077	DS239356	EDP34154.1	11077	12713	-	Hypothetical 57.5 kDa protein in VMA7-RPS25A intergenic region, putative	Bm1_27620	EDP34154.1_DS239356_10077_11077	bpa-mir-5364|Bpa0028	152	171	164	171	3'_agtCGGTTATTTGTTATGGAGc_5'	5'_agtGTCGATGA--GATACCTTc_3'	140	-16.08	88.89	61.11	-8.75
EDP35560.1_DS238973_51510_52510	DS238973	EDP35560.1	43549	51510	+	Bromodomain containing protein	Bm1_20665	EDP35560.1_DS238973_51510_52510	bpa-mir-5364|Bpa0028	47	67	59	67	3'_agtcGGTTATTTGTTATGGAGc_5'	5'_aataCCAA-AAATAATTCCTCg_3'	140	-20.63	88.24	82.35	-8.74
EDP30893.1_DS239416_507891_508891	DS239416	EDP30893.1	504913	507891	+	Reduced folate carrier family protein	Bm1_43410	EDP30893.1_DS239416_507891_508891	bpa-mir-5364|Bpa0028	122	147	120	127	3'_agtcGGTTATTT----GTTATGGAGc_5'	5'_acttCCAATAAAATTTTTATACCTCa_3'	157	-18.51	76.19	71.43	-8.74
EDP30893.1_DS239416_507891_508891	DS239416	EDP30893.1	504913	507891	+	Reduced folate carrier family protein	Bm1_43410	EDP30893.1_DS239416_507891_508891	bpa-mir-5364|Bpa0028	106	127	120	127	3'_agTCGGTTATTTGTTATGGAGc_5'	5'_gcACTTCAGAAATTATACTTCc_3'	140	-11.1	78.95	57.89	-8.74
EDP38119.1_DS237810_21738_22738	DS237810	EDP38119.1	21127	21738	+	conserved hypothetical protein	Bm1_07900	EDP38119.1_DS237810_21738_22738	bpa-mir-5364|Bpa0028	148	170	162	170	3'_agTCGGTTA-TTTGTTATGGAGc_5'	5'_atATTTAATAAAATAATATCTCt_3'	155	-14.42	90	70	-8.73
EDP36710.1_DS238568_315_1315	DS238568	EDP36710.1	1315	1832	-	hypothetical protein	Bm1_14920	EDP36710.1_DS238568_315_1315	bpa-mir-5364|Bpa0028	338	359	352	359	3'_agtCGGTTATTTGTTATGGAGc_5'	5'_tatGTAATTCATTTATACCTCt_3'	147	-9.88	72.22	61.11	-8.73
EDP33984.1_DS239371_122357_123357	DS239371	EDP33984.1	119382	122357	+	hypothetical protein	Bm1_28665	EDP33984.1_DS239371_122357_123357	bpa-mir-5364|Bpa0028	183	203	196	203	3'_agTCGGTTATTTGTTATGGAGc_5'	5'_ttATCTTGTCTA-GATACCTCa_3'	142	-11.13	73.68	57.89	-8.73
EDP33798.1_DS239385_43004_44004	DS239385	EDP33798.1	44004	55797	-	Kunitz/Bovine pancreatic trypsin inhibitor domain containing protein	Bm1_29560	EDP33798.1_DS239385_43004_44004	bpa-mir-5364|Bpa0028	866	887	879	887	3'_agtcgGTTATTTGTTATGGAGc_5'	5'_acttgCAGTAAAAAATAGCTCa_3'	141	-13.31	87.5	81.25	-8.72
EDP29797.1_DS239429_1042670_1043670	DS239429	EDP29797.1	1040745	1042670	+	Headcase protein , putative	Bm1_48275	EDP29797.1_DS239429_1042670_1043670	bpa-mir-5364|Bpa0028	601	621	614	621	3'_agtcGGTTATTTGTTATGGAGc_5'	5'_aactTTAGCAAGC-ATACCTCa_3'	152	-14.2	88.24	64.71	-8.72
EDP36648.1_DS238611_15825_16825	DS238611	EDP36648.1	16825	17763	-	Transthyretin-like family protein	Bm1_15250	EDP36648.1_DS238611_15825_16825	bpa-mir-5364|Bpa0028	807	828	820	828	3'_agtcggTTATTTGTTATGGAgc_5'	5'_acaatgAATAATTAATACCTgt_3'	148	-14.57	92.86	85.71	-8.71
EDP35427.1_DS239024_11542_12542	DS239024	EDP35427.1	12542	14783	-	hypothetical protein	Bm1_21365	EDP35427.1_DS239024_11542_12542	bpa-mir-5364|Bpa0028	463	484	477	484	3'_agtcggTTATTTGTTATGGAGc_5'	5'_tttcagGAGAAATGATATCTCt_3'	144	-12.94	93.33	66.67	-8.71
EDP38894.1_DS237383_71_1071	DS237383	EDP38894.1	1071	3108	-	hypothetical protein	Bm1_03980	EDP38894.1_DS237383_71_1071	bpa-mir-5364|Bpa0028	931	951	943	951	3'_agTCGGTTATTTGTTATGGAgc_5'	5'_aaAATTGA-AAATAATACCTac_3'	142	-13.12	88.89	66.67	-8.7
EDP34255.1_DS239345_42731_43731	DS239345	EDP34255.1	38491	42731	+	Doublecortin family protein	Bm1_27275	EDP34255.1_DS239345_42731_43731	bpa-mir-5364|Bpa0028	819	839	832	839	3'_agtcGGTTATTTGTTATGGAGc_5'	5'_atgaCCAAAAAAT-ATACCTCt_3'	164	-16.2	88.24	82.35	-8.7
EDP33829.1_DS239383_23564_24564	DS239383	EDP33829.1	24564	25883	-	conserved hypothetical protein	Bm1_29355	EDP33829.1_DS239383_23564_24564	bpa-mir-5364|Bpa0028	799	819	811	819	3'_agtcGGTTATTTGTTATGGAGc_5'	5'_tttaTCACTCAA-AATACCTTc_3'	140	-11.86	82.35	70.59	-8.7
EDP36789.1_DS238530_6028_7028	DS238530	EDP36789.1	2317	6028	+	Voltage-gated potassium channel, Shab-family (KCNB, Kv2-like) alpha-subunit. C. elegans exp-2 ortholog	Bm1_14515	EDP36789.1_DS238530_6028_7028	bpa-mir-5364|Bpa0028	392	413	405	413	3'_agTCGGTTATTTGTTATGGAGc_5'	5'_ttAGCAAAAAAGAAATCCCTCa_3'	140	-11.04	78.95	73.68	-8.69
EDP35294.1_DS239049_19247_20247	DS239049	EDP35294.1	18402	19247	+	hypothetical protein	Bm1_22025	EDP35294.1_DS239049_19247_20247	bpa-mir-5364|Bpa0028	103	125	118	125	3'_agtcggttaTTTGT-TATGGAGc_5'	5'_ttaaattcgAAACAGATACTTCc_3'	140	-10.5	92.31	84.62	-8.69
EDP34573.1_DS239210_17151_18151	DS239210	EDP34573.1	16505	17151	+	hrp36.1, putative	Bm1_25575	EDP34573.1_DS239210_17151_18151	bpa-mir-5364|Bpa0028	163	184	176	184	3'_agTCGGTTATTTGTTATGGAGc_5'	5'_atAGAGAAAAAACAATACATCt_3'	144	-12.71	78.95	78.95	-8.69
EDP31870.1_DS239411_2474394_2475394	DS239411	EDP31870.1	2475394	2477991	-	Thioredoxin family protein	Bm1_38045	EDP31870.1_DS239411_2474394_2475394	bpa-mir-5364|Bpa0028	805	825	818	825	3'_agtcgGTTATTTGTTATGGAGc_5'	5'_gtttaCGAT-TTTGATACCTCa_3'	143	-12.8	81.25	62.5	-8.69
EDP28749.1_DS239619_20869_21869	DS239619	EDP28749.1	20043	20869	+	conserved hypothetical protein	Bm1_54725	EDP28749.1_DS239619_20869_21869	bpa-mir-5364|Bpa0028	173	194	187	194	3'_agTCGGTTATTTGTTATGGAGc_5'	5'_ttGGTTAACTATCTATACTTCt_3'	140	-8.76	78.95	57.89	-8.68
EDP35402.1_DS239030_14754_15754	DS239030	EDP35402.1	15754	16411	-	hypothetical protein	Bm1_21520	EDP35402.1_DS239030_14754_15754	bpa-mir-5364|Bpa0028	247	268	261	268	3'_agtcgGTTATTTGTTATGGAGc_5'	5'_aagaaTAGTATATGATGCCTCa_3'	145	-13.99	93.75	62.5	-8.67
EDP32138.1_DS239411_4412167_4413167	DS239411	EDP32138.1	4411275	4412167	+	bZIP transcription factor family protein	Bm1_39380	EDP32138.1_DS239411_4412167_4413167	bpa-mir-5364|Bpa0028	939	960	952	960	3'_agtcggtTATTTGTTATGGAGc_5'	5'_aatatacGTAATTAATACTTCg_3'	143	-15.48	92.86	71.43	-8.67
EDP32547.1_DS239410_530786_531786	DS239410	EDP32547.1	531786	532808	-	Hypothetical 23.7 kDa protein in CYR1-OST1 intergenic region, putative	Bm1_36185	EDP32547.1_DS239410_530786_531786	bpa-mir-5364|Bpa0028	550	574	566	574	3'_agTCGGTT---ATTTGTTATGGAGc_5'	5'_ctGGTTAATGTTAGAAAATACCTCt_3'	159	-15.43	81.82	63.64	-8.66
EDP31178.1_DS239414_676061_677061	DS239414	EDP31178.1	677061	678370	-	Protein c20orf178 homolog, putative	Bm1_42425	EDP31178.1_DS239414_676061_677061	bpa-mir-5364|Bpa0028	442	466	458	466	3'_agTCGGTTA--TTTG-TTATGGAGc_5'	5'_aaAACAAATGAAAACTAATATCTCa_3'	146	-11.29	77.27	72.73	-8.65
EDP38364.1_DS237723_51872_52872	DS237723	EDP38364.1	42199	51872	+	KH domain containing protein	Bm1_06680	EDP38364.1_DS237723_51872_52872	bpa-mir-5364|Bpa0028	605	628	620	628	3'_agtcgGTTATT--TGTTATGGAGc_5'	5'_tgctaCAGGAATTGCAATACTTCt_3'	140	-14.25	83.33	66.67	-8.64
EDP37629.1_DS238048_1179_2179	DS238048	EDP37629.1	980	1179	+	hypothetical protein	Bm1_10325	EDP37629.1_DS238048_1179_2179	bpa-mir-5364|Bpa0028	977	998	991	998	3'_agtcGGTTATTTGTTATGGAGc_5'	5'_ctgtCCACTTGATCATACTTCt_3'	142	-9.92	82.35	64.71	-8.63
EDP31624.1_DS239411_686505_687505	DS239411	EDP31624.1	684058	686505	+	hypothetical protein	Bm1_36845	EDP31624.1_DS239411_686505_687505	bpa-mir-5364|Bpa0028	946	968	960	968	3'_agtcgGTTAT-TTGTTATGGAGc_5'	5'_ccaaaTAATACAGTAATACCTCa_3'	164	-17.64	94.12	76.47	-8.63
EDP29654.1_DS239429_91132_92132	DS239429	EDP29654.1	84810	91132	+	hnRNP-R, Q splicing factor family protein	Bm1_47565	EDP29654.1_DS239429_91132_92132	bpa-mir-5364|Bpa0028	119	140	132	140	3'_agtcGGTTATTTGTTATGGAGc_5'	5'_tattTTGATGGTTAGTACCTCa_3'	142	-14.5	94.12	52.94	-8.63
EDP29328.1_DS239431_1793077_1794077	DS239431	EDP29328.1	1781551	1793077	+	1-phosphatidylinositol-4,5-bisphosphate phosphodiesterase beta 4, putative	Bm1_51505	EDP29328.1_DS239431_1793077_1794077	bpa-mir-5364|Bpa0028	964	985	978	985	3'_agTCGGT-TATTTGTTATGGAGc_5'	5'_aaAGTCAGATACA-GATATCTCt_3'	145	-15.89	85	70	-8.63
EDP37201.1_DS238314_2417_3417	DS238314	EDP37201.1	1146	2417	+	FLJ11749-like, putative	Bm1_12460	EDP37201.1_DS238314_2417_3417	bpa-mir-5364|Bpa0028	124	145	137	145	3'_agtcggtTATTTGTTATGGAGc_5'	5'_agaaggtACAAATAATATCTCa_3'	147	-13.76	92.86	78.57	-8.62
EDP36417.1_DS238688_33053_34053	DS238688	EDP36417.1	25637	33053	+	dihydrouridine synthase domain containing protein	Bm1_16415	EDP36417.1_DS238688_33053_34053	bpa-mir-5364|Bpa0028	142	163	156	163	3'_agtcggttatttgTTATGGAGc_5'	5'_actcatatctttgGATACCTCt_3'	141	-9.09	100	87.5	-8.62
EDP34569.1_DS239210_1012_2012	DS239210	EDP34569.1	513	1012	+	hypothetical protein	Bm1_25555	EDP34569.1_DS239210_1012_2012	bpa-mir-5364|Bpa0028	980	999	992	999	3'_agTCGGTTATTTGTTATGGAGc_5'	5'_atGGCTGAT--ACTATACTTCa_3'	141	-11.61	84.21	63.16	-8.61
EDP33319.1_DS239398_92308_93308	DS239398	EDP33319.1	93308	97224	-	Probable 26S protease regulatory subunit S10B, putative	Bm1_31980	EDP33319.1_DS239398_92308_93308	bpa-mir-5364|Bpa0028	535	557	549	557	3'_agtcggTTAT-TTGTTATGGAGc_5'	5'_agcaagAATATCATAATACCTTa_3'	143	-13.5	87.5	75	-8.61
EDP32981.1_DS239400_1033366_1034366	DS239400	EDP32981.1	1034366	1034650	-	Serotonin receptor, putative	Bm1_32790	EDP32981.1_DS239400_1033366_1034366	bpa-mir-5364|Bpa0028	726	748	741	748	3'_agtcGGTTATTT-GTTATGGAGc_5'	5'_tatcTCAATAGATCGATATCTCg_3'	153	-23.23	94.44	72.22	-8.6
EDP31640.1_DS239411_751245_752245	DS239411	EDP31640.1	750450	751245	+	hypothetical protein	Bm1_36925	EDP31640.1_DS239411_751245_752245	bpa-mir-5364|Bpa0028	428	449	442	449	3'_agtcggtTATTTGTTATGGAGc_5'	5'_tccaatcATGACCGATATCTCc_3'	143	-15.06	92.86	71.43	-8.6
EDP31572.1_DS239411_402623_403623	DS239411	EDP31572.1	403623	404539	-	hypothetical protein	Bm1_36580	EDP31572.1_DS239411_402623_403623	bpa-mir-5364|Bpa0028	502	523	515	523	3'_agtcggttaTTTGTTATGGAGc_5'	5'_tatttgctgAAGTAATGCCTCa_3'	141	-15.23	100	75	-8.59
EDP28829.1_DS239583_12083_13083	DS239583	EDP28829.1	9454	12083	+	hypothetical protein	Bm1_54315	EDP28829.1_DS239583_12083_13083	bpa-mir-5364|Bpa0028	568	589	582	589	3'_agtcggttattTGTTATGGAGc_5'	5'_catgatacctcATTATACCTCa_3'	143	-10.78	90	80	-8.58
EDP36447.1_DS238683_73629_74629	DS238683	EDP36447.1	74629	76252	-	Hemopexin family protein	Bm1_16270	EDP36447.1_DS238683_73629_74629	bpa-mir-5364|Bpa0028	573	593	585	593	3'_agtcggtTATTTGTTATGGAGc_5'	5'_gaaaagtGTAAA-AATATCTCt_3'	141	-9.22	92.86	78.57	-8.57
EDP30034.1_DS239429_2443859_2444859	DS239429	EDP30034.1	2444859	2449935	-	hypothetical protein	Bm1_49440	EDP30034.1_DS239429_2443859_2444859	bpa-mir-5364|Bpa0028	646	666	658	666	3'_agTCGGTTATTTGTTATGGAgc_5'	5'_gaAGTTAAT-TTCAATACCTat_3'	142	-17.5	83.33	72.22	-8.57
EDP37823.1_DS237922_3166_4166	DS237922	EDP37823.1	20	3166	+	ShTK domain containing protein	Bm1_09260	EDP37823.1_DS237922_3166_4166	bpa-mir-5364|Bpa0028	6	26	19	26	3'_agTCGGTTATTTGTTATGGAGc_5'	5'_ttAGTGAAT-AATTATACTTCa_3'	146	-14.32	84.21	68.42	-8.56
EDP37822.1_DS237922_3166_4166	DS237922	EDP37822.1	20	3166	+	ShTK domain containing protein	Bm1_09260	EDP37822.1_DS237922_3166_4166	bpa-mir-5364|Bpa0028	6	26	19	26	3'_agTCGGTTATTTGTTATGGAGc_5'	5'_ttAGTGAAT-AATTATACTTCa_3'	146	-14.32	84.21	68.42	-8.56
EDP32922.1_DS239400_628282_629282	DS239400	EDP32922.1	626694	628282	+	shortsighted class 1, putative	Bm1_32490	EDP32922.1_DS239400_628282_629282	bpa-mir-5364|Bpa0028	114	134	127	134	3'_agtcGGTTATTTGTTATGGAGc_5'	5'_atgaTCCATAAAC-ATACTTCa_3'	148	-15.03	88.24	76.47	-8.56
EDP29897.1_DS239429_1670542_1671542	DS239429	EDP29897.1	1668707	1670542	+	dolichol monophosphate mannose synthase, putative	Bm1_48770	EDP29897.1_DS239429_1670542_1671542	bpa-mir-5364|Bpa0028	866	887	879	887	3'_agtcggttaTTTGTTATGGAGc_5'	5'_caacatgcaAGGCAATACCTTt_3'	141	-16.48	100	75	-8.56
EDP28524.1_DS239746_16602_17602	DS239746	EDP28524.1	17602	18729	-	hypothetical protein	Bm1_55860	EDP28524.1_DS239746_16602_17602	bpa-mir-5364|Bpa0028	754	774	767	774	3'_agtCGGTTATTTGTTATGGAGc_5'	5'_attGATATCAAAC-ATACCTCa_3'	153	-12.14	77.78	72.22	-8.56
EDP33536.1_DS239393_667500_668500	DS239393	EDP33536.1	668500	671277	-	hypothetical protein	Bm1_31045	EDP33536.1_DS239393_667500_668500	bpa-mir-5364|Bpa0028	436	455	448	455	3'_agtCGGTTATTTGTTATGGAGc_5'	5'_cctGCC--TATATGATATCTCc_3'	140	-12.66	83.33	66.67	-8.55
EDP37267.1_DS238272_40691_41691	DS238272	EDP37267.1	41691	42688	-	vacuolar ATP synthase subunit G, putative	Bm1_12135	EDP37267.1_DS238272_40691_41691	bpa-mir-5364|Bpa0028	36	57	50	57	3'_agtcGGTTATTTGTTATGGAGc_5'	5'_atttCCATTCACTGATACCTTc_3'	142	-12.89	82.35	64.71	-8.54
EDP36190.1_DS238745_17517_18517	DS238745	EDP36190.1	13244	17517	+	ADP-ribose pyrophosphatase, mitochondrial precursor, putative	Bm1_17535	EDP36190.1_DS238745_17517_18517	bpa-mir-5364|Bpa0028	603	624	616	624	3'_agtcgGTTATTTGTTATGGAgc_5'	5'_ggataTGATATCCAATACCTgt_3'	141	-11.77	86.67	73.33	-8.54
EDP36044.1_DS238801_4795_5795	DS238801	EDP36044.1	5795	9796	-	14-3-3-like protein 2, putative	Bm1_18190	EDP36044.1_DS238801_4795_5795	bpa-mir-5364|Bpa0028	903	922	915	922	3'_agTCGGTTATTTGTTATGGAGc_5'	5'_ggGGCTAGTAA--TATACCTTt_3'	141	-16.28	84.21	63.16	-8.52
EDP32266.1_DS239411_5240314_5241314	DS239411	EDP32266.1	5241314	5243894	-	MGC83479 protein, putative	Bm1_40015	EDP32266.1_DS239411_5240314_5241314	bpa-mir-5364|Bpa0028	481	502	494	502	3'_agtCGGTTATTTGTTATGGAgc_5'	5'_attGCCAATAGTCAATACTTag_3'	147	-20.08	94.12	82.35	-8.52
EDP30977.1_DS239416_1129625_1130625	DS239416	EDP30977.1	1130625	1131791	-	Guanine nucleotide-binding protein beta subunit 1, putative	Bm1_43825	EDP30977.1_DS239416_1129625_1130625	bpa-mir-5364|Bpa0028	920	941	934	941	3'_agtCGGTTATTTGTTATGGAGc_5'	5'_attGTCTGCAAACGATACTTCg_3'	151	-20.68	88.89	66.67	-8.52
EDP28517.1_DS239748_2777_3777	DS239748	EDP28517.1	155	2777	+	Nuclear hormone receptor E75, putative	Bm1_55880	EDP28517.1_DS239748_2777_3777	bpa-mir-5364|Bpa0028	956	977	969	977	3'_agTCGGTTATTTGTTATGGAGc_5'	5'_ttATCTAAATATTAATACTTCg_3'	144	-15.83	78.95	63.16	-8.51
EDP36273.1_DS238724_7387_8387	DS238724	EDP36273.1	8387	14515	-	Dedicator of cytokinesis family protein	Bm1_17110	EDP36273.1_DS238724_7387_8387	bpa-mir-5364|Bpa0028	430	450	443	450	3'_agTCGGTTATTTGTTATGGAGc_5'	5'_ctAG-CACTATTCGATGCCTCa_3'	142	-17.5	78.95	68.42	-8.5
EDP33511.1_DS239393_514525_515525	DS239393	EDP33511.1	510735	514525	+	MyTH4 domain containing protein	Bm1_30925	EDP33511.1_DS239393_514525_515525	bpa-mir-5364|Bpa0028	173	194	186	194	3'_agtcggtTATTTGTTATGGAGc_5'	5'_ttccttcATAATTAATGCCTCt_3'	147	-14.6	92.86	78.57	-8.5
EDP31660.1_DS239411_900960_901960	DS239411	EDP31660.1	892891	900960	+	conserved hypothetical protein	Bm1_37025	EDP31660.1_DS239411_900960_901960	bpa-mir-5364|Bpa0028	701	722	714	722	3'_agtcGGTTATTTGTTATGGAGc_5'	5'_cgctCTTACAAATAATACCTTg_3'	150	-17.47	88.24	70.59	-8.47
EDP31397.1_DS239412_201823_202823	DS239412	EDP31397.1	202823	205826	-	Zinc finger DHHC domain containing protein 5, putative	Bm1_41070	EDP31397.1_DS239412_201823_202823	bpa-mir-5364|Bpa0028	76	100	93	100	3'_agtcGGTTATTTGT---TATGGAGc_5'	5'_tcctTTAATAGATAATTATACTTCc_3'	141	-12.97	85	60	-8.47
EDP29593.1_DS239431_3566588_3567588	DS239431	EDP29593.1	3567588	3567956	-	conserved hypothetical protein	Bm1_52830	EDP29593.1_DS239431_3566588_3567588	bpa-mir-5364|Bpa0028	853	874	867	874	3'_agtcGGTTATTTGTTATGGAGc_5'	5'_actaTCAGTTCATGATACTTCa_3'	142	-13.79	88.24	58.82	-8.47
EDP30129.1_DS239429_3014648_3015648	DS239429	EDP30129.1	3015648	3016844	-	hypothetical protein	Bm1_49910	EDP30129.1_DS239429_3014648_3015648	bpa-mir-5364|Bpa0028	259	280	272	280	3'_agtCGGTTATTTGTTATGGAgc_5'	5'_cttGCCTAGAGAAAATACCTaa_3'	147	-13.61	82.35	76.47	-8.46
EDP36803.1_DS238521_155_1155	DS238521	EDP36803.1	1155	2805	-	Integrase core domain containing protein	Bm1_14460	EDP36803.1_DS238521_155_1155	bpa-mir-5364|Bpa0028	734	753	745	753	3'_agTCGGTTATTTGTTATGGAGc_5'	5'_gaAG-TAATCAA-AATACCTTc_3'	144	-10.9	84.21	73.68	-8.45
EDP35640.1_DS238944_5050_6050	DS238944	EDP35640.1	1395	5050	+	SH2 domain containing protein	Bm1_20265	EDP35640.1_DS238944_5050_6050	bpa-mir-5364|Bpa0028	344	367	360	367	3'_agtcggttATTTG--TTATGGAGc_5'	5'_agtgatttTAAACCTGATACCTCa_3'	153	-13.08	86.67	80	-8.43
EDP33752.1_DS239388_42799_43799	DS239388	EDP33752.1	41215	42799	+	hypothetical protein	Bm1_29830	EDP33752.1_DS239388_42799_43799	bpa-mir-5364|Bpa0028	481	501	494	501	3'_agTCGGTTATTTGTTATGGAGc_5'	5'_atATCTGACAAAC-ATATCTCa_3'	146	-11.4	84.21	68.42	-8.43
EDP31548.1_DS239411_222949_223949	DS239411	EDP31548.1	223949	225812	-	activated protein kinase C receptor RACK1 - rat, putative	Bm1_36465	EDP31548.1_DS239411_222949_223949	bpa-mir-5364|Bpa0028	258	279	272	279	3'_agTCGGTTATTTGTTATGGAGc_5'	5'_gaGGTTATTAAACCATACCTCa_3'	172	-17.27	89.47	73.68	-8.43
EDP32384.1_DS239411_6076429_6077429	DS239411	EDP32384.1	6073530	6076429	+	antigen, putative	Bm1_40595	EDP32384.1_DS239411_6076429_6077429	bpa-mir-5364|Bpa0028	123	144	136	144	3'_agtcggttattTGTTATGGAGc_5'	5'_acaaatttactGCAATACCTCt_3'	151	-13.9	100	90	-8.42
EDP30434.1_DS239419_405166_406166	DS239419	EDP30434.1	406166	410537	-	Endonuclease/Exonuclease/phosphatase family protein	Bm1_46085	EDP30434.1_DS239419_405166_406166	bpa-mir-5364|Bpa0028	776	796	788	796	3'_agtcggttATTTGTTATGGAGc_5'	5'_ttcattctTAAA-AGTACCTCc_3'	140	-13.01	92.31	84.62	-8.42
EDP39379.1_DS237071_34146_35146	DS237071	EDP39379.1	35146	39722	-	proline oxidase, mitochondrial precursor, putative	Bm1_01540	EDP39379.1_DS237071_34146_35146	bpa-mir-5364|Bpa0028	89	110	102	110	3'_agtcGGTTATTTGTTATGGAGc_5'	5'_tctaTCACTTTTCAATACCTCt_3'	154	-14.69	76.47	70.59	-8.41
EDP32935.1_DS239400_740023_741023	DS239400	EDP32935.1	737080	740023	+	UBA/TS-N domain containing protein	Bm1_32555	EDP32935.1_DS239400_740023_741023	bpa-mir-5364|Bpa0028	874	895	888	895	3'_agTCGGT-TATTTGTTATGGAGc_5'	5'_aaAGCCGTATTGAT-ATATCTCa_3'	141	-15.44	85	65	-8.41
EDP32117.1_DS239411_4276329_4277329	DS239411	EDP32117.1	4277329	4277907	-	Conserved hypothetical protein, putative	Bm1_39275	EDP32117.1_DS239411_4276329_4277329	bpa-mir-5364|Bpa0028	883	906	899	906	3'_agTCGGTTATT--TGTTATGGAGc_5'	5'_atAACTGATGAGTATGATATCTCg_3'	143	-18.18	85.71	57.14	-8.41
EDP38556.1_DS237649_25785_26785	DS237649	EDP38556.1	26785	30041	-	Acyltransferase family protein	Bm1_05725	EDP38556.1_DS237649_25785_26785	bpa-mir-5364|Bpa0028	44	65	58	65	3'_agtCGGTTATTTGTTATGGAGc_5'	5'_catGTCTATAATTCATATCTCc_3'	147	-11.15	83.33	66.67	-8.4
EDP37604.1_DS238069_463_1463	DS238069	EDP37604.1	1463	3603	-	Protamine P1 family protein	Bm1_10450	EDP37604.1_DS238069_463_1463	bpa-mir-5364|Bpa0028	917	938	930	938	3'_agtcggtTATTTGTTATGGAGc_5'	5'_gatatacATCAAAAATATCTCt_3'	143	-10.14	85.71	78.57	-8.4
EDP32993.1_DS239400_1111896_1112896	DS239400	EDP32993.1	1110328	1111896	+	hypothetical protein	Bm1_32850	EDP32993.1_DS239400_1111896_1112896	bpa-mir-5364|Bpa0028	668	690	682	690	3'_agtcGGTTAT-TTGTTATGGAGc_5'	5'_tgctCCAAGACAAAAATACTTCc_3'	149	-12.66	83.33	77.78	-8.4
EDP37240.1_DS238282_9970_10970	DS238282	EDP37240.1	9335	9970	+	conserved hypothetical protein	Bm1_12260	EDP37240.1_DS238282_9970_10970	bpa-mir-5364|Bpa0028	5	27	19	27	3'_agtcgGTTATTTG-TTATGGAGc_5'	5'_ttttaCAATTGCCAAATACCTTt_3'	140	-11.41	82.35	70.59	-8.39
EDP35760.1_DS238896_9052_10052	DS238896	EDP35760.1	10052	15834	-	chondroitin disaccharide polymerase, putative	Bm1_19700	EDP35760.1_DS238896_9052_10052	bpa-mir-5364|Bpa0028	558	579	571	579	3'_agtcgGTTATTTGTTATGGAGc_5'	5'_ttgtgCATTATATAATACTTCa_3'	149	-11.6	87.5	75	-8.39
EDP30801.1_DS239418_1656250_1657250	DS239418	EDP30801.1	1654173	1656250	+	Trypsin family protein	Bm1_45620	EDP30801.1_DS239418_1656250_1657250	bpa-mir-5364|Bpa0028	801	823	815	823	3'_agTCGGTTAT-TTGTTATGGAgc_5'	5'_taAACTAATACGGAAATACCTat_3'	143	-13.58	84.21	68.42	-8.37
EDP36659.1_DS238602_334_1334	DS238602	EDP36659.1	1334	3036	-	Nematode cuticle collagen N-terminal domain containing protein	Bm1_15180	EDP36659.1_DS238602_334_1334	bpa-mir-5364|Bpa0028	544	564	556	564	3'_agtcggTTATTTGTTATGGAGc_5'	5'_tgataaGATAAA-AATATCTCt_3'	146	-9.87	93.33	80	-8.35
EDP30946.1_DS239416_897204_898204	DS239416	EDP30946.1	894449	897204	+	Heat shock 70 kDa protein, putative	Bm1_43670	EDP30946.1_DS239416_897204_898204	bpa-mir-5364|Bpa0028	910	931	923	931	3'_agtCGGTTATTTGTTATGGAGc_5'	5'_tctGACACTTCACAATATCTCt_3'	147	-12.67	77.78	72.22	-8.35
EDP28834.1_DS239582_3950_4950	DS239582	EDP28834.1	2995	3950	+	Hypothetical C28H8.9 in chromosome III, putative	Bm1_54300	EDP28834.1_DS239582_3950_4950	bpa-mir-5364|Bpa0028	372	392	385	392	3'_agtcGGTTATTTGTTATGGAGc_5'	5'_tttaTTGAGAAGC-ATACCTCg_3'	152	-16.54	88.24	64.71	-8.35
EDP31765.1_DS239411_1634003_1635003	DS239411	EDP31765.1	1635003	1638989	-	CCR4, putative	Bm1_37535	EDP31765.1_DS239411_1634003_1635003	bpa-mir-5364|Bpa0028	703	723	716	723	3'_agtcggttATTTGTTATGGAGc_5'	5'_ttaatgttTCAAT-ATACCTCa_3'	144	-11.91	84.62	76.92	-8.33
EDP31214.1_DS239414_895289_896289	DS239414	EDP31214.1	896289	898076	-	ubiquitin conjugating enzyme 6, putative	Bm1_42605	EDP31214.1_DS239414_895289_896289	bpa-mir-5364|Bpa0028	951	969	961	969	3'_agtcGGTTATTTGTTATGGAGc_5'	5'_ttcaCCAATA---AATATCTCa_3'	142	-15.52	82.35	76.47	-8.33
EDP30484.1_DS239419_722224_723224	DS239419	EDP30484.1	723224	725255	-	hypothetical protein	Bm1_46335	EDP30484.1_DS239419_722224_723224	bpa-mir-5364|Bpa0028	511	531	523	531	3'_agtCGGTTATTTGTTATGGAGc_5'	5'_actGTCCA-ACACAATACTTCa_3'	145	-15.97	83.33	72.22	-8.32
EDP31716.1_DS239411_1326110_1327110	DS239411	EDP31716.1	1327110	1328996	-	protoheme IX farnesyltransferase family protein	Bm1_37295	EDP31716.1_DS239411_1326110_1327110	bpa-mir-5364|Bpa0028	143	165	157	165	3'_agtcgGTTATTT-GTTATGGAGc_5'	5'_caacaTAGTAAAGTAATACTTCc_3'	148	-13.33	94.12	70.59	-8.31
EDP28638.1_DS239679_3846_4846	DS239679	EDP28638.1	20	3846	+	Eif3s9 protein, putative	Bm1_55275	EDP28638.1_DS239679_3846_4846	bpa-mir-5364|Bpa0028	922	941	934	941	3'_agtCGGTTATTTGTTATGGAGc_5'	5'_tttGCTACT--GCTATACCTCa_3'	148	-12	77.78	66.67	-8.31
EDP39465.1_DS237015_763_1763	DS237015	EDP39465.1	180	763	+	CG15780-PA, putative	Bm1_01075	EDP39465.1_DS237015_763_1763	bpa-mir-5364|Bpa0028	243	266	259	266	3'_agtcGGTT-ATTTGT-TATGGAGc_5'	5'_cgccCCGATTAGTTATATACCTCa_3'	152	-15.69	84.21	68.42	-8.29
EDP32302.1_DS239411_5464660_5465660	DS239411	EDP32302.1	5465660	5468763	-	DXImx40e protein, putative	Bm1_40190	EDP32302.1_DS239411_5464660_5465660	bpa-mir-5364|Bpa0028	185	209	202	209	3'_agtCGGTTAT--TTGT-TATGGAGc_5'	5'_attGCTAGTGGTAGCATATGCCTCa_3'	141	-17.73	85.71	61.9	-8.29
EDP30767.1_DS239418_1388747_1389747	DS239418	EDP30767.1	1389747	1393607	-	ORL1-like opioid receptor, putative	Bm1_45450	EDP30767.1_DS239418_1388747_1389747	bpa-mir-5364|Bpa0028	687	708	700	708	3'_agTCGGTTATTTGTTATGGAGc_5'	5'_aaGGCTTATCTTTAATACTTCt_3'	140	-11.37	78.95	57.89	-8.29
EDP29380.1_DS239431_2131882_2132882	DS239431	EDP29380.1	2132882	2140947	-	hypothetical protein	Bm1_51765	EDP29380.1_DS239431_2131882_2132882	bpa-mir-5364|Bpa0028	881	905	898	905	3'_agtcggTTATTTGT---TATGGAGc_5'	5'_ttcatgAATAAACAACCATACCTTa_3'	147	-14.19	83.33	77.78	-8.29
EDP37982.1_DS237858_1208_2208	DS237858	EDP37982.1	1068	1208	+	hypothetical protein	Bm1_08550	EDP37982.1_DS237858_1208_2208	bpa-mir-5364|Bpa0028	505	526	518	526	3'_agTCGGTTATTTGTTATGGAGc_5'	5'_taAGAAAAAGAAAAATACCTTa_3'	148	-9.86	78.95	68.42	-8.28
EDP33935.1_DS239375_53319_54319	DS239375	EDP33935.1	54319	57937	-	Arsenite-resistance protein 2 containing protein	Bm1_28885	EDP33935.1_DS239375_53319_54319	bpa-mir-5364|Bpa0028	804	827	819	827	3'_agTCGGTTA--TTTGTTATGGAGc_5'	5'_aaAACGAGTTGAGATAATATCTCa_3'	143	-15.16	80.95	61.9	-8.28
EDP32847.1_DS239400_147923_148923	DS239400	EDP32847.1	148923	151904	-	DB module family protein	Bm1_32110	EDP32847.1_DS239400_147923_148923	bpa-mir-5364|Bpa0028	304	325	317	325	3'_agtcggTTATTTGTTATGGAGc_5'	5'_acaaaaAAAAAAAAATACTTCc_3'	148	-8.92	86.67	80	-8.28
EDP32125.1_DS239411_4320891_4321891	DS239411	EDP32125.1	4321891	4322507	-	Zinc finger, C2H2 type family protein	Bm1_39315	EDP32125.1_DS239411_4320891_4321891	bpa-mir-5364|Bpa0028	362	382	375	382	3'_agTCGGTTATTTGTTATGGAGc_5'	5'_gcAG-CAGTATACTATACTTCa_3'	150	-17.64	84.21	73.68	-8.28
EDP34779.1_DS239157_129453_130453	DS239157	EDP34779.1	130453	131926	-	Cwf15/Cwc15 cell cycle control protein	Bm1_24605	EDP34779.1_DS239157_129453_130453	bpa-mir-5364|Bpa0028	23	44	36	44	3'_agtcggttATTTGTTATGGAGc_5'	5'_cactttttTAGTCAATACTTCt_3'	142	-10.96	92.31	76.92	-8.26
EDP33888.1_DS239378_6835_7835	DS239378	EDP33888.1	7835	8674	-	F-box only protein 26, putative	Bm1_29085	EDP33888.1_DS239378_6835_7835	bpa-mir-5364|Bpa0028	880	901	894	901	3'_agtcggTTATTTGTTATGGAGc_5'	5'_tgatgaAACAACCGATACTTCa_3'	144	-10.64	86.67	73.33	-8.24
EDP33333.1_DS239397_69621_70621	DS239397	EDP33333.1	68949	69621	+	hypothetical protein	Bm1_31845	EDP33333.1_DS239397_69621_70621	bpa-mir-5364|Bpa0028	562	582	574	582	3'_agtcgGTTATTTGTTATGGAGc_5'	5'_cgttaCAA-AAATAATACTTCc_3'	151	-13.47	93.75	81.25	-8.24
EDP32857.1_DS239400_228253_229253	DS239400	EDP32857.1	227270	228253	+	Conserved hypothetical protein, putative	Bm1_32160	EDP32857.1_DS239400_228253_229253	bpa-mir-5364|Bpa0028	945	968	961	968	3'_agtCGGTTATTTG--TTATGGAGc_5'	5'_cttGCCACAAGATTGTATACCTCt_3'	150	-14.68	75	65	-8.24
EDP29562.1_DS239431_3394623_3395623	DS239431	EDP29562.1	3390313	3394623	+	ATP-dependent RNA helicase P62, putative	Bm1_52675	EDP29562.1_DS239431_3394623_3395623	bpa-mir-5364|Bpa0028	419	440	432	440	3'_agTCGGTTATTTGTTATGGAGc_5'	5'_aaGGGTACTAGAAAATACCTCg_3'	164	-19.03	84.21	68.42	-8.24
EDP28266.1_DS239921_4125_5125	DS239921	EDP28266.1	887	4125	+	Mitochondrial carrier protein	Bm1_57130	EDP28266.1_DS239921_4125_5125	bpa-mir-5364|Bpa0028	175	196	189	196	3'_agTCGGT-TATTTGTTATGGAGc_5'	5'_atGGTTATATCAGT-ATACCTCt_3'	149	-11.15	85	60	-8.24
EDP35354.1_DS239037_11518_12518	DS239037	EDP35354.1	12518	14041	-	gag protein, putative	Bm1_21715	EDP35354.1_DS239037_11518_12518	bpa-mir-5364|Bpa0028	501	522	515	522	3'_agtcgGTTATTTGTTATGGAGc_5'	5'_aagaaTAGTATATGATGCCTCa_3'	145	-13.99	93.75	62.5	-8.2
EDP32222.1_DS239411_4992077_4993077	DS239411	EDP32222.1	4991745	4992077	+	hypothetical protein	Bm1_39795	EDP32222.1_DS239411_4992077_4993077	bpa-mir-5364|Bpa0028	485	506	499	506	3'_agtcgGTTATTTGTTATGGAGc_5'	5'_aaataTATTAGGCTATGCCTCa_3'	141	-12.56	87.5	62.5	-8.2
EDP30771.1_DS239418_1437392_1438392	DS239418	EDP30771.1	1438392	1450700	-	Bromodomain containing protein	Bm1_45470	EDP30771.1_DS239418_1437392_1438392	bpa-mir-5364|Bpa0028	448	470	462	470	3'_agtcggTTATTTG-TTATGGAGc_5'	5'_aaaagaGATAAACTAATACCTTt_3'	151	-15.6	93.75	81.25	-8.2
EDP38201.1_DS237776_15318_16318	DS237776	EDP38201.1	13543	15318	+	hypothetical protein	Bm1_07450	EDP38201.1_DS237776_15318_16318	bpa-mir-5364|Bpa0028	494	517	509	517	3'_agtcgGTTA--TTTGTTATGGAGc_5'	5'_aggtaTAATTGAAGAAGTACCTCc_3'	140	-12.21	83.33	66.67	-8.18
EDP30616.1_DS239418_394294_395294	DS239418	EDP30616.1	395294	398193	-	Thrombospondin type 1 domain containing protein	Bm1_44695	EDP30616.1_DS239418_394294_395294	bpa-mir-5364|Bpa0028	127	148	140	148	3'_agtcggtTATTTGTTATGGAGc_5'	5'_gttctttATCTGAAATACCTCa_3'	147	-10.19	78.57	71.43	-8.18
EDP29217.1_DS239431_983251_984251	DS239431	EDP29217.1	984251	986015	-	L-isoaspartate, putative	Bm1_50950	EDP29217.1_DS239431_983251_984251	bpa-mir-5364|Bpa0028	887	911	903	911	3'_agtCG-GTTATTTG--TTATGGAGc_5'	5'_ttcGCACGGTGAATCAAATGCCTCa_3'	141	-18.45	85.71	61.9	-8.18
EDP35847.1_DS238855_25580_26580	DS238855	EDP35847.1	26580	26741	-	hypothetical protein	Bm1_19215	EDP35847.1_DS238855_25580_26580	bpa-mir-5364|Bpa0028	550	570	563	570	3'_agtcggTTATTTGTTATGGAGc_5'	5'_aagaagAATTGAC-ATACCTCa_3'	154	-12.57	86.67	80	-8.17
EDP34512.1_DS239219_50741_51741	DS239219	EDP34512.1	51741	60413	-	Voltage-gated potassium channel, KCNQ (Kv7-like) alpha-subunit. C. elegans kqt-1 ortholog	Bm1_25960	EDP34512.1_DS239219_50741_51741	bpa-mir-5364|Bpa0028	674	695	688	695	3'_agtcgGTTATTTGTTATGGAGc_5'	5'_aaaaaTACTGCTTGATACCTCa_3'	145	-10.4	81.25	56.25	-8.17
EDP30261.1_DS239420_8499_9499	DS239420	EDP30261.1	4242	8499	+	Translation initiation factor SUI1 family protein	Bm1_46640	EDP30261.1_DS239420_8499_9499	bpa-mir-5364|Bpa0028	520	541	533	541	3'_agtCGGTTATTTGTTATGGAGc_5'	5'_tttGCTAAGGAATAAGACCTCt_3'	143	-14.7	88.89	72.22	-8.17
EDP29883.1_DS239429_1583363_1584363	DS239429	EDP29883.1	1579463	1583363	+	Amino acid permease family protein	Bm1_48700	EDP29883.1_DS239429_1583363_1584363	bpa-mir-5364|Bpa0028	162	183	175	183	3'_agtcggttATTTGTTATGGAGc_5'	5'_cattctctTAACTAATACTTCa_3'	142	-10.6	92.31	76.92	-8.17
EDP36832.1_DS238507_43628_44628	DS238507	EDP36832.1	44628	44732	-	hypothetical protein	Bm1_14270	EDP36832.1_DS238507_43628_44628	bpa-mir-5364|Bpa0028	513	535	527	535	3'_agtCGGT-TATTTGTTATGGAgc_5'	5'_ggtGCAAGATAAGCAATACCTga_3'	154	-19.39	88.89	83.33	-8.16
EDP36101.1_DS238776_25491_26491	DS238776	EDP36101.1	20953	25491	+	conserved hypothetical protein	Bm1_17940	EDP36101.1_DS238776_25491_26491	bpa-mir-5364|Bpa0028	621	641	634	641	3'_agtcGGTTATTTGTTATGGAGc_5'	5'_cattCCTATAAAT-ATACTTCt_3'	148	-12.72	88.24	76.47	-8.15
EDP30027.1_DS239429_2407098_2408098	DS239429	EDP30027.1	2399695	2407098	+	DNA excision repair protein ERCC-6, putative	Bm1_49405	EDP30027.1_DS239429_2407098_2408098	bpa-mir-5364|Bpa0028	569	593	586	593	3'_agtcggTTATTT--GT-TATGGAGc_5'	5'_tttcaaAATAAAAGCACATATCTCt_3'	142	-11.2	83.33	77.78	-8.15
EDP29425.1_DS239431_2406369_2407369	DS239431	EDP29425.1	2407369	2414502	-	BRM protein, putative	Bm1_51990	EDP29425.1_DS239431_2406369_2407369	bpa-mir-5364|Bpa0028	970	991	983	991	3'_agtCGGTTATTTGTTATGGAgc_5'	5'_attGCCTGTAAATAATATCTgg_3'	143	-19.77	94.12	76.47	-8.15
EDP39078.1_DS237263_937_1937	DS237263	EDP39078.1	815	937	+	hypothetical protein	Bm1_03050	EDP39078.1_DS237263_937_1937	bpa-mir-5364|Bpa0028	474	496	488	496	3'_agtcggTTAT-TTGTTATGGAGc_5'	5'_aaaaaaAATGCAAAAATACTTCa_3'	143	-8.42	87.5	75	-8.14
EDP36989.1_DS238458_6254_7254	DS238458	EDP36989.1	446	6254	+	EB module family protein	Bm1_13500	EDP36989.1_DS238458_6254_7254	bpa-mir-5364|Bpa0028	82	103	96	103	3'_agtCGGTTATTTGTTATGGAGc_5'	5'_actGATAACAAATGATATCTCc_3'	151	-11.1	88.89	66.67	-8.14
EDP33294.1_DS239400_3012110_3013110	DS239400	EDP33294.1	3006166	3012110	+	Adenylate and Guanylate cyclase catalytic domain containing protein	Bm1_34340	EDP33294.1_DS239400_3012110_3013110	bpa-mir-5364|Bpa0028	331	352	345	352	3'_agTCGGTTATTTGTTATGGAGc_5'	5'_tcAATCGTTTATTCATACCTCt_3'	148	-13.38	73.68	57.89	-8.14
EDP31252.1_DS239414_1056370_1057370	DS239414	EDP31252.1	1057370	1059151	-	DDHD domain containing protein	Bm1_42800	EDP31252.1_DS239414_1056370_1057370	bpa-mir-5364|Bpa0028	288	309	302	309	3'_agTCGGTTATTTGTTATGGAGc_5'	5'_gcATTCATTAGGTTATACCTCt_3'	160	-15.55	84.21	63.16	-8.14
EDP38406.1_DS237712_17304_18304	DS237712	EDP38406.1	6806	17304	+	Ubiquitin family protein	Bm1_06450	EDP38406.1_DS237712_17304_18304	bpa-mir-5364|Bpa0028	354	375	367	375	3'_agtcggttaTTTGTTATGGAGc_5'	5'_ctttcgtgaAAAGAATGCCTCa_3'	141	-13.62	91.67	83.33	-8.13
EDP33486.1_DS239393_390360_391360	DS239393	EDP33486.1	389084	390360	+	hypothetical protein	Bm1_30810	EDP33486.1_DS239393_390360_391360	bpa-mir-5364|Bpa0028	282	302	294	302	3'_agTCGGTTATTTGTTATGGAGc_5'	5'_gtGGTCAAGAGA-AATATCTCt_3'	150	-14.01	89.47	68.42	-8.11
EDP33145.1_DS239400_2023770_2024770	DS239400	EDP33145.1	2024770	2027609	-	hypothetical protein	Bm1_33600	EDP33145.1_DS239400_2023770_2024770	bpa-mir-5364|Bpa0028	118	139	131	139	3'_agtcGGTTATTTGTTATGGAGc_5'	5'_tattTCAAATGATAATATCTCc_3'	146	-13.16	88.24	64.71	-8.09
EDP32012.1_DS239411_3550799_3551799	DS239411	EDP32012.1	3551799	3555708	-	Nucleoside transporter family protein	Bm1_38755	EDP32012.1_DS239411_3550799_3551799	bpa-mir-5364|Bpa0028	597	617	610	617	3'_agtcggTTATTTGTTATGGAGc_5'	5'_gttttaAATGAAT-ATACTTCa_3'	142	-10.74	93.33	73.33	-8.09
EDP35985.1_DS238813_46992_47992	DS238813	EDP35985.1	45116	46992	+	ADP,ATP carrier protein, heart/skeletal muscle isoform T1, putative	Bm1_18515	EDP35985.1_DS238813_46992_47992	bpa-mir-5364|Bpa0028	258	277	270	277	3'_agtcGGTTATTTGTTATGGAGc_5'	5'_cttcCCAGTAG--GATACCTCa_3'	155	-18.03	88.24	70.59	-8.08
EDP33210.1_DS239400_2452635_2453635	DS239400	EDP33210.1	2451091	2452635	+	Hypothetical WD-repeat protein B0280.9 in chromosome III, putative	Bm1_33920	EDP33210.1_DS239400_2452635_2453635	bpa-mir-5364|Bpa0028	829	852	844	852	3'_agTCGGTT--ATTTGTTATGGAGc_5'	5'_atAGCGAAAGTAGTGAATACCTTa_3'	143	-15.71	76.19	66.67	-8.08
EDP30293.1_DS239420_199888_200888	DS239420	EDP30293.1	197058	199888	+	protein T01B7.5, putative	Bm1_46795	EDP30293.1_DS239420_199888_200888	bpa-mir-5364|Bpa0028	521	542	534	542	3'_agTCGGTTATTTGTTATGGAgc_5'	5'_atATTCCATATTCAATACCTat_3'	144	-15.75	77.78	72.22	-8.08
EDP36835.1_DS238507_49233_50233	DS238507	EDP36835.1	50233	52256	-	60S ribosomal protein L4, putative	Bm1_14285	EDP36835.1_DS238507_49233_50233	bpa-mir-5364|Bpa0028	482	502	494	502	3'_agtcggTTATTTGTTATGGAGc_5'	5'_aacaggAAT-YACAATGCCTCt_3'	144	-17.03	86.67	80	-8.07
EDP33092.1_DS239400_1713659_1714659	DS239400	EDP33092.1	1697106	1713659	+	EB module family protein	Bm1_33340	EDP33092.1_DS239400_1713659_1714659	bpa-mir-5364|Bpa0028	206	226	218	226	3'_agTCGGTTATTTGTTATGGAGc_5'	5'_atAG-CAAGAAAAAATACCTTa_3'	154	-13.54	84.21	78.95	-8.07
EDP38908.1_DS237379_28755_29755	DS237379	EDP38908.1	25799	28755	+	dynein light intermediate chain, putative	Bm1_03865	EDP38908.1_DS237379_28755_29755	bpa-mir-5364|Bpa0028	289	310	303	310	3'_agtcgGTTATTTGTTATGGAGc_5'	5'_ataaaCGATGGAATATACCTCc_3'	157	-15.51	87.5	68.75	-8.05
EDP35646.1_DS238944_38324_39324	DS238944	EDP35646.1	37922	38324	+	Glycine-rich RNA-binding protein, putative	Bm1_20295	EDP35646.1_DS238944_38324_39324	bpa-mir-5364|Bpa0028	815	836	829	836	3'_agTCGGTTATTTGTTATGGAGc_5'	5'_aaGGTTCATAYCTGATATCTCa_3'	142	-9.73	84.21	52.63	-8.05
EDP34980.1_DS239120_709_1709	DS239120	EDP34980.1	1709	2431	-	hypothetical protein	Bm1_23575	EDP34980.1_DS239120_709_1709	bpa-mir-5364|Bpa0028	379	404	396	404	3'_agtcGGTTA---TTTG-TTATGGAGc_5'	5'_tgtcCCAATTTCAAATAAATATCTCg_3'	144	-18.21	80.95	71.43	-8.05
EDP37007.1_DS238448_1_435	DS238448	EDP37007.1	435	2710	-	hypothetical protein	Bm1_13445	EDP37007.1_DS238448_1_435	bpa-mir-5364|Bpa0028	370	392	384	392	3'_agtcggTTA-TTTGTTATGGAGc_5'	5'_atacaaAATGAAGTAATACCTCg_3'	163	-20.61	93.75	81.25	-8.04
EDP35061.1_DS239099_25362_26362	DS239099	EDP35061.1	26362	27702	-	Zinc finger, C2H2 type family protein	Bm1_23155	EDP35061.1_DS239099_25362_26362	bpa-mir-5364|Bpa0028	162	183	175	183	3'_agTCGGTTATTTGTTATGGAgc_5'	5'_aaAGGCAATAAGGAATACCTgt_3'	160	-20.36	88.89	83.33	-8.04
EDP31896.1_DS239411_2635193_2636193	DS239411	EDP31896.1	2636193	2639041	-	Cell death abnormality protein 8, putative	Bm1_38175	EDP31896.1_DS239411_2635193_2636193	bpa-mir-5364|Bpa0028	110	132	124	132	3'_agtcGGTTA-TTTGTTATGGAGc_5'	5'_atttCTGATAAAAAAATACCTTc_3'	149	-13.54	88.89	72.22	-8.04
EDP35273.1_DS239053_1172_2172	DS239053	EDP35273.1	387	1172	+	dynein 2 light intermediate chain, putative	Bm1_22100	EDP35273.1_DS239053_1172_2172	bpa-mir-5364|Bpa0028	379	400	392	400	3'_agtCGGTTATTTGTTATGGAGc_5'	5'_attGATATGAAAGAATACTTCa_3'	143	-9.64	77.78	66.67	-8.03
EDP34352.1_DS239295_1_315	DS239295	EDP34352.1	315	2857	-	hypothetical protein	Bm1_26745	EDP34352.1_DS239295_1_315	bpa-mir-5364|Bpa0028	140	160	153	160	3'_agtcggttaTTTGTTATGGAGc_5'	5'_catttcttcAAAT-ATACCTCt_3'	147	-9.28	91.67	83.33	-8.03
EDP38580.1_DS237631_2032_3032	DS237631	EDP38580.1	1734	2032	+	hypothetical protein	Bm1_05570	EDP38580.1_DS237631_2032_3032	bpa-mir-5364|Bpa0028	246	267	259	267	3'_agtcGGTTATTTGTTATGGAGc_5'	5'_cattTCATTTAAAAATATCTCt_3'	146	-9.17	82.35	70.59	-8.02
EDP34782.1_DS239157_145795_146795	DS239157	EDP34782.1	141784	145795	+	D330012F22Rik protein, putative	Bm1_24620	EDP34782.1_DS239157_145795_146795	bpa-mir-5364|Bpa0028	172	194	187	194	3'_agtCGGTTATTTGT-TATGGAGc_5'	5'_tctGCTTATAGATAGATACCTTt_3'	150	-16.1	89.47	68.42	-8.01
EDP31691.1_DS239411_1188377_1189377	DS239411	EDP31691.1	1184994	1188377	+	hypothetical protein	Bm1_37180	EDP31691.1_DS239411_1188377_1189377	bpa-mir-5364|Bpa0028	492	513	505	513	3'_agtcggttaTTTGTTATGGAGc_5'	5'_agaattttcAAATAATACCTTg_3'	145	-16.6	100	83.33	-8.01
EDP29258.1_DS239431_1236521_1237521	DS239431	EDP29258.1	1235305	1236521	+	BolA-like protein	Bm1_51155	EDP29258.1_DS239431_1236521_1237521	bpa-mir-5364|Bpa0028	403	424	416	424	3'_agtcggTTATTTGTTATGGAGc_5'	5'_tttttgAAAGTACAATACTTCt_3'	144	-10.84	86.67	73.33	-8.01
EDP34721.1_DS239173_158183_159183	DS239173	EDP34721.1	159183	160062	-	Hypothetical UPF0203 protein T09A5.7 in chromosome III, putative	Bm1_24885	EDP34721.1_DS239173_158183_159183	bpa-mir-5364|Bpa0028	710	730	722	730	3'_agtcggtTATTTGTTATGGAGc_5'	5'_tatggatGTGAA-AATACCTCt_3'	153	-11.55	92.86	78.57	-8
EDP29831.1_DS239429_1286638_1287638	DS239429	EDP29831.1	1284969	1286638	+	DKFZp564C0469 protein, putative	Bm1_48445	EDP29831.1_DS239429_1286638_1287638	bpa-mir-5364|Bpa0028	271	292	285	292	3'_agtcgGTTATTTGTTATGGAGc_5'	5'_taaaaCAAAAATTTATATCTCt_3'	141	-8.8	81.25	68.75	-8
EDP31834.1_DS239411_2180662_2181662	DS239411	EDP31834.1	2175316	2180662	+	hypothetical protein	Bm1_37865	EDP31834.1_DS239411_2180662_2181662	bpa-mir-5364|Bpa0028	211	232	224	232	3'_agTCGGTTATTTGTTATGGAgc_5'	5'_ggAGGTAGTGAATAATACTTgt_3'	140	-18.48	94.44	66.67	-7.99
EDP37760.1_DS237955_34084_35084	DS237955	EDP37760.1	32785	34084	+	hypothetical protein	Bm1_09695	EDP37760.1_DS237955_34084_35084	bpa-mir-5364|Bpa0028	960	981	973	981	3'_agtCGGTTATTTGTTATGGAGc_5'	5'_aatGTTAATTACCAATACTTCa_3'	155	-14.25	88.89	72.22	-7.98
EDP34162.1_DS239356_87950_88950	DS239356	EDP34162.1	88950	89342	-	small nuclear ribonucleoprotein, putative	Bm1_27660	EDP34162.1_DS239356_87950_88950	bpa-mir-5364|Bpa0028	123	144	136	144	3'_agtCGGTTATTTGTTATGGAGc_5'	5'_aatGGCTTTAAAAAATACCTTt_3'	147	-12.16	77.78	72.22	-7.98
EDP35402.1_DS239030_14754_15754	DS239030	EDP35402.1	15754	16411	-	hypothetical protein	Bm1_21520	EDP35402.1_DS239030_14754_15754	bpa-mir-5364|Bpa0028	148	171	163	171	3'_agtcgGTTA--TTTGTTATGGAGc_5'	5'_gggtaTAATTGAAGAAGTACCTCa_3'	140	-12.1	83.33	66.67	-7.97
EDP32217.1_DS239411_4927844_4928844	DS239411	EDP32217.1	4923107	4927844	+	Homeobox domain containing protein	Bm1_39770	EDP32217.1_DS239411_4927844_4928844	bpa-mir-5364|Bpa0028	565	586	579	586	3'_agtCGGTTATTTGTTATGGAGc_5'	5'_gtcGCCAACTTATTATACCTTc_3'	143	-15.76	77.78	66.67	-7.97
EDP31799.1_DS239411_1958341_1959341	DS239411	EDP31799.1	1955292	1958341	+	NHR1 homology to TAF family protein	Bm1_37705	EDP31799.1_DS239411_1958341_1959341	bpa-mir-5364|Bpa0028	490	510	503	510	3'_agtCGGTTATTTGTTATGGAGc_5'	5'_accGCTATTATGT-ATACCTCg_3'	153	-17.77	83.33	66.67	-7.96
EDP39502.1_DS236993_20691_21691	DS236993	EDP39502.1	21691	25482	-	von Willebrand factor type A domain containing protein	Bm1_00895	EDP39502.1_DS236993_20691_21691	bpa-mir-5364|Bpa0028	496	517	509	517	3'_agtcGGTTATTTGTTATGGAgc_5'	5'_ttcaTCAGTAATTAATACCTgt_3'	150	-18.02	93.75	75	-7.94
EDP29374.1_DS239431_2083277_2084277	DS239431	EDP29374.1	2080336	2083277	+	Troponin I, putative	Bm1_51735	EDP29374.1_DS239431_2083277_2084277	bpa-mir-5364|Bpa0028	884	905	897	905	3'_agTCGGTTATTTGTTATGGAGc_5'	5'_ttAGACTCTCTATAGTACCTCc_3'	140	-14.74	73.68	63.16	-7.94
EDP37392.1_DS238190_33839_34839	DS238190	EDP37392.1	32242	33839	+	hypothetical protein	Bm1_11525	EDP37392.1_DS238190_33839_34839	bpa-mir-5364|Bpa0028	369	390	383	390	3'_agtcGGTTATTTGTTATGGAGc_5'	5'_atgaTTAAAAACTGATACCTTc_3'	142	-11.94	88.24	58.82	-7.93
EDP31007.1_DS239416_1370120_1371120	DS239416	EDP31007.1	1371120	1371872	-	conserved hypothetical protein	Bm1_43975	EDP31007.1_DS239416_1370120_1371120	bpa-mir-5364|Bpa0028	361	382	375	382	3'_agtcGGTTATTTGTTATGGAGc_5'	5'_ttcaTTAGTTGACTATACCTTc_3'	142	-13.72	88.24	58.82	-7.93
EDP36325.1_DS238707_33098_34098	DS238707	EDP36325.1	28983	33098	+	hypothetical protein	Bm1_16865	EDP36325.1_DS238707_33098_34098	bpa-mir-5364|Bpa0028	593	614	606	614	3'_agtcggTTATTTGTTATGGAGc_5'	5'_taaaaaAAAAAAAAATACCTCt_3'	164	-9.89	86.67	86.67	-7.92
EDP33828.1_DS239383_21043_22043	DS239383	EDP33828.1	22043	23104	-	ecdysone receptor, putative	Bm1_29350	EDP33828.1_DS239383_21043_22043	bpa-mir-5364|Bpa0028	526	548	541	548	3'_agTC-GGTTATTTGTTATGGAGc_5'	5'_caAGTCTAATCCAATATACCTCc_3'	155	-13.13	75	70	-7.92
EDP33319.1_DS239398_92308_93308	DS239398	EDP33319.1	93308	97224	-	Probable 26S protease regulatory subunit S10B, putative	Bm1_31980	EDP33319.1_DS239398_92308_93308	bpa-mir-5364|Bpa0028	194	215	207	215	3'_agTCGGTTATTTGTTATGGAGc_5'	5'_ttACTTAGTTAAAAATACCTTc_3'	148	-13.05	84.21	63.16	-7.92
EDP33247.1_DS239400_2665327_2666327	DS239400	EDP33247.1	2666327	2668503	-	Eukaryotic-type carbonic anhydrase family protein	Bm1_34100	EDP33247.1_DS239400_2665327_2666327	bpa-mir-5364|Bpa0028	870	895	887	895	3'_agtcGGTTATTTG----TTATGGAGc_5'	5'_aattCCATTAGACCACAAATACTTCt_3'	141	-13.36	76.19	66.67	-7.92
EDP37797.1_DS237931_19337_20337	DS237931	EDP37797.1	18215	19337	+	60S ribosomal protein L14, putative	Bm1_09490	EDP37797.1_DS237931_19337_20337	bpa-mir-5364|Bpa0028	440	460	453	460	3'_agtCGGTTATTTGTTATGGAGc_5'	5'_ttcGGTAAAAGAC-ATACTTCc_3'	141	-13.18	83.33	66.67	-7.91
EDP35686.1_DS238931_20301_21301	DS238931	EDP35686.1	19345	20301	+	Transthyretin-like family protein	Bm1_20065	EDP35686.1_DS238931_20301_21301	bpa-mir-5364|Bpa0028	114	135	127	135	3'_agtcgGTTATTTGTTATGGAGc_5'	5'_attaaCGGTGACAAATACCTTa_3'	141	-13.26	87.5	62.5	-7.91
EDP32461.1_DS239410_49972_50972	DS239410	EDP32461.1	50972	58274	-	Steroid receptor seven-up type 2, putative	Bm1_35750	EDP32461.1_DS239410_49972_50972	bpa-mir-5364|Bpa0028	413	433	425	433	3'_agTCGGTTATTTGTTATGGAGc_5'	5'_taAG-CAGTTAGAAATATCTCa_3'	146	-15.7	84.21	68.42	-7.89
EDP38553.1_DS237649_18854_19854	DS237649	EDP38553.1	17075	18854	+	hypothetical protein	Bm1_05710	EDP38553.1_DS237649_18854_19854	bpa-mir-5364|Bpa0028	183	205	198	205	3'_agTCGGTTA-TTTGTTATGGAGc_5'	5'_taATCAAATCAAATTATATCTCa_3'	147	-10.09	80	70	-7.87
EDP36043.1_DS238802_83345_84345	DS238802	EDP36043.1	84345	85912	-	hypothetical protein	Bm1_18350	EDP36043.1_DS238802_83345_84345	bpa-mir-5364|Bpa0028	284	305	297	305	3'_agtcggttaTTTGTTATGGAGc_5'	5'_tcatattcaAAGTAATACTTCg_3'	141	-16.72	100	75	-7.86
EDP34475.1_DS239221_8843_9843	DS239221	EDP34475.1	7470	8843	+	conserved hypothetical protein	Bm1_26010	EDP34475.1_DS239221_8843_9843	bpa-mir-5364|Bpa0028	315	337	329	337	3'_agTCGGTTA-TTTGTTATGGAgc_5'	5'_gaATTTAATGAAAGAATACCTga_3'	147	-13.75	84.21	73.68	-7.86
EDP29520.1_DS239431_3139036_3140036	DS239431	EDP29520.1	3136172	3139036	+	hypothetical protein	Bm1_52465	EDP29520.1_DS239431_3139036_3140036	bpa-mir-5364|Bpa0028	815	837	829	837	3'_agTCGGTT-ATTTGTTATGGAGc_5'	5'_tgAACAAACTGATTAATATCTCt_3'	143	-10.19	80	65	-7.86
EDP31436.1_DS239412_402463_403463	DS239412	EDP31436.1	399559	402463	+	conserved hypothetical protein	Bm1_41285	EDP31436.1_DS239412_402463_403463	bpa-mir-5364|Bpa0028	66	85	77	85	3'_agtCGGTTATTTGTTATGGAGc_5'	5'_agcGACAATAA--AATACTTCa_3'	148	-12.74	83.33	77.78	-7.85
EDP36826.1_DS238507_17710_18710	DS238507	EDP36826.1	15411	17710	+	SNARE domain containing protein	Bm1_14235	EDP36826.1_DS238507_17710_18710	bpa-mir-5364|Bpa0028	603	625	618	625	3'_agTCGGTTAT-TTGTTATGGAGc_5'	5'_ctATTTCATATAATGATATCTCc_3'	143	-10.25	85	60	-7.84
EDP31317.1_DS239413_116801_117801	DS239413	EDP31317.1	117801	129961	-	hypothetical protein	Bm1_41710	EDP31317.1_DS239413_116801_117801	bpa-mir-5364|Bpa0028	15	35	28	35	3'_agtcggTTATTTGTTATGGAGc_5'	5'_ttttgaAATAAAT-ATATCTCa_3'	146	-11.43	93.33	80	-7.83
EDP33394.1_DS239395_297743_298743	DS239395	EDP33394.1	298743	301717	-	hypothetical protein	Bm1_31725	EDP33394.1_DS239395_297743_298743	bpa-mir-5364|Bpa0028	718	738	730	738	3'_agtcGGTTATTTGTTATGGAgc_5'	5'_ttttCTAA-AGGCAATACCTgt_3'	144	-16.07	93.75	75	-7.82
EDP32366.1_DS239411_5949741_5950741	DS239411	EDP32366.1	5948259	5949741	+	ube2i2 protein, putative	Bm1_40505	EDP32366.1_DS239411_5949741_5950741	bpa-mir-5364|Bpa0028	171	191	184	191	3'_agTCGGTTATTTGTTATGGAGc_5'	5'_tgAACTAG-AAATTATGCCTCa_3'	142	-13.25	84.21	63.16	-7.82
EDP31515.1_DS239411_21824_22824	DS239411	EDP31515.1	22824	29916	-	Immunoglobulin I-set domain containing protein	Bm1_36300	EDP31515.1_DS239411_21824_22824	bpa-mir-5364|Bpa0028	536	557	549	557	3'_agtcGGTTATTTGTTATGGAGc_5'	5'_ctttCCATTTTAGAATGCCTCt_3'	142	-14.04	76.47	70.59	-7.81
EDP38201.1_DS237776_15318_16318	DS237776	EDP38201.1	13543	15318	+	hypothetical protein	Bm1_07450	EDP38201.1_DS237776_15318_16318	bpa-mir-5364|Bpa0028	593	614	607	614	3'_agtcgGTTATTTGTTATGGAGc_5'	5'_aagaaTAGTATATGATGCCTCa_3'	145	-13.99	93.75	62.5	-7.79
EDP36116.1_DS238770_727_1727	DS238770	EDP36116.1	1727	5640	-	T-complex protein 1, delta subunit, putative	Bm1_17890	EDP36116.1_DS238770_727_1727	bpa-mir-5364|Bpa0028	673	694	687	694	3'_agTCGGTTATTTGT-TATGGAGc_5'	5'_ttAG-TAAAAGACACATACTTCc_3'	145	-12.25	85	70	-7.79
EDP33365.1_DS239395_136432_137432	DS239395	EDP33365.1	137432	139654	-	CG10610-PA, putative	Bm1_31580	EDP33365.1_DS239395_136432_137432	bpa-mir-5364|Bpa0028	83	105	98	105	3'_agTCG-GTTATTTGTTATGGAGc_5'	5'_caAGTATAAATTATGATACCTCg_3'	151	-16.96	80	60	-7.79
EDP31427.1_DS239412_364684_365684	DS239412	EDP31427.1	365684	366206	-	hypothetical protein	Bm1_41240	EDP31427.1_DS239412_364684_365684	bpa-mir-5364|Bpa0028	524	545	538	545	3'_agtcGGTTATTTGTTATGGAGc_5'	5'_tatcCCAAAGATTTATACTTCt_3'	142	-11.05	82.35	64.71	-7.78
EDP30898.1_DS239416_530618_531618	DS239416	EDP30898.1	528487	530618	+	Protein kinase domain containing protein	Bm1_43435	EDP30898.1_DS239416_530618_531618	bpa-mir-5364|Bpa0028	784	804	796	804	3'_agtcGGTTATTTGTTATGGAGc_5'	5'_tattTCAA-AAGAAATACCTTt_3'	144	-10.74	88.24	70.59	-7.77
EDP35679.1_DS238933_1707_2707	DS238933	EDP35679.1	1225	1707	+	hypothetical protein	Bm1_20070	EDP35679.1_DS238933_1707_2707	bpa-mir-5364|Bpa0028	539	561	554	561	3'_agtcggTTATTTGT-TATGGAGc_5'	5'_tacaarAATAAATAGATACTTCg_3'	151	-17.85	93.75	81.25	-7.76
EDP37903.1_DS237876_8160_9160	DS237876	EDP37903.1	6366	8160	+	Hypothetical UPF0131 protein CG2811, putative	Bm1_08955	EDP37903.1_DS237876_8160_9160	bpa-mir-5364|Bpa0028	41	62	55	62	3'_agtCGGTTATTTGTTATGGAGc_5'	5'_tgtGTCTGTAATTTATACTTCa_3'	143	-10.57	83.33	61.11	-7.75
EDP35418.1_DS239026_4547_5547	DS239026	EDP35418.1	3174	4547	+	HIT domain containing protein	Bm1_21395	EDP35418.1_DS239026_4547_5547	bpa-mir-5364|Bpa0028	561	582	574	582	3'_agtcggtTATTTGTTATGGAGc_5'	5'_attgtacATCAAAAATGCCTCt_3'	143	-11.98	85.71	78.57	-7.75
EDP35067.1_DS239099_55462_56462	DS239099	EDP35067.1	56462	63268	-	Protein kinase domain containing protein	Bm1_23185	EDP35067.1_DS239099_55462_56462	bpa-mir-5364|Bpa0028	36	57	50	57	3'_agtcggtTATTTGTTATGGAGc_5'	5'_tctgtacATTTTCCATACCTCt_3'	143	-9.71	71.43	71.43	-7.75
EDP32090.1_DS239411_4131923_4132923	DS239411	EDP32090.1	4132923	4133439	-	hypothetical protein	Bm1_39140	EDP32090.1_DS239411_4131923_4132923	bpa-mir-5364|Bpa0028	596	615	607	615	3'_agTCGGTTATTTGTTATGGAGc_5'	5'_ttAGTGAATAA--AATACCTTt_3'	149	-14.07	84.21	73.68	-7.75
EDP34598.1_DS239207_166832_167832	DS239207	EDP34598.1	167832	198893	-	hypothetical protein	Bm1_25520	EDP34598.1_DS239207_166832_167832	bpa-mir-5364|Bpa0028	332	353	345	353	3'_agTCGGTTATTTGTTATGGAGc_5'	5'_taACTCTGAAATGAATACCTCa_3'	152	-12.16	73.68	63.16	-7.74
EDP31092.1_DS239414_84055_85055	DS239414	EDP31092.1	85055	87371	-	splicing factor SRp54, putative	Bm1_42000	EDP31092.1_DS239414_84055_85055	bpa-mir-5364|Bpa0028	439	461	454	461	3'_agtCGGTTATTTGT-TATGGAGc_5'	5'_gatGGCGATGGAAATATACCTCc_3'	158	-16.18	84.21	68.42	-7.74
EDP30579.1_DS239418_160948_161948	DS239418	EDP30579.1	161948	163727	-	unknown, putative	Bm1_44505	EDP30579.1_DS239418_160948_161948	bpa-mir-5364|Bpa0028	285	306	298	306	3'_agtcGGTTATTTGTTATGGAGc_5'	5'_gtctCCTGTTCATAATACCTTc_3'	142	-14.32	82.35	64.71	-7.74
EDP34283.1_DS239327_647_1647	DS239327	EDP34283.1	528	647	+	hypothetical protein	Bm1_27115	EDP34283.1_DS239327_647_1647	bpa-mir-5364|Bpa0028	98	119	111	119	3'_agtcggTTATTTGTTATGGAGc_5'	5'_ggaaagGATCTATAATATCTCa_3'	140	-11.24	86.67	66.67	-7.72
EDP28811.1_DS239595_27260_28260	DS239595	EDP28811.1	23260	27260	+	Ku70/Ku80 beta-barrel domain containing protein	Bm1_54420	EDP28811.1_DS239595_27260_28260	bpa-mir-5364|Bpa0028	642	662	654	662	3'_agTCGGTTATTTGTTATGGAGc_5'	5'_ttAGCT-TTCCAGAATACCTCa_3'	150	-15	73.68	68.42	-7.72
EDP36086.1_DS238783_1537_2537	DS238783	EDP36086.1	179	1537	+	hypothetical protein	Bm1_18040	EDP36086.1_DS238783_1537_2537	bpa-mir-5364|Bpa0028	19	40	32	40	3'_agtcgGTTATTTGTTATGGAGc_5'	5'_ttacaTAATTTAAAATACCTCt_3'	157	-11.91	81.25	75	-7.71
EDP28809.1_DS239595_18589_19589	DS239595	EDP28809.1	16951	18589	+	regulatory protein, putative	Bm1_54410	EDP28809.1_DS239595_18589_19589	bpa-mir-5364|Bpa0028	457	478	470	478	3'_agtcggttatttGTTATGGAGc_5'	5'_attgaagttcctCAATACCTCt_3'	150	-13.43	100	100	-7.71
EDP34178.1_DS239356_175394_176394	DS239356	EDP34178.1	171507	175394	+	ZIP Zinc transporter family protein	Bm1_27740	EDP34178.1_DS239356_175394_176394	bpa-mir-5364|Bpa0028	42	61	53	61	3'_agTCGGTTATTTGTTATGGAGc_5'	5'_gaAGCGAA-ATA-AATGCCTCc_3'	140	-12.96	78.95	73.68	-7.69
EDP39355.1_DS237080_1697_2697	DS237080	EDP39355.1	963	1697	+	hypothetical protein	Bm1_01640	EDP39355.1_DS237080_1697_2697	bpa-mir-5364|Bpa0028	43	66	59	66	3'_agtCGGTTATT-TG-TTATGGAGc_5'	5'_tccGCAAATAATGCTTATACTTCg_3'	141	-16.12	80	70	-7.68
EDP38642.1_DS237603_7694_8694	DS237603	EDP38642.1	6553	7694	+	hypothetical protein	Bm1_05245	EDP38642.1_DS237603_7694_8694	bpa-mir-5364|Bpa0028	42	65	58	65	3'_agtCGGTTATT-TG-TTATGGAGc_5'	5'_tccGCAAATAATGCTTATACTTCg_3'	141	-16.12	80	70	-7.68
EDP38519.1_DS237666_904_1904	DS237666	EDP38519.1	89	904	+	hypothetical protein	Bm1_05875	EDP38519.1_DS237666_904_1904	bpa-mir-5364|Bpa0028	43	66	59	66	3'_agtCGGTTATT-TG-TTATGGAGc_5'	5'_tccGCAAATAATGCTTATACTTCg_3'	141	-16.12	80	70	-7.68
EDP38242.1_DS237772_62834_63834	DS237772	EDP38242.1	60759	62834	+	Integrase core domain containing protein	Bm1_07335	EDP38242.1_DS237772_62834_63834	bpa-mir-5364|Bpa0028	43	66	59	66	3'_agtCGGTTATT-TG-TTATGGAGc_5'	5'_tccGCAAATAATGCTTATACTTCg_3'	141	-16.12	80	70	-7.68
EDP38152.1_DS237787_9307_10307	DS237787	EDP38152.1	9098	9307	+	hypothetical protein	Bm1_07720	EDP38152.1_DS237787_9307_10307	bpa-mir-5364|Bpa0028	43	66	59	66	3'_agtCGGTTATT-TG-TTATGGAGc_5'	5'_tccGCAAATAATGCTTATACTTCg_3'	141	-16.12	80	70	-7.68
EDP35752.1_DS238899_4556_5556	DS238899	EDP35752.1	5556	8147	-	Pao retrotransposon peptidase family protein	Bm1_19710	EDP35752.1_DS238899_4556_5556	bpa-mir-5364|Bpa0028	43	66	59	66	3'_agtCGGTTATT-TG-TTATGGAGc_5'	5'_tccGCAAATAATGCTTATACTTCg_3'	141	-16.12	80	70	-7.68
EDP35039.1_DS239104_21999_22999	DS239104	EDP35039.1	20970	21999	+	hypothetical protein	Bm1_23295	EDP35039.1_DS239104_21999_22999	bpa-mir-5364|Bpa0028	43	66	59	66	3'_agtCGGTTATT-TG-TTATGGAGc_5'	5'_tccGCAAATAATGCTTATACTTCg_3'	141	-16.12	80	70	-7.68
EDP34052.1_DS239366_691_1691	DS239366	EDP34052.1	1691	3766	-	Integrase core domain containing protein	Bm1_28220	EDP34052.1_DS239366_691_1691	bpa-mir-5364|Bpa0028	43	66	59	66	3'_agtCGGTTATT-TG-TTATGGAGc_5'	5'_tccGCAAATAATGCTTATACTTCg_3'	141	-16.12	80	70	-7.68
EDP31630.1_DS239411_725508_726508	DS239411	EDP31630.1	726508	731943	-	Pao retrotransposon peptidase family protein	Bm1_36875	EDP31630.1_DS239411_725508_726508	bpa-mir-5364|Bpa0028	43	66	59	66	3'_agtCGGTTATT-TG-TTATGGAGc_5'	5'_tccGCAAATAATGCTTATACTTCg_3'	141	-16.12	80	70	-7.68
EDP31734.1_DS239411_1408504_1409504	DS239411	EDP31734.1	1409504	1414796	-	Integrase core domain containing protein	Bm1_37380	EDP31734.1_DS239411_1408504_1409504	bpa-mir-5364|Bpa0028	43	66	59	66	3'_agtCGGTTATT-TG-TTATGGAGc_5'	5'_tccGCAAATAATGCTTATACTTCg_3'	141	-16.12	80	70	-7.68
EDP32236.1_DS239411_5050018_5051018	DS239411	EDP32236.1	5044610	5050018	+	Pao retrotransposon peptidase family protein	Bm1_39865	EDP32236.1_DS239411_5050018_5051018	bpa-mir-5364|Bpa0028	43	66	59	66	3'_agtCGGTTATT-TG-TTATGGAGc_5'	5'_tccGCAAATAATGCTTATACTTCg_3'	141	-16.12	80	70	-7.68
EDP32450.1_DS239411_6532526_6533526	DS239411	EDP32450.1	6519701	6532526	+	glutamate synthase, putative	Bm1_40910	EDP32450.1_DS239411_6532526_6533526	bpa-mir-5364|Bpa0028	171	195	187	195	3'_agtcGGTTATTTG---TTATGGAGc_5'	5'_ttttCTAAAGAACCTGAATACCTTt_3'	141	-11.34	80	65	-7.68
EDP29753.1_DS239429_763174_764174	DS239429	EDP29753.1	764174	765739	-	Integrase core domain containing protein	Bm1_48055	EDP29753.1_DS239429_763174_764174	bpa-mir-5364|Bpa0028	43	66	59	66	3'_agtCGGTTATT-TG-TTATGGAGc_5'	5'_tccGCAAATAATGCTTATACTTCg_3'	141	-16.12	80	70	-7.68
EDP30152.1_DS239429_3161999_3162999	DS239429	EDP30152.1	3162999	3164564	-	Integrase core domain containing protein	Bm1_50020	EDP30152.1_DS239429_3161999_3162999	bpa-mir-5364|Bpa0028	43	66	59	66	3'_agtCGGTTATT-TG-TTATGGAGc_5'	5'_tccGCAAATAATGCTTATACTTCg_3'	141	-16.12	80	70	-7.68
EDP28999.1_DS239482_1188_2188	DS239482	EDP28999.1	2188	2397	-	hypothetical protein	Bm1_53430	EDP28999.1_DS239482_1188_2188	bpa-mir-5364|Bpa0028	43	66	59	66	3'_agtCGGTTATT-TG-TTATGGAGc_5'	5'_tccGCAAATAATGCTTATACTTCg_3'	141	-16.12	80	70	-7.68
EDP34663.1_DS239189_1292_2292	DS239189	EDP34663.1	2292	2519	-	hypothetical protein	Bm1_25130	EDP34663.1_DS239189_1292_2292	bpa-mir-5364|Bpa0028	838	860	853	860	3'_agtcgGTTAT-TTGTTATGGAGc_5'	5'_tctaaCAGTACGATTATACCTTa_3'	140	-13.98	88.24	64.71	-7.67
EDP32333.1_DS239411_5724973_5725973	DS239411	EDP32333.1	5719723	5724973	+	C-terminal binding protein, putative	Bm1_40340	EDP32333.1_DS239411_5724973_5725973	bpa-mir-5364|Bpa0028	543	563	556	563	3'_agtcggttATTTGTTATGGAGc_5'	5'_gaataactTGGAT-ATACCTCt_3'	144	-9.89	92.31	69.23	-7.67
EDP31073.1_DS239416_1948228_1949228	DS239416	EDP31073.1	1949228	1950651	-	Protein-tyrosine phosphatase containing protein	Bm1_44305	EDP31073.1_DS239416_1948228_1949228	bpa-mir-5364|Bpa0028	941	962	954	962	3'_agTCGGTTATTTGTTATGGAGc_5'	5'_aaAGGTTATAACCAATACTTCc_3'	156	-13.61	84.21	73.68	-7.67
EDP30903.1_DS239416_552234_553234	DS239416	EDP30903.1	549525	552234	+	Hypothetical RNA-binding protein C08B11.5 in chromosome II, putative	Bm1_43460	EDP30903.1_DS239416_552234_553234	bpa-mir-5364|Bpa0028	392	412	405	412	3'_agtcggtTATTTGTTATGGAGc_5'	5'_tatttacAT-AACGATACCTTt_3'	141	-14.3	92.86	78.57	-7.66
EDP38768.1_DS237509_2292_3292	DS237509	EDP38768.1	363	2292	+	40S ribosomal protein S24, putative	Bm1_04620	EDP38768.1_DS237509_2292_3292	bpa-mir-5364|Bpa0028	431	450	442	450	3'_agTCGGTTATTTGTTATGGAGc_5'	5'_tgAGCTACTGA--AATATCTCg_3'	145	-18.01	84.21	68.42	-7.65
EDP29075.1_DS239431_136002_137002	DS239431	EDP29075.1	130647	136002	+	Glycosyl hydrolase family 20, catalytic domain containing protein	Bm1_50240	EDP29075.1_DS239431_136002_137002	bpa-mir-5364|Bpa0028	711	732	724	732	3'_agtcggttATTTGTTATGGAGc_5'	5'_atttttctTAATTAATATCTCa_3'	142	-9.76	92.31	76.92	-7.65
EDP35653.1_DS238940_11447_12447	DS238940	EDP35653.1	10008	11447	+	NADH oxidoreductase complex I subunit, putative	Bm1_20220	EDP35653.1_DS238940_11447_12447	bpa-mir-5364|Bpa0028	849	868	860	868	3'_agTCGGTTATTTGTTATGGAGc_5'	5'_ttAGTC-ATAGA-AATAYCTCa_3'	140	-11.63	84.21	73.68	-7.64
EDP28415.1_DS239820_5167_6167	DS239820	EDP28415.1	4633	5167	+	Conserved hypothetical protein, putative	Bm1_56395	EDP28415.1_DS239820_5167_6167	bpa-mir-5364|Bpa0028	888	910	903	910	3'_agTCG-GTTATTTGTTATGGAGc_5'	5'_atAGCTTTGTAAGAGATACTTCg_3'	143	-20.64	85	60	-7.64
EDP30507.1_DS239419_845065_846065	DS239419	EDP30507.1	846065	848994	-	Protein kinase domain containing protein	Bm1_46450	EDP30507.1_DS239419_845065_846065	bpa-mir-5364|Bpa0028	582	603	595	603	3'_agtcggttaTTTGTTATGGAGc_5'	5'_caaaacgcgACACAATACCTTt_3'	141	-13.02	91.67	83.33	-7.61
EDP36954.1_DS238482_8473_9473	DS238482	EDP36954.1	7873	8473	+	Hsp20/alpha crystallin family protein	Bm1_13720	EDP36954.1_DS238482_8473_9473	bpa-mir-5364|Bpa0028	705	727	720	727	3'_agTCGGT-TATTTGTTATGGAGc_5'	5'_tgAGTCACGGTTATTATACCTCa_3'	147	-14.06	75	60	-7.6
EDP33638.1_DS239391_209799_210799	DS239391	EDP33638.1	209199	209799	+	Hsp20/alpha crystallin family protein	Bm1_30390	EDP33638.1_DS239391_209799_210799	bpa-mir-5364|Bpa0028	705	727	720	727	3'_agTCGGT-TATTTGTTATGGAGc_5'	5'_tgAGTCACGGTTATTATACCTCa_3'	147	-14.06	75	60	-7.6
EDP29771.1_DS239429_892570_893570	DS239429	EDP29771.1	891467	892570	+	zgc:64154, putative	Bm1_48145	EDP29771.1_DS239429_892570_893570	bpa-mir-5364|Bpa0028	177	199	192	199	3'_agtcGGTTA-TTTGTTATGGAGc_5'	5'_ctttCAAGTGAAACTATATCTCa_3'	145	-13.54	83.33	72.22	-7.6
EDP37551.1_DS238092_991_1991	DS238092	EDP37551.1	97	991	+	hypothetical protein	Bm1_10715	EDP37551.1_DS238092_991_1991	bpa-mir-5364|Bpa0028	43	66	59	66	3'_agtCGGTTATT-TG-TTATGGAGc_5'	5'_tccGCAAATAATGCTTATACTTCg_3'	141	-16.12	80	70	-7.58
EDP36146.1_DS238763_56722_57722	DS238763	EDP36146.1	57722	61280	-	hypothetical protein	Bm1_17770	EDP36146.1_DS238763_56722_57722	bpa-mir-5364|Bpa0028	265	288	281	288	3'_agtcGGTTATTTGT--TATGGAGc_5'	5'_atttCCAGTAAACGTCATACCTTa_3'	153	-20.51	89.47	73.68	-7.58
EDP32990.1_DS239400_1096059_1097059	DS239400	EDP32990.1	1094095	1096059	+	hypothetical protein	Bm1_32835	EDP32990.1_DS239400_1096059_1097059	bpa-mir-5364|Bpa0028	487	510	503	510	3'_agtCGGTTATT-TG-TTATGGAGc_5'	5'_tccGCAAATAATGCTTATACTTCg_3'	141	-16.12	80	70	-7.58
EDP29624.1_DS239431_3739358_3740358	DS239431	EDP29624.1	3739224	3739358	+	hypothetical protein	Bm1_52985	EDP29624.1_DS239431_3739358_3740358	bpa-mir-5364|Bpa0028	704	725	717	725	3'_agtcggttATTTGTTATGGAGc_5'	5'_gtattttcTACACAATACTTCt_3'	146	-10.86	92.31	84.62	-7.57
EDP28815.1_DS239593_2115_3115	DS239593	EDP28815.1	1978	2115	+	hypothetical protein	Bm1_54390	EDP28815.1_DS239593_2115_3115	bpa-mir-5364|Bpa0028	726	747	739	747	3'_agtcgGTTATTTGTTATGGAGc_5'	5'_ttttaCAAAGCAAAATACTTCa_3'	141	-9.37	81.25	68.75	-7.57
EDP35302.1_DS239046_8127_9127	DS239046	EDP35302.1	5925	8127	+	2310042L06Rik protein, putative	Bm1_21930	EDP35302.1_DS239046_8127_9127	bpa-mir-5364|Bpa0028	374	394	386	394	3'_agtcgGTTATTTGTTATGGAGc_5'	5'_taatgCAATATG-AATATCTCg_3'	143	-17.14	87.5	75	-7.56
EDP34950.1_DS239129_83865_84865	DS239129	EDP34950.1	84865	85227	-	SD27140p, putative	Bm1_23800	EDP34950.1_DS239129_83865_84865	bpa-mir-5364|Bpa0028	418	443	435	443	3'_agTCGGTTATTTG----TTATGGAGc_5'	5'_ttARTAAATGAACCAGAAATACCTCg_3'	157	-19.84	73.91	65.22	-7.56
EDP35411.1_DS239028_34034_35034	DS239028	EDP35411.1	33571	34034	+	Zinc finger, C2H2 type family protein	Bm1_21445	EDP35411.1_DS239028_34034_35034	bpa-mir-5364|Bpa0028	376	398	382	390	3'_agTCGGTTATT-TGTTATGGAgc_5'	5'_gcAATTAATAGCTCAATACCTgg_3'	143	-21.44	84.21	68.42	-7.54
EDP34461.1_DS239229_8730_9730	DS239229	EDP34461.1	7507	8730	+	hypothetical protein	Bm1_26175	EDP34461.1_DS239229_8730_9730	bpa-mir-5364|Bpa0028	50	69	61	69	3'_agtcggTTATTTGTTATGGAGc_5'	5'_aatttaAATAA--AATGCCTCa_3'	141	-10.56	86.67	80	-7.54
EDP38220.1_DS237775_35251_36251	DS237775	EDP38220.1	36251	36687	-	60S ribosomal protein L39, putative	Bm1_07395	EDP38220.1_DS237775_35251_36251	bpa-mir-5364|Bpa0028	480	502	495	502	3'_agtcGGTTATTTGT-TATGGAGc_5'	5'_tattTTAACAGACATATATCTCt_3'	145	-11.25	88.89	66.67	-7.53
EDP34209.1_DS239351_279_1279	DS239351	EDP34209.1	1279	2592	-	Lectin C-type domain containing protein	Bm1_27455	EDP34209.1_DS239351_279_1279	bpa-mir-5364|Bpa0028	682	703	695	703	3'_agtcGGTTATTTGTTATGGAGc_5'	5'_ttctTTAATTTAAAATACTTCg_3'	142	-14.28	82.35	64.71	-7.51
EDP32670.1_DS239406_159591_160591	DS239406	EDP32670.1	160591	168431	-	hypothetical protein	Bm1_35035	EDP32670.1_DS239406_159591_160591	bpa-mir-5364|Bpa0028	851	872	864	872	3'_agtcGGTTATTTGTTATGGAgc_5'	5'_cacaCAGGTACACAATACCTat_3'	146	-16.72	87.5	75	-7.51
EDP31222.1_DS239414_912197_913197	DS239414	EDP31222.1	913197	914532	-	hypothetical protein	Bm1_42645	EDP31222.1_DS239414_912197_913197	bpa-mir-5364|Bpa0028	843	862	855	862	3'_agTCGGTTATTTGTTATGGAGc_5'	5'_tgAACTAATGA--GATACCTCa_3'	157	-16.24	84.21	68.42	-7.51
EDP37543.1_DS238095_17343_18343	DS238095	EDP37543.1	18343	19985	-	Helix-loop-helix DNA-binding domain containing protein	Bm1_10735	EDP37543.1_DS238095_17343_18343	bpa-mir-5364|Bpa0028	190	210	203	210	3'_agtcggTTATTTGTTATGGAGc_5'	5'_ctcmgaAATAATC-ATATCTCa_3'	142	-9.04	86.67	80	-7.5
EDP39354.1_DS237080_934_1934	DS237080	EDP39354.1	158	934	+	unknown, putative	Bm1_01635	EDP39354.1_DS237080_934_1934	bpa-mir-5364|Bpa0028	806	829	822	829	3'_agtCGGTTATT-TG-TTATGGAGc_5'	5'_tccGCAAATAATGCTTATACTTCg_3'	141	-16.12	80	70	-7.49
EDP31483.1_DS239412_758159_759159	DS239412	EDP31483.1	759159	763170	-	SH2 domain containing protein	Bm1_41520	EDP31483.1_DS239412_758159_759159	bpa-mir-5364|Bpa0028	564	585	577	585	3'_agtcggttatTTGTTATGGAGc_5'	5'_cttgatctccAATAATGCCTCa_3'	140	-14.66	100	81.82	-7.49
EDP30819.1_DS239418_1770790_1771790	DS239418	EDP30819.1	1771790	1772217	-	Octapeptide-repeat protein T2, putative	Bm1_45705	EDP30819.1_DS239418_1770790_1771790	bpa-mir-5364|Bpa0028	232	255	247	255	3'_agtcggTTAT--TTGTTATGGAGc_5'	5'_taatgaAATAACAGTAATATCTCc_3'	143	-10.24	88.24	70.59	-7.49
EDP35254.1_DS239056_18756_19756	DS239056	EDP35254.1	19756	20408	-	hypothetical protein	Bm1_22195	EDP35254.1_DS239056_18756_19756	bpa-mir-5364|Bpa0028	645	666	659	666	3'_agtcGGTTATTTGTTATGGAGc_5'	5'_gcgtTTAGCATTTTATACCTCt_3'	142	-12.14	76.47	52.94	-7.48
EDP32599.1_DS239407_153493_154493	DS239407	EDP32599.1	154493	155180	-	MSP domain protein	Bm1_35430	EDP32599.1_DS239407_153493_154493	bpa-mir-5364|Bpa0028	826	847	839	847	3'_agTCGGTTATTTGTTATGGAGc_5'	5'_gcAGACAAGTTCTAATATCTCc_3'	140	-16.08	73.68	63.16	-7.48
EDP33789.1_DS239385_2183_3183	DS239385	EDP33789.1	3183	5076	-	EB module family protein	Bm1_29515	EDP33789.1_DS239385_2183_3183	bpa-mir-5364|Bpa0028	16	37	29	37	3'_agtcGGTTATTTGTTATGGAGc_5'	5'_ttgaCAGAAAAATAATACTTCa_3'	150	-15.46	88.24	70.59	-7.47
EDP32978.1_DS239400_1028397_1029397	DS239400	EDP32978.1	1023200	1028397	+	Proteasome/cyclosome repeat family protein	Bm1_32775	EDP32978.1_DS239400_1028397_1029397	bpa-mir-5364|Bpa0028	649	672	664	672	3'_agtcGGTTAT-TTG-TTATGGAGc_5'	5'_cactTCATTGCAACGAATACTTCa_3'	140	-9.92	84.21	68.42	-7.47
EDP32033.1_DS239411_3715411_3716411	DS239411	EDP32033.1	3716411	3719519	-	hypothetical protein	Bm1_38860	EDP32033.1_DS239411_3715411_3716411	bpa-mir-5364|Bpa0028	978	1001	995	1001	3'_agTCGGTT-ATTTGT-TATGGAGc_5'	5'_aaATTTAATTGAATAGGTACCTCa_3'	142	-12.91	85.71	61.9	-7.47
EDP32902.1_DS239400_513053_514053	DS239400	EDP32902.1	514053	514473	-	Rnf3 protein, putative	Bm1_32390	EDP32902.1_DS239400_513053_514053	bpa-mir-5364|Bpa0028	88	107	100	107	3'_agtcGGTTATTTGTTATGGAGc_5'	5'_atttCCAA-AAAT-ATATCTCa_3'	142	-12.97	88.24	76.47	-7.45
EDP32903.1_DS239400_513635_514635	DS239400	EDP32903.1	514635	515977	-	Rnf3 protein, putative	Bm1_32395	EDP32903.1_DS239400_513635_514635	bpa-mir-5364|Bpa0028	670	689	682	689	3'_agtcGGTTATTTGTTATGGAGc_5'	5'_atttCCAA-AAAT-ATATCTCa_3'	142	-12.97	88.24	76.47	-7.45
EDP37956.1_DS237867_20368_21368	DS237867	EDP37956.1	11972	20368	+	Membrane-bound transcription factor site-1 protease precursor, putative	Bm1_08700	EDP37956.1_DS237867_20368_21368	bpa-mir-5364|Bpa0028	275	296	288	296	3'_agTCGGTTATTTGTTATGGAgc_5'	5'_gtAGTTTAGGAAGAATACCTga_3'	144	-15.45	83.33	66.67	-7.44
EDP37809.1_DS237925_2502_3502	DS237925	EDP37809.1	3502	6966	-	RhoGAP domain containing protein	Bm1_09395	EDP37809.1_DS237925_2502_3502	bpa-mir-5364|Bpa0028	165	190	183	190	3'_agTCGGTT----ATTTGTTATGGAGc_5'	5'_ggAGTCAAACTTTTGATTATACCTCg_3'	151	-18.98	73.91	60.87	-7.44
EDP28813.1_DS239595_35358_36358	DS239595	EDP28813.1	32759	35358	+	Ribosome biogenesis regulatory protein, putative	Bm1_54430	EDP28813.1_DS239595_35358_36358	bpa-mir-5364|Bpa0028	786	809	779	786	3'_agTCGGTT-ATTTG-TTATGGAGc_5'	5'_atAGCTAGCTGTACAAATACTTCa_3'	146	-16.9	85.71	66.67	-7.44
EDP39295.1_DS237102_16418_17418	DS237102	EDP39295.1	17418	18733	-	extracellular sulfatase, putative	Bm1_01910	EDP39295.1_DS237102_16418_17418	bpa-mir-5364|Bpa0028	159	179	172	179	3'_agTCGGTTATTTGTTATGGAGc_5'	5'_taAGCTTAT-CACTATACTTCg_3'	142	-15.51	78.95	68.42	-7.43
EDP36752.1_DS238544_7001_8001	DS238544	EDP36752.1	8001	8765	-	hypothetical protein	Bm1_14695	EDP36752.1_DS238544_7001_8001	bpa-mir-5364|Bpa0028	638	659	652	659	3'_agTCGGTTATTTGTTATGGAGc_5'	5'_gaAGTCCACCAAGGATACCTTt_3'	144	-12.34	78.95	63.16	-7.43
EDP38607.1_DS237620_12739_13739	DS237620	EDP38607.1	9307	12739	+	Zinc finger in N-recognin family protein	Bm1_05425	EDP38607.1_DS237620_12739_13739	bpa-mir-5364|Bpa0028	22	43	17	24	3'_agtcggtTATTTGTTATGGAGc_5'	5'_tcaatatATAATTGATACCTCt_3'	159	-12.67	92.86	78.57	-7.42
EDP32041.1_DS239411_3762021_3763021	DS239411	EDP32041.1	3753584	3762021	+	hypothetical protein	Bm1_38900	EDP32041.1_DS239411_3762021_3763021	bpa-mir-5364|Bpa0028	730	751	743	751	3'_agtCGGTTATTTGTTATGGAGc_5'	5'_attGTCAAAGAAAAATACTTCc_3'	155	-12.39	88.89	72.22	-7.42
EDP29676.1_DS239429_222836_223836	DS239429	EDP29676.1	221128	222836	+	hypothetical protein	Bm1_47675	EDP29676.1_DS239429_222836_223836	bpa-mir-5364|Bpa0028	246	267	259	267	3'_agTCGGTTATTTGTTATGGAGc_5'	5'_gaAGGAGGAAGACAATACCTTc_3'	148	-16.88	84.21	63.16	-7.42
EDP39131.1_DS237220_5758_6758	DS237220	EDP39131.1	6758	9564	-	Galactosyltransferase family protein	Bm1_02765	EDP39131.1_DS237220_5758_6758	bpa-mir-5364|Bpa0028	971	992	984	992	3'_agtcggTTATTTGTTATGGAgc_5'	5'_gaaataAACAAAAAATACCTga_3'	144	-13.29	85.71	85.71	-7.41
EDP35265.1_DS239055_17339_18339	DS239055	EDP35265.1	16026	17339	+	C2 domain containing protein	Bm1_22170	EDP35265.1_DS239055_17339_18339	bpa-mir-5364|Bpa0028	690	715	707	715	3'_agtcGGTTAT----TTGTTATGGAGc_5'	5'_atttTCAATACTGCAAAAATATCTCa_3'	141	-11.21	76.19	66.67	-7.41
EDP32894.1_DS239400_461011_462011	DS239400	EDP32894.1	462011	466070	-	O-Glycosyl hydrolase family 30 protein	Bm1_32350	EDP32894.1_DS239400_461011_462011	bpa-mir-5364|Bpa0028	880	901	893	901	3'_agtcggttatttgTTATGGAGc_5'	5'_atataaccaggtgAATACCTCt_3'	145	-15.25	100	100	-7.41
EDP32854.1_DS239400_187307_188307	DS239400	EDP32854.1	188307	189782	-	Cuticle collagen dpy-7 precursor, putative	Bm1_32145	EDP32854.1_DS239400_187307_188307	bpa-mir-5364|Bpa0028	286	307	300	307	3'_agtcGGTTATTTGTTATGGAGc_5'	5'_cacaTTATTGGGCGATACTTCt_3'	142	-15.31	94.12	52.94	-7.4
EDP28747.1_DS239619_18787_19787	DS239619	EDP28747.1	15354	18787	+	conserved hypothetical protein	Bm1_54715	EDP28747.1_DS239619_18787_19787	bpa-mir-5364|Bpa0028	669	689	682	689	3'_agTCGGTTATTTGTTATGGAGc_5'	5'_gaAG-TATTCAATGATACCTCc_3'	158	-12.65	84.21	68.42	-7.39
EDP39502.1_DS236993_20691_21691	DS236993	EDP39502.1	21691	25482	-	von Willebrand factor type A domain containing protein	Bm1_00895	EDP39502.1_DS236993_20691_21691	bpa-mir-5364|Bpa0028	76	97	89	97	3'_agTCGGTTATTTG-TTATGGAGc_5'	5'_gaAG-CAATCCGCAAATACTTCt_3'	141	-10.94	80	70	-7.38
EDP39492.1_DS236999_1_689	DS236999	EDP39492.1	689	2941	-	hypothetical protein	Bm1_00940	EDP39492.1_DS236999_1_689	bpa-mir-5364|Bpa0028	317	337	330	337	3'_agtcGGTTATTTGTTATGGAGc_5'	5'_aacaTTAAT-AATTATACTTCt_3'	140	-11.71	88.24	64.71	-7.38
EDP35712.1_DS238916_2174_3174	DS238916	EDP35712.1	601	2174	+	hypothetical protein	Bm1_19915	EDP35712.1_DS238916_2174_3174	bpa-mir-5364|Bpa0028	564	582	574	582	3'_agTCGGTTATTTGTTATGGAGc_5'	5'_atAGCAAGTA---AATACCTTt_3'	140	-12.94	78.95	68.42	-7.38
EDP39602.1_DS236929_3951_4951	DS236929	EDP39602.1	4951	7283	-	succinyl-CoA ligase [GDP-forming] alpha-chain, mitochindrial, putative	Bm1_00350	EDP39602.1_DS236929_3951_4951	bpa-mir-5364|Bpa0028	933	954	947	954	3'_agtcggttaTTTGTTATGGAGc_5'	5'_gttatgctcAGAAGATACCTCa_3'	149	-13.23	91.67	75	-7.37
EDP31269.1_DS239414_1181640_1182640	DS239414	EDP31269.1	1182640	1184914	-	Filarial antigen Av33 precursor, putative	Bm1_42885	EDP31269.1_DS239414_1181640_1182640	bpa-mir-5364|Bpa0028	977	997	989	997	3'_agTCGGTTATTTGTTATGGAGc_5'	5'_cgAGCGACT-GACARTACCTCg_3'	142	-19.33	78.95	73.68	-7.37
EDP33857.1_DS239381_103168_104168	DS239381	EDP33857.1	104168	105151	-	60S ribosomal protein L34, putative	Bm1_29260	EDP33857.1_DS239381_103168_104168	bpa-mir-5364|Bpa0028	907	929	921	929	3'_agtCGGTTATT-TGTTATGGAGc_5'	5'_agtGTCAAAAGTGTAATATCTCt_3'	146	-12.89	89.47	63.16	-7.35
EDP34722.1_DS239173_162054_163054	DS239173	EDP34722.1	160505	162054	+	39S ribosomal protein L47, mitochondrial precursor, putative	Bm1_24890	EDP34722.1_DS239173_162054_163054	bpa-mir-5364|Bpa0028	481	501	494	501	3'_agtcGGTTATTTGTTATGGAGc_5'	5'_cataTTATTGAAT-ATACCTCc_3'	152	-11.33	88.24	64.71	-7.34
EDP34149.1_DS239357_693_1693	DS239357	EDP34149.1	126	693	+	hypothetical protein	Bm1_27750	EDP34149.1_DS239357_693_1693	bpa-mir-5364|Bpa0028	482	503	496	503	3'_agtcGGTTATTTGTTATGGAGc_5'	5'_tactTTAATGATTCATGCCTCa_3'	142	-12.31	88.24	58.82	-7.34
EDP29779.1_DS239429_918687_919687	DS239429	EDP29779.1	918139	918687	+	putative amidase	Bm1_48185	EDP29779.1_DS239429_918687_919687	bpa-mir-5364|Bpa0028	690	709	701	709	3'_agtCGGTTATTTGTTATGGAGc_5'	5'_agtGCAAATAA--AATACCTCt_3'	164	-12.11	83.33	83.33	-7.33
EDP29214.1_DS239431_973410_974410	DS239431	EDP29214.1	974410	976294	-	hypothetical protein	Bm1_50935	EDP29214.1_DS239431_973410_974410	bpa-mir-5364|Bpa0028	540	563	556	563	3'_agTCGGTT---ATTTGTTATGGAGc_5'	5'_aaAGTTAAGTTTAGAC-ATACTTCc_3'	141	-13.39	81.82	63.64	-7.33
EDP33866.1_DS239380_8611_9611	DS239380	EDP33866.1	7207	8611	+	Pao retrotransposon peptidase family protein	Bm1_29180	EDP33866.1_DS239380_8611_9611	bpa-mir-5364|Bpa0028	751	772	764	772	3'_agtcggTTATTTGTTATGGAGc_5'	5'_ttgtggAAAGAAGAATACCTTa_3'	144	-9.5	86.67	73.33	-7.32
EDP39425.1_DS237043_9247_10247	DS237043	EDP39425.1	4086	9247	+	hypothetical protein	Bm1_01275	EDP39425.1_DS237043_9247_10247	bpa-mir-5364|Bpa0028	471	492	485	492	3'_agtcGGTTATTTGTTATGGAGc_5'	5'_ctttTCCATATGTGATATCTCa_3'	142	-11.58	88.24	58.82	-7.31
EDP31911.1_DS239411_2754290_2755290	DS239411	EDP31911.1	2752298	2754290	+	hypothetical protein	Bm1_38250	EDP31911.1_DS239411_2754290_2755290	bpa-mir-5364|Bpa0028	432	454	446	454	3'_agtcgGTTAT-TTGTTATGGAgc_5'	5'_aactgTAATATAGCAATACCTga_3'	148	-16.53	93.75	81.25	-7.31
EDP34908.1_DS239138_27073_28073	DS239138	EDP34908.1	24181	27073	+	mKIAA0258 protein, putative	Bm1_23920	EDP34908.1_DS239138_27073_28073	bpa-mir-5364|Bpa0028	767	789	781	789	3'_agTCGGTTATTTG-TTATGGAGc_5'	5'_cgATCCTCTAATCAAATATCTCa_3'	143	-12.44	75	70	-7.3
EDP34436.1_DS239238_8849_9849	DS239238	EDP34436.1	9849	11117	-	hypothetical protein	Bm1_26320	EDP34436.1_DS239238_8849_9849	bpa-mir-5364|Bpa0028	564	585	570	578	3'_agtcggTTATTTGTTATGGAGc_5'	5'_gatttaAATATCTAATATCTCa_3'	144	-11.56	86.67	73.33	-7.3
EDP38800.1_DS237477_961_1961	DS237477	EDP38800.1	1961	2110	-	hypothetical protein	Bm1_04455	EDP38800.1_DS237477_961_1961	bpa-mir-5364|Bpa0028	805	826	818	826	3'_agtcggtTATTTGTTATGGAGc_5'	5'_atataacGTATATAATACCTTa_3'	143	-11.61	92.86	71.43	-7.29
EDP32561.1_DS239410_621855_622855	DS239410	EDP32561.1	622855	623289	-	hypothetical protein	Bm1_36250	EDP32561.1_DS239410_621855_622855	bpa-mir-5364|Bpa0028	493	518	511	518	3'_agtcgGTTATT----TGTTATGGAGc_5'	5'_atatgCAATAACACGATGATATCTCg_3'	140	-18.06	80	65	-7.29
EDP37070.1_DS238401_6431_7431	DS238401	EDP37070.1	7431	12664	-	Type III restriction enzyme, res subunit family protein	Bm1_13120	EDP37070.1_DS238401_6431_7431	bpa-mir-5364|Bpa0028	815	837	830	837	3'_agtCGGTTATTTGT-TATGGAGc_5'	5'_attGCAGATCAGCATATACTTCa_3'	146	-12.4	84.21	68.42	-7.27
EDP36558.1_DS238654_70005_71005	DS238654	EDP36558.1	71005	90805	-	Zinc finger, C2H2 type family protein	Bm1_15710	EDP36558.1_DS238654_70005_71005	bpa-mir-5364|Bpa0028	609	631	623	631	3'_agtcGGTTATTTG-TTATGGAGc_5'	5'_tgttTTAGTGTACAAATACTTCa_3'	141	-12.33	88.89	61.11	-7.27
EDP34279.1_DS239330_18725_19725	DS239330	EDP34279.1	14145	18725	+	Origin recognition complex subunit 1, putative	Bm1_27135	EDP34279.1_DS239330_18725_19725	bpa-mir-5364|Bpa0028	72	93	86	93	3'_agtcggttATTTGTTATGGAGc_5'	5'_tctagattTMAATGATACCTTt_3'	140	-9.99	92.31	69.23	-7.27
EDP28188.1_DS239979_1_183	DS239979	EDP28188.1	183	2746	-	F-box domain containing protein	Bm1_57525	EDP28188.1_DS239979_1_183	bpa-mir-5364|Bpa0028	73	93	85	93	3'_agTCGGTTATTTGTTATGGAGc_5'	5'_caATCGGATGAA-AATATCTCt_3'	146	-12.06	84.21	68.42	-7.27
EDP36102.1_DS238776_34629_35629	DS238776	EDP36102.1	27251	34629	+	ribonucleoside-diphosphate reductase large chain, putative	Bm1_17945	EDP36102.1_DS238776_34629_35629	bpa-mir-5364|Bpa0028	119	140	133	140	3'_agTCGGTTATTTGTTATGGAGc_5'	5'_caAGGCAAACATTGATACCTTc_3'	144	-11.67	78.95	63.16	-7.23
EDP33389.1_DS239395_277061_278061	DS239395	EDP33389.1	276858	277061	+	hypothetical protein	Bm1_31700	EDP33389.1_DS239395_277061_278061	bpa-mir-5364|Bpa0028	198	219	212	219	3'_agTCGGTTATTTGTTATGGAGc_5'	5'_ctAGTTCCTAGTCTATATCTCt_3'	140	-10.75	78.95	57.89	-7.22
EDP33099.1_DS239400_1744639_1745639	DS239400	EDP33099.1	1743905	1744639	+	hypothetical protein	Bm1_33375	EDP33099.1_DS239400_1744639_1745639	bpa-mir-5364|Bpa0028	352	373	366	373	3'_agtcggTTATTTGTTATGGAGc_5'	5'_attaagAGAAAACCATGCCTCt_3'	144	-11.29	86.67	73.33	-7.22
EDP38394.1_DS237715_17178_18178	DS237715	EDP38394.1	18178	20268	-	KIAA0033, putative	Bm1_06500	EDP38394.1_DS237715_17178_18178	bpa-mir-5364|Bpa0028	392	416	408	416	3'_agTCGGT-TA--TTTGTTATGGAGc_5'	5'_taAGCTGTATGAAAAAAATACCTTa_3'	146	-13.56	81.82	68.18	-7.2
EDP36337.1_DS238701_3217_4217	DS238701	EDP36337.1	4217	7706	-	SD03319p, putative	Bm1_16790	EDP36337.1_DS238701_3217_4217	bpa-mir-5364|Bpa0028	752	771	763	771	3'_agTCGGTTATTTGTTATGGAGc_5'	5'_aaAACTTATAA--AATATCTCa_3'	141	-9.37	78.95	68.42	-7.2
EDP35831.1_DS238859_3235_4235	DS238859	EDP35831.1	2037	3235	+	hypothetical protein	Bm1_19340	EDP35831.1_DS238859_3235_4235	bpa-mir-5364|Bpa0028	436	458	450	458	3'_agtcggttATTT-GTTATGGAGc_5'	5'_tcatggttTAAATTAATACTTCg_3'	141	-15.02	92.86	78.57	-7.2
EDP30882.1_DS239416_430952_431952	DS239416	EDP30882.1	428317	430952	+	hypothetical protein	Bm1_43355	EDP30882.1_DS239416_430952_431952	bpa-mir-5364|Bpa0028	57	78	70	78	3'_agTCGGTTATTTGTTATGGAGc_5'	5'_atAGCTGTGATGAAATACCTTt_3'	140	-13.08	78.95	57.89	-7.2
EDP35367.1_DS239035_23365_24365	DS239035	EDP35367.1	24365	28868	-	BTB/POZ domain containing protein 9, putative	Bm1_21645	EDP35367.1_DS239035_23365_24365	bpa-mir-5364|Bpa0028	892	916	908	916	3'_agTCGGT-TAT--TTGTTATGGAGc_5'	5'_atAGTCAGATGATAGTAATATCTCt_3'	146	-17.95	86.36	63.64	-7.19
EDP28813.1_DS239595_35358_36358	DS239595	EDP28813.1	32759	35358	+	Ribosome biogenesis regulatory protein, putative	Bm1_54430	EDP28813.1_DS239595_35358_36358	bpa-mir-5364|Bpa0028	786	809	801	809	3'_agTCGGTT-ATTTG-TTATGGAGc_5'	5'_atAGCTAGCTGTACAAATACTTCa_3'	146	-16.9	85.71	66.67	-7.19
EDP33702.1_DS239389_194191_195191	DS239389	EDP33702.1	195191	198240	-	conserved hypothetical protein	Bm1_30050	EDP33702.1_DS239389_194191_195191	bpa-mir-5364|Bpa0028	469	491	483	491	3'_agtcGGTTATTTG-TTATGGAGc_5'	5'_cactCAAATATCCAAATACTTCa_3'	141	-10.14	77.78	72.22	-7.17
EDP32242.1_DS239411_5105143_5106143	DS239411	EDP32242.1	5106143	5109067	-	Sideroflexin 2, putative	Bm1_39895	EDP32242.1_DS239411_5105143_5106143	bpa-mir-5364|Bpa0028	56	79	72	79	3'_agtCGGTTATT-TGT-TATGGAGc_5'	5'_aatGCTGAGGGTCCATATACCTCg_3'	145	-16.45	80	60	-7.17
EDP37684.1_DS238000_69_1069	DS238000	EDP37684.1	1069	8537	-	TBC domain containing protein	Bm1_10045	EDP37684.1_DS238000_69_1069	bpa-mir-5364|Bpa0028	39	59	51	59	3'_agtcgGTTATTTGTTATGGAGc_5'	5'_gtaaaTAATAAA-AATACTTCt_3'	151	-11.72	93.75	81.25	-7.16
EDP33939.1_DS239375_78824_79824	DS239375	EDP33939.1	79824	81635	-	hypothetical protein	Bm1_28905	EDP33939.1_DS239375_78824_79824	bpa-mir-5364|Bpa0028	611	633	623	631	3'_agtcGGTTA-TTTGTTATGGAGc_5'	5'_accaCCATTCAAAATATATCTCt_3'	141	-11.02	77.78	72.22	-7.16
EDP30440.1_DS239419_424415_425415	DS239419	EDP30440.1	425415	430265	-	G-patch domain containing protein	Bm1_46115	EDP30440.1_DS239419_424415_425415	bpa-mir-5364|Bpa0028	537	561	554	561	3'_agtcggTTAT-TTG--TTATGGAGc_5'	5'_ataagaAGTAGAACTGTATACCTCt_3'	146	-13.24	77.78	72.22	-7.15
EDP30259.1_DS239421_403382_404382	DS239421	EDP30259.1	399552	403382	+	conserved hypothetical protein	Bm1_47490	EDP30259.1_DS239421_403382_404382	bpa-mir-5364|Bpa0028	771	793	786	793	3'_agTCGGTTATTTGT-TATGGAGc_5'	5'_atAGTAAAAAAATACATGCCTCa_3'	151	-13.94	85	70	-7.15
EDP32578.1_DS239407_53224_54224	DS239407	EDP32578.1	54224	59434	-	Protein kinase domain containing protein	Bm1_35325	EDP32578.1_DS239407_53224_54224	bpa-mir-5364|Bpa0028	793	814	807	814	3'_agTCGGTTATTTGTTATGGAGc_5'	5'_aaACTCAACCTCCTATACCTCg_3'	148	-16.15	68.42	63.16	-7.14
EDP35959.1_DS238825_26895_27895	DS238825	EDP35959.1	18623	26895	+	TPR Domain containing protein	Bm1_18690	EDP35959.1_DS238825_26895_27895	bpa-mir-5364|Bpa0028	30	51	43	51	3'_agTCGGTTATTTGTTATGGAGc_5'	5'_aaAATCATTATCAAATACCTCa_3'	156	-12.87	73.68	68.42	-7.13
EDP35893.1_DS238838_2748_3748	DS238838	EDP35893.1	500	2748	+	PH domain containing protein	Bm1_19015	EDP35893.1_DS238838_2748_3748	bpa-mir-5364|Bpa0028	228	249	241	249	3'_agtcgGTTATTTGTTATGGAGc_5'	5'_ctacaTAATCCAAAATACTTCa_3'	141	-10.15	81.25	68.75	-7.13
EDP35441.1_DS239016_34675_35675	DS239016	EDP35441.1	32136	34675	+	conserved hypothetical protein	Bm1_21310	EDP35441.1_DS239016_34675_35675	bpa-mir-5364|Bpa0028	157	180	172	180	3'_agtcgGTTA--TTTGTTATGGAGc_5'	5'_aggtaTAATTGAAAAAGTACCTCc_3'	144	-11.35	83.33	72.22	-7.13
EDP32894.1_DS239400_461011_462011	DS239400	EDP32894.1	462011	466070	-	O-Glycosyl hydrolase family 30 protein	Bm1_32350	EDP32894.1_DS239400_461011_462011	bpa-mir-5364|Bpa0028	294	313	306	313	3'_agTCGGTTATTTGTTATGGAGc_5'	5'_aaAACTAATAA--GATATCTCg_3'	145	-18.67	84.21	68.42	-7.13
EDP30386.1_DS239419_113623_114623	DS239419	EDP30386.1	112360	113623	+	MNN4 protein, putative	Bm1_45835	EDP30386.1_DS239419_113623_114623	bpa-mir-5364|Bpa0028	128	149	141	149	3'_agtcggTTATTTGTTATGGAGc_5'	5'_catttaAAGAGAGAATACCTCt_3'	160	-13.8	86.67	80	-7.13
EDP30613.1_DS239418_384328_385328	DS239418	EDP30613.1	383595	384328	+	hypothetical protein	Bm1_44680	EDP30613.1_DS239418_384328_385328	bpa-mir-5364|Bpa0028	126	148	140	148	3'_agtcggtTATTTG-TTATGGAGc_5'	5'_tttttgcGTAAGCGAATACTTCg_3'	142	-17.3	93.33	73.33	-7.12
EDP32991.1_DS239400_1102514_1103514	DS239400	EDP32991.1	1096270	1102514	+	Pao retrotransposon peptidase family protein	Bm1_32840	EDP32991.1_DS239400_1102514_1103514	bpa-mir-5364|Bpa0028	43	66	59	66	3'_agtCGGTTATT-TG-TTATGGAGc_5'	5'_tccGCAAATAATGCTTATACTTCg_3'	141	-16.12	80	70	-7.11
EDP31022.1_DS239416_1526020_1527020	DS239416	EDP31022.1	1518133	1526020	+	Guanylyl cyclase protein 23, putative	Bm1_44050	EDP31022.1_DS239416_1526020_1527020	bpa-mir-5364|Bpa0028	350	372	365	372	3'_agtcgGTTA-TTTGTTATGGAGc_5'	5'_taccgTAATGAAATGATACCTTg_3'	148	-18.74	94.12	70.59	-7.11
EDP29782.1_DS239429_934672_935672	DS239429	EDP29782.1	935672	953254	-	ABC transporter family protein	Bm1_48200	EDP29782.1_DS239429_934672_935672	bpa-mir-5364|Bpa0028	204	225	217	225	3'_agTCGGTTATTTGTTATGGAGc_5'	5'_caAACTAAAAAGTATTACCTCa_3'	140	-13.98	84.21	68.42	-7.11
EDP39407.1_DS237058_10107_11107	DS237058	EDP39407.1	11107	11890	-	hypothetical protein	Bm1_01390	EDP39407.1_DS237058_10107_11107	bpa-mir-5364|Bpa0028	488	510	502	510	3'_agtcggTTATTTG-TTATGGAGc_5'	5'_aaaaaaAAGAAATGAATACTTCa_3'	143	-8.79	87.5	75	-7.1
EDP38174.1_DS237782_34942_35942	DS237782	EDP38174.1	35942	38543	-	heat shock 70 kDa protein C precursor, putative	Bm1_07645	EDP38174.1_DS237782_34942_35942	bpa-mir-5364|Bpa0028	575	598	591	598	3'_agTCGGTTA-TTTGT-TATGGAGc_5'	5'_tgAGGCAATCAGTCATATACTTCt_3'	146	-13.6	80.95	71.43	-7.1
EDP37709.1_DS237984_1_765	DS237984	EDP37709.1	765	2337	-	voltage-dependent calcium channel, putative	Bm1_09920	EDP37709.1_DS237984_1_765	bpa-mir-5364|Bpa0028	703	724	717	724	3'_agtcggttATTTGTTATGGAGc_5'	5'_attgggctTATTTTATACCTCt_3'	142	-11.08	76.92	69.23	-7.1
EDP35915.1_DS238835_71859_72859	DS238835	EDP35915.1	69692	71859	+	conserved hypothetical protein	Bm1_18975	EDP35915.1_DS238835_71859_72859	bpa-mir-5364|Bpa0028	674	695	688	695	3'_agtcGGTTATTTGTTATGGAGc_5'	5'_atgaTCGATCATCGATACTTCa_3'	146	-14.93	88.24	64.71	-7.1
EDP33979.1_DS239371_87632_88632	DS239371	EDP33979.1	88632	95395	-	C2 domain containing protein	Bm1_28640	EDP33979.1_DS239371_87632_88632	bpa-mir-5364|Bpa0028	605	628	620	628	3'_agTCGGTTATTT--GTTATGGAGc_5'	5'_aaAGCGTTTAAATGTAATACTTCa_3'	143	-12.16	76.19	66.67	-7.1
EDP30206.1_DS239421_105327_106327	DS239421	EDP30206.1	104684	105327	+	Conserved hypothetical protein, putative	Bm1_47225	EDP30206.1_DS239421_105327_106327	bpa-mir-5364|Bpa0028	333	355	347	355	3'_agtcggtTATTTG-TTATGGAGc_5'	5'_tctttatATCAACAAATACTTCa_3'	142	-9.22	86.67	80	-7.1
EDP35273.1_DS239053_1172_2172	DS239053	EDP35273.1	387	1172	+	dynein 2 light intermediate chain, putative	Bm1_22100	EDP35273.1_DS239053_1172_2172	bpa-mir-5364|Bpa0028	147	169	162	169	3'_agtCG-GTTATTTGTTATGGAGc_5'	5'_tctGCACAGAAAGTTATACTTCt_3'	142	-12.92	84.21	63.16	-7.09
EDP34078.1_DS239362_10171_11171	DS239362	EDP34078.1	11171	14937	-	Transforming growth factor beta like domain containing protein	Bm1_28110	EDP34078.1_DS239362_10171_11171	bpa-mir-5364|Bpa0028	611	632	624	632	3'_agtCGGTTATTTGTTATGGAGc_5'	5'_attGTTCACATGCAATATCTCc_3'	143	-11.94	83.33	61.11	-7.09
EDP39595.1_DS236930_27228_28228	DS236930	EDP39595.1	15228	27228	+	Centromere/kinetochore Zw10 family protein	Bm1_00375	EDP39595.1_DS236930_27228_28228	bpa-mir-5364|Bpa0028	232	252	245	252	3'_agtcGGTTATTTGTTATGGAGc_5'	5'_atttCTCAT-AATGATACTTCt_3'	140	-8.76	88.24	64.71	-7.08
EDP38598.1_DS237622_25593_26593	DS237622	EDP38598.1	24750	25593	+	hypothetical protein	Bm1_05500	EDP38598.1_DS237622_25593_26593	bpa-mir-5364|Bpa0028	624	646	638	646	3'_agtcGGTTA-TTTGTTATGGAGc_5'	5'_tttaCTAATCAGAGAGTACCTCg_3'	149	-22.29	88.89	72.22	-7.08
EDP35733.1_DS238908_1_900	DS238908	EDP35733.1	900	5090	-	hypothetical protein	Bm1_19825	EDP35733.1_DS238908_1_900	bpa-mir-5364|Bpa0028	760	780	772	780	3'_agTCGGTTATTTGTTATGGAgc_5'	5'_aaAATTGA-AAATAATACCTac_3'	142	-13.12	88.89	66.67	-7.08
EDP32992.1_DS239400_1108268_1109268	DS239400	EDP32992.1	1104519	1108268	+	Histidine acid phosphatase family protein	Bm1_32845	EDP32992.1_DS239400_1108268_1109268	bpa-mir-5364|Bpa0028	382	403	396	403	3'_agtcggttattTGTTATGGAGc_5'	5'_attatttacctATTATACCTCa_3'	143	-10.79	90	80	-7.08
EDP32230.1_DS239411_5040247_5041247	DS239411	EDP32230.1	5039894	5040247	+	hypothetical protein	Bm1_39835	EDP32230.1_DS239411_5040247_5041247	bpa-mir-5364|Bpa0028	949	972	964	972	3'_agtcgGTTA--TTTGTTATGGAGc_5'	5'_gggtaTAATTGAAGAAGTACCTCc_3'	140	-11.62	83.33	66.67	-7.07
EDP36873.1_DS238501_71299_72299	DS238501	EDP36873.1	68121	71299	+	cyclin-dependent kinase 7 homolog, putative	Bm1_14135	EDP36873.1_DS238501_71299_72299	bpa-mir-5364|Bpa0028	963	984	977	984	3'_agtcggttatttgtTATGGAGc_5'	5'_ataggtttcatgatATACCTCt_3'	140	-11.44	100	100	-7.05
EDP35354.1_DS239037_11518_12518	DS239037	EDP35354.1	12518	14041	-	gag protein, putative	Bm1_21715	EDP35354.1_DS239037_11518_12518	bpa-mir-5364|Bpa0028	402	425	417	425	3'_agtcgGTTA--TTTGTTATGGAGc_5'	5'_aggtaTAATTGAAGAAGTACCTCc_3'	140	-12.21	83.33	66.67	-7.05
EDP33200.1_DS239400_2394724_2395724	DS239400	EDP33200.1	2392566	2394724	+	F-box only protein 9, putative	Bm1_33870	EDP33200.1_DS239400_2394724_2395724	bpa-mir-5364|Bpa0028	378	400	392	400	3'_agTCGGTTATT-TGTTATGGAGc_5'	5'_gtAGTTAAGGATAAAATACTTCt_3'	147	-13.56	85	65	-7.05
EDP31516.1_DS239411_30168_31168	DS239411	EDP31516.1	31168	34400	-	Fibronectin type III domain containing protein	Bm1_36305	EDP31516.1_DS239411_30168_31168	bpa-mir-5364|Bpa0028	627	648	640	648	3'_agtcGGTTATTTGTTATGGAGc_5'	5'_ttgtTCAAAACGTAATACCTTa_3'	146	-10.72	88.24	64.71	-7.05
EDP30932.1_DS239416_767011_768011	DS239416	EDP30932.1	768011	769529	-	Thiamin pyrophosphokinase, catalytic domain containing protein	Bm1_43600	EDP30932.1_DS239416_767011_768011	bpa-mir-5364|Bpa0028	487	508	501	508	3'_agtCG-GTTATTTGTTATGGAGc_5'	5'_tgtGCGTAAT-AACCATACCTTt_3'	144	-11.04	84.21	73.68	-7.05
EDP28301.1_DS239897_1834_2834	DS239897	EDP28301.1	2834	4917	-	conserved hypothetical protein	Bm1_56965	EDP28301.1_DS239897_1834_2834	bpa-mir-5364|Bpa0028	337	357	350	357	3'_agtcGGTTATTTGTTATGGAGc_5'	5'_tattTCAGTGAAT-ATATCTCg_3'	144	-20.29	94.12	64.71	-7.05
EDP35864.1_DS238854_6787_7787	DS238854	EDP35864.1	6348	6787	+	hypothetical protein	Bm1_19150	EDP35864.1_DS238854_6787_7787	bpa-mir-5364|Bpa0028	361	382	374	382	3'_agtcggttATTTGTTATGGAgc_5'	5'_tgggatttTCAACAATACCTaa_3'	142	-12.84	91.67	91.67	-7.04
EDP31684.1_DS239411_1140439_1141439	DS239411	EDP31684.1	1141439	1142654	-	K+ channel tetramerisation domain containing protein	Bm1_37145	EDP31684.1_DS239411_1140439_1141439	bpa-mir-5364|Bpa0028	436	457	450	457	3'_agtcggTTATTTGTTATGGAGc_5'	5'_aggaagAAAAAATGATACCTTg_3'	148	-14.16	93.33	73.33	-7.04
EDP36147.1_DS238763_62757_63757	DS238763	EDP36147.1	63757	64409	-	hypothetical protein	Bm1_17775	EDP36147.1_DS238763_62757_63757	bpa-mir-5364|Bpa0028	439	459	452	459	3'_agtcGGTTATTTGTTATGGAGc_5'	5'_tactTCACT-AATGATACTTCt_3'	140	-10.42	88.24	64.71	-7.02
EDP31304.1_DS239413_2243_3243	DS239413	EDP31304.1	3243	9874	-	conserved hypothetical protein	Bm1_41645	EDP31304.1_DS239413_2243_3243	bpa-mir-5364|Bpa0028	464	485	477	485	3'_agtcggttaTTTGTTATGGAGc_5'	5'_ttttgactcAAATAATATCTCt_3'	145	-11.47	100	83.33	-7.02
EDP38273.1_DS237753_28684_29684	DS237753	EDP38273.1	19447	28684	+	ankyrin repeat domain protein 28, putative	Bm1_07115	EDP38273.1_DS237753_28684_29684	bpa-mir-5364|Bpa0028	443	467	459	467	3'_agTCG-GTTATTTG--TTATGGAGc_5'	5'_gtAGTGTAACAACCGAAATACCTCg_3'	154	-19.52	77.27	68.18	-7.01
EDP31525.1_DS239411_93082_94082	DS239411	EDP31525.1	91976	93082	+	Possible metal-binding domain in RNase L inhibitor, RLI family protein	Bm1_36350	EDP31525.1_DS239411_93082_94082	bpa-mir-5364|Bpa0028	726	747	739	747	3'_agTCGGTTATTTGTTATGGAgc_5'	5'_gcAATTAATTTTCAATACCTga_3'	140	-18.35	77.78	66.67	-7.01
EDP31348.1_DS239413_337850_338850	DS239413	EDP31348.1	338850	341138	-	ubiquitin-conjugating enzyme variant Kua, putative	Bm1_41860	EDP31348.1_DS239413_337850_338850	bpa-mir-5364|Bpa0028	816	840	833	840	3'_agTCGGTTATTTGT---TATGGAGc_5'	5'_cgACTCAAGAAACAAGGATATCTCa_3'	147	-12.65	77.27	68.18	-7.01
EDP31083.1_DS239414_30705_31705	DS239414	EDP31083.1	31705	32117	-	hypothetical protein	Bm1_41955	EDP31083.1_DS239414_30705_31705	bpa-mir-5364|Bpa0028	149	169	161	169	3'_agtCGGTTATTTGTTATGGAGc_5'	5'_attGCTAGCACA-AATACTTCa_3'	141	-11.83	83.33	66.67	-7.01
EDP38653.1_DS237599_355_1355	DS237599	EDP38653.1	1355	1909	-	hypothetical protein	Bm1_05205	EDP38653.1_DS237599_355_1355	bpa-mir-5364|Bpa0028	224	247	240	247	3'_agtCGGTTATT-TG-TTATGGAGc_5'	5'_tccGCAAATAATGCTTATACTTCg_3'	141	-16.12	80	70	-7
EDP35437.1_DS239016_2541_3541	DS239016	EDP35437.1	3541	4095	-	hypothetical protein	Bm1_21290	EDP35437.1_DS239016_2541_3541	bpa-mir-5364|Bpa0028	224	247	240	247	3'_agtCGGTTATT-TG-TTATGGAGc_5'	5'_tccGCAAATAATGCTTATACTTCg_3'	141	-16.12	80	70	-7
EDP31876.1_DS239411_2515341_2516341	DS239411	EDP31876.1	2510089	2515341	+	Pao retrotransposon peptidase family protein	Bm1_38075	EDP31876.1_DS239411_2515341_2516341	bpa-mir-5364|Bpa0028	224	247	240	247	3'_agtCGGTTATT-TG-TTATGGAGc_5'	5'_tccGCAAATAATGCTTATACTTCg_3'	141	-16.12	80	70	-7
EDP32226.1_DS239411_5021248_5022248	DS239411	EDP32226.1	5017960	5021248	+	Ly-6-related protein HOT-2, putative	Bm1_39815	EDP32226.1_DS239411_5021248_5022248	bpa-mir-5364|Bpa0028	874	895	887	895	3'_agtcGGTTATTTGTTATGGAGc_5'	5'_tacaCGAAACACCAATACCTCt_3'	158	-13.55	76.47	76.47	-7
EDP29933.1_DS239429_1843132_1844132	DS239429	EDP29933.1	1844132	1853440	-	Helicase conserved C-terminal domain containing protein	Bm1_48945	EDP29933.1_DS239429_1843132_1844132	bpa-mir-5364|Bpa0028	163	184	177	184	3'_agtcggttATTTGTTATGGAGc_5'	5'_ttcagtgcTAAATTATACTTCg_3'	142	-17.99	92.31	76.92	-7
EDP28691.1_DS239651_3547_4547	DS239651	EDP28691.1	2590	3547	+	Methyltransferase-like protein 4, putative	Bm1_55010	EDP28691.1_DS239651_3547_4547	bpa-mir-5364|Bpa0028	746	766	758	766	3'_agtcggttATTTGTTATGGAGc_5'	5'_tttattgtTTAA-AATACCTCc_3'	148	-9.54	84.62	84.62	-7
EDP36231.1_DS238731_21992_22992	DS238731	EDP36231.1	17114	21992	+	Vps52 / Sac2 family protein	Bm1_17335	EDP36231.1_DS238731_21992_22992	bpa-mir-5364|Bpa0028	260	282	275	282	3'_agtcgGTTAT-TTGTTATGGAGc_5'	5'_tgataTAACATAGCTATACCTCg_3'	152	-16.99	82.35	70.59	-6.98
EDP37113.1_DS238375_2644_3644	DS238375	EDP37113.1	3644	4365	-	hypothetical protein	Bm1_12910	EDP37113.1_DS238375_2644_3644	bpa-mir-5364|Bpa0028	393	418	410	418	3'_agtcGGTTA---TTTG-TTATGGAGc_5'	5'_tgtcCCAATTTCAAATAAATATCTCg_3'	144	-18.21	80.95	71.43	-6.97
EDP35923.1_DS238833_61538_62538	DS238833	EDP35923.1	59392	61538	+	U2 snRNP auxiliary factor, putative	Bm1_18820	EDP35923.1_DS238833_61538_62538	bpa-mir-5364|Bpa0028	868	890	882	890	3'_agtcGGTTATTT-GTTATGGAGc_5'	5'_tacaTCATTAAAGGAATATCTCa_3'	145	-13.9	83.33	72.22	-6.97
EDP34153.1_DS239356_5572_6572	DS239356	EDP34153.1	6572	8334	-	bZIP transcription factor family protein	Bm1_27615	EDP34153.1_DS239356_5572_6572	bpa-mir-5364|Bpa0028	937	958	950	958	3'_agTCGGTTATTTGTTATGGAGc_5'	5'_tgAGGTTATCCATAATACTTCa_3'	144	-12.02	78.95	63.16	-6.97
EDP32223.1_DS239411_5000640_5001640	DS239411	EDP32223.1	4997744	5000640	+	haloacid dehalogenase-like hydrolase family protein	Bm1_39800	EDP32223.1_DS239411_5000640_5001640	bpa-mir-5364|Bpa0028	960	983	976	983	3'_agTCGGTTATTTG--TTATGGAGc_5'	5'_gaAATCAAGCATCCAGATACCTCa_3'	147	-13.98	71.43	61.9	-6.97
EDP32234.1_DS239411_5043759_5044759	DS239411	EDP32234.1	5043352	5043759	+	RNase H and integrase-like protein, putative	Bm1_39855	EDP32234.1_DS239411_5043759_5044759	bpa-mir-5364|Bpa0028	432	455	448	455	3'_agtCGGTTATT-TG-TTATGGAGc_5'	5'_tccGCAAATAATGCTTATACTTCg_3'	141	-16.12	80	70	-6.97
EDP32235.1_DS239411_5044088_5045088	DS239411	EDP32235.1	5043891	5044088	+	hypothetical protein	Bm1_39860	EDP32235.1_DS239411_5044088_5045088	bpa-mir-5364|Bpa0028	103	126	119	126	3'_agtCGGTTATT-TG-TTATGGAGc_5'	5'_tccGCAAATAATGCTTATACTTCg_3'	141	-16.12	80	70	-6.97
EDP30015.1_DS239429_2331615_2332615	DS239429	EDP30015.1	2332615	2333729	-	Histone H3, putative	Bm1_49345	EDP30015.1_DS239429_2331615_2332615	bpa-mir-5364|Bpa0028	791	812	805	812	3'_agtcggttatttgtTATGGAGc_5'	5'_taatgatttcttttATACCTCa_3'	140	-10.48	100	100	-6.97
EDP28428.1_DS239813_13530_14530	DS239813	EDP28428.1	14530	17732	-	hypothetical protein	Bm1_56340	EDP28428.1_DS239813_13530_14530	bpa-mir-5364|Bpa0028	781	802	794	802	3'_agtcggTTATTTGTTATGGAGc_5'	5'_gagtaaAATCACTAATACTTCa_3'	144	-9.77	86.67	73.33	-6.97
EDP38418.1_DS237709_31840_32840	DS237709	EDP38418.1	25888	31840	+	Immunoglobulin I-set domain containing protein	Bm1_06230	EDP38418.1_DS237709_31840_32840	bpa-mir-5364|Bpa0028	385	407	400	407	3'_agTCGGTT-ATTTGTTATGGAGc_5'	5'_tcAGTCAAGTCATCTATACTTCc_3'	147	-16.69	80	70	-6.96
EDP38246.1_DS237768_1984_2984	DS237768	EDP38246.1	2984	4814	-	hypothetical protein	Bm1_07245	EDP38246.1_DS237768_1984_2984	bpa-mir-5364|Bpa0028	336	359	352	359	3'_agtCGGTTATT-TG-TTATGGAGc_5'	5'_tccGCAAATAATGCTTATACTTCg_3'	141	-16.12	80	70	-6.96
EDP34188.1_DS239355_69209_70209	DS239355	EDP34188.1	70209	87498	-	Protein kinase domain containing protein	Bm1_27545	EDP34188.1_DS239355_69209_70209	bpa-mir-5364|Bpa0028	178	199	191	199	3'_agTCGGTTATTTGTTATGGAGc_5'	5'_caATCTTAGCAGTAATACCTTc_3'	140	-13.33	78.95	57.89	-6.95
EDP32490.1_DS239410_271778_272778	DS239410	EDP32490.1	272778	276216	-	Pyruvate kinase, muscle isozyme, putative	Bm1_35895	EDP32490.1_DS239410_271778_272778	bpa-mir-5364|Bpa0028	835	859	852	859	3'_agtcGGTTATTTGT---TATGGAGc_5'	5'_atttCCAATTAACATTTATGCCTCc_3'	149	-17.83	80	75	-6.95
EDP37435.1_DS238152_697_1697	DS238152	EDP37435.1	1697	2743	-	Zinc finger, C2H2 type family protein	Bm1_11300	EDP37435.1_DS238152_697_1697	bpa-mir-5364|Bpa0028	304	327	320	327	3'_agtCGGTTATT-TG-TTATGGAGc_5'	5'_tccGCAAATAATGCTTATACTTCg_3'	141	-16.12	80	70	-6.94
EDP28861.1_DS239570_27303_28303	DS239570	EDP28861.1	26609	27303	+	hypothetical protein	Bm1_54170	EDP28861.1_DS239570_27303_28303	bpa-mir-5364|Bpa0028	746	766	759	766	3'_agTCGGTTATTTGTTATGGAGc_5'	5'_ttATTTGTTCAAT-ATACCTCc_3'	146	-10.15	78.95	57.89	-6.94
EDP31145.1_DS239414_449238_450238	DS239414	EDP31145.1	447580	449238	+	Anti-silencing protein, ASF1-like containing protein	Bm1_42255	EDP31145.1_DS239414_449238_450238	bpa-mir-5364|Bpa0028	742	761	753	761	3'_agtcgGTTATTTGTTATGGAGc_5'	5'_ttttgCATTGG--AATACCTCc_3'	146	-10.88	81.25	68.75	-6.93
EDP34668.1_DS239189_23836_24836	DS239189	EDP34668.1	24836	27445	-	Ground-like domain containing protein	Bm1_25155	EDP34668.1_DS239189_23836_24836	bpa-mir-5364|Bpa0028	884	904	897	904	3'_agtCGGTTATTTGTTATGGAGc_5'	5'_gttGGCACCAAAC-ATACCTTg_3'	141	-17.37	77.78	72.22	-6.92
EDP33396.1_DS239395_307899_308899	DS239395	EDP33396.1	307300	307899	+	hypothetical protein	Bm1_31735	EDP33396.1_DS239395_307899_308899	bpa-mir-5364|Bpa0028	282	304	296	304	3'_agTCGGTTA-TTTGTTATGGAgc_5'	5'_taAGTCGGTGGAGTAATACCTgc_3'	147	-21.32	94.74	63.16	-6.92
EDP39619.1_DS236921_29316_30316	DS236921	EDP39619.1	30316	36184	-	ImpB/MucB/SamB family protein	Bm1_00270	EDP39619.1_DS236921_29316_30316	bpa-mir-5364|Bpa0028	512	533	525	533	3'_agtcGGTTATTTGTTATGGAGc_5'	5'_atctCAAATGGTTAATATCTCa_3'	146	-13.29	88.24	64.71	-6.91
EDP32627.1_DS239407_283554_284554	DS239407	EDP32627.1	284554	286043	-	hypothetical protein	Bm1_35570	EDP32627.1_DS239407_283554_284554	bpa-mir-5364|Bpa0028	216	236	229	236	3'_agtCGGTTATTTGTTATGGAGc_5'	5'_aatGATAACAAAC-ATACCTTa_3'	145	-10.37	83.33	72.22	-6.91
EDP30764.1_DS239418_1380358_1381358	DS239418	EDP30764.1	1381358	1383344	-	hypothetical protein	Bm1_45435	EDP30764.1_DS239418_1380358_1381358	bpa-mir-5364|Bpa0028	171	192	184	192	3'_agtcggtTATTTGTTATGGAGc_5'	5'_caaatacATAGGGAATACTTCt_3'	143	-11.93	92.86	71.43	-6.91
EDP30763.1_DS239418_1380474_1381474	DS239418	EDP30763.1	1381474	1383344	-	hypothetical protein	Bm1_45435	EDP30763.1_DS239418_1380474_1381474	bpa-mir-5364|Bpa0028	287	308	300	308	3'_agtcggtTATTTGTTATGGAGc_5'	5'_caaatacATAGGGAATACTTCt_3'	143	-11.93	92.86	71.43	-6.91
EDP36010.1_DS238808_18629_19629	DS238808	EDP36010.1	19629	20223	-	hypothetical protein	Bm1_18425	EDP36010.1_DS238808_18629_19629	bpa-mir-5364|Bpa0028	523	546	529	537	3'_agtCGGTTAT--TTGTTATGGAGc_5'	5'_aatGCAAATACTTATGATACTTCt_3'	142	-8.48	80	65	-6.89
EDP35645.1_DS238944_31401_32401	DS238944	EDP35645.1	29833	31401	+	hypothetical protein	Bm1_20290	EDP35645.1_DS238944_31401_32401	bpa-mir-5364|Bpa0028	724	744	736	744	3'_agtCGGTTATTTGTTATGGAGc_5'	5'_tccGCAAACTAA-AATACTTCc_3'	141	-10.83	77.78	72.22	-6.89
EDP34449.1_DS239233_2457_3457	DS239233	EDP34449.1	1792	2457	+	conserved hypothetical protein	Bm1_26250	EDP34449.1_DS239233_2457_3457	bpa-mir-5364|Bpa0028	889	909	901	909	3'_agtCGGTTATTTGTTATGGAgc_5'	5'_tatGTTTAT-AATAATACCTgt_3'	141	-10.96	88.24	70.59	-6.89
EDP33644.1_DS239391_262241_263241	DS239391	EDP33644.1	253120	262241	+	Zinc knuckle family protein	Bm1_30420	EDP33644.1_DS239391_262241_263241	bpa-mir-5364|Bpa0028	756	777	770	777	3'_agTCGGTTATTTGTTATGGAGc_5'	5'_tcATTCAAAATCTGATACCTCa_3'	156	-13.98	78.95	63.16	-6.89
EDP36214.1_DS238740_58850_59850	DS238740	EDP36214.1	54847	58850	+	TBC domain containing protein	Bm1_17460	EDP36214.1_DS238740_58850_59850	bpa-mir-5364|Bpa0028	634	656	648	656	3'_agtcGGTTATTT-GTTATGGAGc_5'	5'_gataCCAATAAAGGAATACCACa_3'	141	-15.2	83.33	83.33	-6.87
EDP29450.1_DS239431_2631460_2632460	DS239431	EDP29450.1	2632460	2636030	-	endoplasmic reticulum multispan transmembrane protein, putative	Bm1_52115	EDP29450.1_DS239431_2631460_2632460	bpa-mir-5364|Bpa0028	139	162	154	162	3'_agTCGGTTATT--TGTTATGGAGc_5'	5'_tcAGGAAAAAAGCACAATACTTCt_3'	147	-13.84	76.19	71.43	-6.86
EDP36383.1_DS238694_87845_88845	DS238694	EDP36383.1	88845	93396	-	hypothetical protein	Bm1_16615	EDP36383.1_DS238694_87845_88845	bpa-mir-5364|Bpa0028	298	319	311	319	3'_agtcggttATTTGTTATGGAGc_5'	5'_attttattTAATGAATACCTCt_3'	154	-11.58	84.62	84.62	-6.85
EDP31485.1_DS239412_788815_789815	DS239412	EDP31485.1	785472	788815	+	BED zinc finger family protein	Bm1_41530	EDP31485.1_DS239412_788815_789815	bpa-mir-5364|Bpa0028	427	448	440	448	3'_agtcgGTTATTTGTTATGGAGc_5'	5'_taacaTACTAGAAAATACTTCa_3'	145	-9.79	87.5	68.75	-6.85
EDP30507.1_DS239419_845065_846065	DS239419	EDP30507.1	846065	848994	-	Protein kinase domain containing protein	Bm1_46450	EDP30507.1_DS239419_845065_846065	bpa-mir-5364|Bpa0028	582	603	575	583	3'_agtcggttaTTTGTTATGGAGc_5'	5'_caaaacgcgACACAATACCTTt_3'	141	-13.02	91.67	83.33	-6.85
EDP29553.1_DS239431_3334702_3335702	DS239431	EDP29553.1	3332305	3334702	+	Lipase family protein	Bm1_52630	EDP29553.1_DS239431_3334702_3335702	bpa-mir-5364|Bpa0028	980	1000	992	1000	3'_agTCGGTTATTTGTTATGGAGc_5'	5'_aaATCCAA-CAATAATACTTCc_3'	150	-14.87	84.21	73.68	-6.85
EDP34804.1_DS239155_40256_41256	DS239155	EDP34804.1	35619	40256	+	DNA replication licensing factor MCM5, putative	Bm1_24480	EDP34804.1_DS239155_40256_41256	bpa-mir-5364|Bpa0028	233	255	247	255	3'_agtcggTTATTTG-TTATGGAGc_5'	5'_cctgaaAAAAAATGAATATCTCt_3'	143	-9.15	87.5	75	-6.84
EDP33204.1_DS239400_2407328_2408328	DS239400	EDP33204.1	2405887	2407328	+	Putative exosome complex exonuclease RRP41, putative	Bm1_33890	EDP33204.1_DS239400_2407328_2408328	bpa-mir-5364|Bpa0028	14	37	29	37	3'_agtcggTTAT--TTGTTATGGAGc_5'	5'_tgactaAATAGCAAAAATATCTCg_3'	143	-15.95	82.35	76.47	-6.83
EDP31942.1_DS239411_2972048_2973048	DS239411	EDP31942.1	2973048	2982438	-	hypothetical protein	Bm1_38405	EDP31942.1_DS239411_2972048_2973048	bpa-mir-5364|Bpa0028	584	605	598	605	3'_agtCGGTTATTTGTTATGGAGc_5'	5'_tccGTTAATAATGGATATCTCa_3'	151	-14.75	88.89	66.67	-6.83
EDP30433.1_DS239419_405572_406572	DS239419	EDP30433.1	403323	405572	+	SH2 domain containing protein	Bm1_46080	EDP30433.1_DS239419_405572_406572	bpa-mir-5364|Bpa0028	647	671	664	671	3'_agTCGGTTATT-TGT--TATGGAGc_5'	5'_ttAGACGGTAATGCAACATACTTCt_3'	142	-13.69	81.82	63.64	-6.83
EDP29244.1_DS239431_1153583_1154583	DS239431	EDP29244.1	1154583	1154834	-	hypothetical protein	Bm1_51085	EDP29244.1_DS239431_1153583_1154583	bpa-mir-5364|Bpa0028	937	960	953	960	3'_agTC-GGTTA-TTTGTTATGGAGc_5'	5'_taAGACTGATGGAAAGATACTTCt_3'	142	-11.49	85.71	61.9	-6.83
EDP38439.1_DS237709_138425_139425	DS237709	EDP38439.1	137571	138425	+	CX module family protein	Bm1_06335	EDP38439.1_DS237709_138425_139425	bpa-mir-5364|Bpa0028	954	976	968	976	3'_agtcGGTTATT-TGTTATGGAGc_5'	5'_tctaCTTATGATATAATACTTCa_3'	145	-12.42	88.89	66.67	-6.82
EDP31761.1_DS239411_1609169_1610169	DS239411	EDP31761.1	1610169	1610896	-	hypothetical protein	Bm1_37515	EDP31761.1_DS239411_1609169_1610169	bpa-mir-5364|Bpa0028	6	28	21	28	3'_agTCGGTTATTTGT-TATGGAGc_5'	5'_tcAACAGATAGAGATATATCTCa_3'	143	-13.32	80	65	-6.82
EDP30857.1_DS239416_265965_266965	DS239416	EDP30857.1	263219	265965	+	conserved hypothetical protein	Bm1_43225	EDP30857.1_DS239416_265965_266965	bpa-mir-5364|Bpa0028	405	426	418	426	3'_agtcggTTATTTGTTATGGAGc_5'	5'_cctgggAATTTAAAATACTTCa_3'	140	-8.39	80	73.33	-6.82
EDP35101.1_DS239094_10069_11069	DS239094	EDP35101.1	11069	16241	-	mbt repeat family protein	Bm1_22945	EDP35101.1_DS239094_10069_11069	bpa-mir-5364|Bpa0028	55	78	71	78	3'_agtcgGTTAT--TTGTTATGGAGc_5'	5'_ttttgTAGTACGAAAGATACCTCa_3'	152	-13.63	83.33	66.67	-6.81
EDP29602.1_DS239431_3604397_3605397	DS239431	EDP29602.1	3601942	3604397	+	Glycoprotease family protein	Bm1_52875	EDP29602.1_DS239431_3604397_3605397	bpa-mir-5364|Bpa0028	751	770	763	770	3'_agTCGGTTATTTGTTATGGAGc_5'	5'_ggAGCT-GT-AACCATACTTCa_3'	140	-11.74	84.21	68.42	-6.81
EDP32575.1_DS239407_48129_49129	DS239407	EDP32575.1	40218	48129	+	N-acetylglucosamine kinase, putative	Bm1_35310	EDP32575.1_DS239407_48129_49129	bpa-mir-5364|Bpa0028	79	97	90	97	3'_agTCGGTTATTTGTTATGGAGc_5'	5'_gaAGCT-ATGA--GATACCTCa_3'	151	-15.16	84.21	68.42	-6.79
EDP35642.1_DS238944_13507_14507	DS238944	EDP35642.1	13364	13507	+	hypothetical protein	Bm1_20275	EDP35642.1_DS238944_13507_14507	bpa-mir-5364|Bpa0028	626	651	644	651	3'_agTCGGTTATTT--GT--TATGGAGc_5'	5'_atAACCGATAAAAGCGGTATATCTCg_3'	142	-20.91	78.26	65.22	-6.78
EDP33271.1_DS239400_2882748_2883748	DS239400	EDP33271.1	2883748	2886070	-	ribonucleotide reductase 2, putative	Bm1_34225	EDP33271.1_DS239400_2882748_2883748	bpa-mir-5364|Bpa0028	14	34	27	34	3'_agtcgGTTATTTGTTATGGAGc_5'	5'_ttataCAAT-GGTTATACCTCa_3'	151	-15.5	87.5	68.75	-6.78
EDP36436.1_DS238683_10076_11076	DS238683	EDP36436.1	11076	15630	-	hypothetical protein	Bm1_16215	EDP36436.1_DS238683_10076_11076	bpa-mir-5364|Bpa0028	426	447	439	447	3'_agtCGGTTATTTGTTATGGAGc_5'	5'_ggtGGCAAAACTTAATATCTCt_3'	143	-10.8	77.78	66.67	-6.77
EDP31555.1_DS239411_256305_257305	DS239411	EDP31555.1	250391	256305	+	olfactory channel protein osm-9, putative	Bm1_36495	EDP31555.1_DS239411_256305_257305	bpa-mir-5364|Bpa0028	732	753	745	753	3'_agtcggTTATTTGTTATGGAGc_5'	5'_atcaagGATAAATAATACGTCa_3'	140	-14.04	93.33	80	-6.77
EDP31556.1_DS239411_256726_257726	DS239411	EDP31556.1	256508	256726	+	hypothetical protein	Bm1_36500	EDP31556.1_DS239411_256726_257726	bpa-mir-5364|Bpa0028	311	332	324	332	3'_agtcggTTATTTGTTATGGAGc_5'	5'_atcaagGATAAATAATACGTCa_3'	140	-14.04	93.33	80	-6.77
EDP30687.1_DS239418_812386_813386	DS239418	EDP30687.1	810826	812386	+	Chitin binding Peritrophin-A domain containing protein	Bm1_45055	EDP30687.1_DS239418_812386_813386	bpa-mir-5364|Bpa0028	577	600	593	600	3'_agTCGGTTATTTG--TTATGGAGc_5'	5'_tcATCTAACATTTTAGATACCTCg_3'	143	-17.47	71.43	57.14	-6.77
EDP29084.1_DS239431_197243_198243	DS239431	EDP29084.1	196236	197243	+	hypothetical protein	Bm1_50285	EDP29084.1_DS239431_197243_198243	bpa-mir-5364|Bpa0028	13	34	27	34	3'_agtcGGTTATTTGTTATGGAGc_5'	5'_atcaTTATGAAATGATACTTCc_3'	142	-10.31	88.24	58.82	-6.77
EDP34941.1_DS239129_25847_26847	DS239129	EDP34941.1	26847	27290	-	hypothetical protein	Bm1_23755	EDP34941.1_DS239129_25847_26847	bpa-mir-5364|Bpa0028	181	202	194	202	3'_agtcggTTATTTGTTATGGAGc_5'	5'_ttgtggAAAGAAGAATACCTTa_3'	144	-9.5	86.67	73.33	-6.76
EDP33627.1_DS239391_68124_69124	DS239391	EDP33627.1	69124	71507	-	hypothetical protein	Bm1_30335	EDP33627.1_DS239391_68124_69124	bpa-mir-5364|Bpa0028	497	519	512	519	3'_agtcgGTTATTTGT-TATGGAGc_5'	5'_acttgTGATCAATACATACTTCt_3'	140	-9.82	88.24	64.71	-6.76
EDP31121.1_DS239414_255508_256508	DS239414	EDP31121.1	256508	258873	-	OTU-like cysteine protease family protein	Bm1_42145	EDP31121.1_DS239414_255508_256508	bpa-mir-5364|Bpa0028	162	183	175	183	3'_agTCGGTTATTTGTTATGGAgc_5'	5'_aaACCTAAACAGCAATACCTgg_3'	148	-17.6	83.33	72.22	-6.76
EDP34772.1_DS239157_79081_80081	DS239157	EDP34772.1	75100	79081	+	Protein C20orf54 homolog, putative	Bm1_24570	EDP34772.1_DS239157_79081_80081	bpa-mir-5364|Bpa0028	698	719	711	719	3'_agtcGGTTATTTGTTATGGAGc_5'	5'_tactTCATTTACCAATACTTCa_3'	146	-11.29	82.35	70.59	-6.74
EDP32996.1_DS239400_1130845_1131845	DS239400	EDP32996.1	1129694	1130845	+	60S ribosomal protein L35, putative	Bm1_32865	EDP32996.1_DS239400_1130845_1131845	bpa-mir-5364|Bpa0028	227	248	241	248	3'_agTCGGTTATTTGTTATGGAGc_5'	5'_atATCTATCTCATTATACCTCg_3'	144	-15.21	68.42	57.89	-6.73
EDP32775.1_DS239402_219911_220911	DS239402	EDP32775.1	220911	222205	-	hypothetical protein	Bm1_34580	EDP32775.1_DS239402_219911_220911	bpa-mir-5364|Bpa0028	11	30	22	30	3'_agTCGGTTATTTGTTATGGAGc_5'	5'_agAGTC--TGAAGAATACTTCt_3'	145	-13.26	84.21	68.42	-6.72
EDP38388.1_DS237719_27214_28214	DS237719	EDP38388.1	24467	27214	+	wnt family protein	Bm1_06555	EDP38388.1_DS237719_27214_28214	bpa-mir-5364|Bpa0028	616	637	630	637	3'_agtcggttatttGTTATGGAGc_5'	5'_ttttctttggtcCTATACCTCc_3'	142	-9.92	88.89	88.89	-6.71
EDP37756.1_DS237955_18672_19672	DS237955	EDP37756.1	17078	18672	+	Variant SH3 domain containing protein	Bm1_09675	EDP37756.1_DS237955_18672_19672	bpa-mir-5364|Bpa0028	717	739	731	739	3'_agtcgGTTA-TTTGTTATGGAGc_5'	5'_atgaaTGATAAAATAATACTTCt_3'	148	-11.27	94.12	70.59	-6.71
EDP36393.1_DS238692_3675_4675	DS238692	EDP36393.1	844	3675	+	Nuclear hormone receptor family member nhr-14, putative	Bm1_16490	EDP36393.1_DS238692_3675_4675	bpa-mir-5364|Bpa0028	845	866	858	866	3'_agtcggtTATTTGTTATGGAGc_5'	5'_attaattATTATGAATACCTCt_3'	151	-10.39	78.57	78.57	-6.71
EDP33448.1_DS239393_171808_172808	DS239393	EDP33448.1	172808	176990	-	ribophorin II, putative	Bm1_30625	EDP33448.1_DS239393_171808_172808	bpa-mir-5364|Bpa0028	133	154	146	154	3'_agTCGGTTATTTGTTATGGAGc_5'	5'_aaGGACTTTGCATAATACCTTg_3'	140	-16.89	78.95	57.89	-6.71
EDP36340.1_DS238699_5771_6771	DS238699	EDP36340.1	962	5771	+	hypothetical protein	Bm1_16730	EDP36340.1_DS238699_5771_6771	bpa-mir-5364|Bpa0028	711	733	726	733	3'_agtcgGTTATT-TGTTATGGAGc_5'	5'_gagaaTAATAGTTCCATACCTCa_3'	152	-13.73	82.35	70.59	-6.69
EDP33022.1_DS239400_1290255_1291255	DS239400	EDP33022.1	1291255	1291338	-	hypothetical protein	Bm1_32995	EDP33022.1_DS239400_1290255_1291255	bpa-mir-5364|Bpa0028	411	432	425	432	3'_agtcGGTTATTTGTTATGGAGc_5'	5'_tgctCAAATGCTCCATACCTCt_3'	154	-11.69	76.47	70.59	-6.69
EDP32489.1_DS239410_260543_261543	DS239410	EDP32489.1	261543	265681	-	nicotinic acetylcholine receptor beta-1 chain precursor, putative	Bm1_35890	EDP32489.1_DS239410_260543_261543	bpa-mir-5364|Bpa0028	58	79	71	79	3'_agtCGGTTATTTGTTATGGAGc_5'	5'_attGCCTCAGAAAAATACTTCc_3'	143	-11.43	77.78	66.67	-6.69
EDP35101.1_DS239094_10069_11069	DS239094	EDP35101.1	11069	16241	-	mbt repeat family protein	Bm1_22945	EDP35101.1_DS239094_10069_11069	bpa-mir-5364|Bpa0028	86	104	97	104	3'_agtcgGTTATTTGTTATGGAGc_5'	5'_ttttaCAATA---GATACCTCa_3'	149	-13.94	81.25	75	-6.68
EDP39093.1_DS237252_594_1594	DS237252	EDP39093.1	1594	4314	-	S-antigen protein precursor, putative	Bm1_02970	EDP39093.1_DS237252_594_1594	bpa-mir-5364|Bpa0028	922	945	937	945	3'_agTCGGTTA--TTTGTTATGGAgc_5'	5'_acAGATAATTCAAACAATACCTgt_3'	155	-19.75	85	80	-6.67
EDP33235.1_DS239400_2586028_2587028	DS239400	EDP33235.1	2587028	2590429	-	type 2A protein phosphatase catalytic subunit, putative	Bm1_34045	EDP33235.1_DS239400_2586028_2587028	bpa-mir-5364|Bpa0028	463	483	475	483	3'_agtcgGTTATTTGTTATGGAGc_5'	5'_tcacaCAACAAG-AATATCTCc_3'	143	-10.61	87.5	75	-6.67
EDP31895.1_DS239411_2627178_2628178	DS239411	EDP31895.1	2628178	2630557	-	Forkhead transcription factor family protein 2, isoform b, putative	Bm1_38170	EDP31895.1_DS239411_2627178_2628178	bpa-mir-5364|Bpa0028	858	880	873	880	3'_agtcggTTATT-TGTTATGGAGc_5'	5'_caatagAATAATGTGATACCTTc_3'	143	-12.52	93.75	68.75	-6.65
EDP37828.1_DS237922_20493_21493	DS237922	EDP37828.1	21493	25388	-	BTB/POZ domain containing protein	Bm1_09285	EDP37828.1_DS237922_20493_21493	bpa-mir-5364|Bpa0028	453	474	467	474	3'_agtcggTTATTTGTTATGGAGc_5'	5'_tttatgACTAAATCATACCTCt_3'	160	-10.28	86.67	80	-6.61
EDP30680.1_DS239418_772594_773594	DS239418	EDP30680.1	773594	774180	-	hypothetical protein	Bm1_45020	EDP30680.1_DS239418_772594_773594	bpa-mir-5364|Bpa0028	167	191	184	191	3'_agtCGGTTA---TTTGTTATGGAGc_5'	5'_tttGCCAATTTGAGTTGATATCTCa_3'	142	-14.77	80.95	61.9	-6.61
EDP34857.1_DS239147_42765_43765	DS239147	EDP34857.1	43765	45460	-	3' exoribonuclease family, domain 1 containing protein	Bm1_24220	EDP34857.1_DS239147_42765_43765	bpa-mir-5364|Bpa0028	601	621	613	621	3'_agtcGGTTATTTGTTATGGAGc_5'	5'_tgcaCTGATTAA-AATACTTCt_3'	144	-10.65	88.24	70.59	-6.6
EDP30509.1_DS239419_858794_859794	DS239419	EDP30509.1	853632	858794	+	26S proteasome regulatory chain 4, putative	Bm1_46460	EDP30509.1_DS239419_858794_859794	bpa-mir-5364|Bpa0028	599	619	612	619	3'_agtCGGTTATTTGTTATGGAGc_5'	5'_gttGCTCATAAA-GATATCTCt_3'	149	-12.14	88.89	72.22	-6.6
EDP37099.1_DS238384_18856_19856	DS238384	EDP37099.1	19856	20023	-	Synaptotagmin I, putative	Bm1_12985	EDP37099.1_DS238384_18856_19856	bpa-mir-5364|Bpa0028	684	705	698	705	3'_agtcggtTATTTGTTATGGAGc_5'	5'_tgtaattATTACTTATACCTCt_3'	147	-10.24	78.57	71.43	-6.59
EDP38233.1_DS237772_21982_22982	DS237772	EDP38233.1	18936	21982	+	Prion-like-, putative	Bm1_07290	EDP38233.1_DS237772_21982_22982	bpa-mir-5364|Bpa0028	503	524	516	524	3'_agtcgGTTATTTGTTATGGAGc_5'	5'_ttgaaTGACAAGAAATACTTCa_3'	141	-9.4	87.5	62.5	-6.58
EDP35441.1_DS239016_34675_35675	DS239016	EDP35441.1	32136	34675	+	conserved hypothetical protein	Bm1_21310	EDP35441.1_DS239016_34675_35675	bpa-mir-5364|Bpa0028	256	277	270	277	3'_agtcgGTTATTTGTTATGGAGc_5'	5'_aagaaTAGTATATGATGCCTCa_3'	145	-13.99	93.75	62.5	-6.58
EDP29200.1_DS239431_889297_890297	DS239431	EDP29200.1	890297	892856	-	Protein KIAA0174, putative	Bm1_50865	EDP29200.1_DS239431_889297_890297	bpa-mir-5364|Bpa0028	873	894	886	894	3'_agtcGGTTATTTGTTATGGAGc_5'	5'_ttcaTTAATGGTTAATACTTCg_3'	146	-20.18	94.12	58.82	-6.58
EDP33505.1_DS239393_467876_468876	DS239393	EDP33505.1	467553	467876	+	gag-pol polyprotein precursor, putative	Bm1_30895	EDP33505.1_DS239393_467876_468876	bpa-mir-5364|Bpa0028	881	906	898	906	3'_agtcggTTATTTG----TTATGGAGc_5'	5'_ttattaAATGAACCAGAAATACCTCg_3'	155	-19.84	78.95	73.68	-6.57
EDP33506.1_DS239393_468223_469223	DS239393	EDP33506.1	467981	468223	+	Conserved hypothetical protein, putative	Bm1_30900	EDP33506.1_DS239393_468223_469223	bpa-mir-5364|Bpa0028	534	559	551	559	3'_agtcggTTATTTG----TTATGGAGc_5'	5'_ttattaAATGAACCAGAAATACCTCg_3'	155	-19.84	78.95	73.68	-6.57
EDP33118.1_DS239400_1864498_1865498	DS239400	EDP33118.1	1863869	1864498	+	hypothetical protein	Bm1_33470	EDP33118.1_DS239400_1864498_1865498	bpa-mir-5364|Bpa0028	562	583	556	564	3'_agtCGGTTATTTGTTATGGAGc_5'	5'_tacGATAAAAAACAATACGTCa_3'	143	-14.04	83.33	77.78	-6.57
EDP30734.1_DS239418_1158214_1159214	DS239418	EDP30734.1	1155968	1158214	+	Heterochromatin protein 1, putative	Bm1_45290	EDP30734.1_DS239418_1158214_1159214	bpa-mir-5364|Bpa0028	676	698	692	698	3'_agTCGGTTATT-TGTTATGGAGc_5'	5'_aaAGCCAAAGGTGTGGTACCTCa_3'	147	-18.61	90	60	-6.57
EDP35544.1_DS238982_86654_87654	DS238982	EDP35544.1	85868	86654	+	Histone H2A, putative	Bm1_20820	EDP35544.1_DS238982_86654_87654	bpa-mir-5364|Bpa0028	410	431	423	431	3'_agtCGGTTATTTGTTATGGAGc_5'	5'_tttGTTGGTTTTGAATACCTCc_3'	147	-10.81	77.78	55.56	-6.55
EDP33320.1_DS239398_99395_100395	DS239398	EDP33320.1	100395	104168	-	general transcription factor III polypeptide 5, putative	Bm1_31985	EDP33320.1_DS239398_99395_100395	bpa-mir-5364|Bpa0028	732	752	744	752	3'_agtcgGTTATTTGTTATGGAGc_5'	5'_tactaCAA-AAATAATACCTTt_3'	151	-14.28	93.75	81.25	-6.55
EDP35697.1_DS238924_4969_5969	DS238924	EDP35697.1	11	4969	+	Patched family protein	Bm1_19975	EDP35697.1_DS238924_4969_5969	bpa-mir-5364|Bpa0028	530	552	544	552	3'_agtcgGTTATTTG-TTATGGAGc_5'	5'_atttgCTGTATACAAATATCTCa_3'	140	-9.88	82.35	70.59	-6.54
EDP34203.1_DS239354_27938_28938	DS239354	EDP34203.1	28938	29617	-	hypothetical protein	Bm1_27475	EDP34203.1_DS239354_27938_28938	bpa-mir-5364|Bpa0028	25	46	38	46	3'_agtcgGTTATTTGTTATGGAGc_5'	5'_tactgCAGCACAAAATACCTTt_3'	141	-14.83	81.25	68.75	-6.54
EDP31772.1_DS239411_1720938_1721938	DS239411	EDP31772.1	1721938	1728585	-	conserved hypothetical protein	Bm1_37570	EDP31772.1_DS239411_1720938_1721938	bpa-mir-5364|Bpa0028	707	728	720	728	3'_agtcggTTATTTGTTATGGAGc_5'	5'_caactgGATTCATAATACTTCt_3'	140	-9.96	86.67	66.67	-6.54
EDP28284.1_DS239911_394_1394	DS239911	EDP28284.1	87	394	+	hypothetical protein	Bm1_57040	EDP28284.1_DS239911_394_1394	bpa-mir-5364|Bpa0028	25	46	38	46	3'_agtcgGTTATTTGTTATGGAGc_5'	5'_tactgCAGCACAAAATACCTTt_3'	141	-14.83	81.25	68.75	-6.54
EDP33564.1_DS239393_840607_841607	DS239393	EDP33564.1	837815	840607	+	G protein-coupled receptor F59B2.13, putative	Bm1_31175	EDP33564.1_DS239393_840607_841607	bpa-mir-5364|Bpa0028	859	883	875	883	3'_agTCGGTT-ATT-TG-TTATGGAGc_5'	5'_gaAGTTAACTAATACTAATATCTCg_3'	149	-18.94	86.36	72.73	-6.53
EDP30341.1_DS239420_503180_504180	DS239420	EDP30341.1	504180	507868	-	hypothetical protein	Bm1_47045	EDP30341.1_DS239420_503180_504180	bpa-mir-5364|Bpa0028	323	347	340	347	3'_agTCGGTTATTTGT---TATGGAGc_5'	5'_gaAGCCCATAAGTATGCATACTTCt_3'	151	-15.7	81.82	68.18	-6.5
EDP32803.1_DS239402_421876_422876	DS239402	EDP32803.1	414434	421876	+	hypothetical protein	Bm1_34725	EDP32803.1_DS239402_421876_422876	bpa-mir-5364|Bpa0028	384	406	399	406	3'_agtcgGTTATTTG-TTATGGAGc_5'	5'_atctaCGGCAAATGGATACCTCc_3'	152	-16.59	88.24	64.71	-6.49
EDP31999.1_DS239411_3473448_3474448	DS239411	EDP31999.1	3469037	3473448	+	Sec7 domain containing protein	Bm1_38690	EDP31999.1_DS239411_3473448_3474448	bpa-mir-5364|Bpa0028	787	806	799	806	3'_agtcgGTTATTTGTTATGGAGc_5'	5'_cattgCAGT-TAC-ATACCTCc_3'	145	-13.43	81.25	75	-6.49
EDP33764.1_DS239386_32280_33280	DS239386	EDP33764.1	31891	32280	+	Glycoprotein X precursor, putative	Bm1_29630	EDP33764.1_DS239386_32280_33280	bpa-mir-5364|Bpa0028	603	624	617	624	3'_agtcggTTATTTGTTATGGAGc_5'	5'_aagtggAATTTATGATACCTCa_3'	156	-12.68	86.67	73.33	-6.48
EDP33156.1_DS239400_2085804_2086804	DS239400	EDP33156.1	2086804	2086992	-	conserved hypothetical protein	Bm1_33650	EDP33156.1_DS239400_2085804_2086804	bpa-mir-5364|Bpa0028	555	578	571	578	3'_agtcGGTTATTTG--TTATGGAGc_5'	5'_cgttCCTATATTTTGTATACCTCt_3'	141	-11.32	68.42	63.16	-6.48
EDP31924.1_DS239411_2838157_2839157	DS239411	EDP31924.1	2839157	2842507	-	Asparagine synthase family protein	Bm1_38315	EDP31924.1_DS239411_2838157_2839157	bpa-mir-5364|Bpa0028	104	126	119	126	3'_agtcggttatTTGT-TATGGAGc_5'	5'_gaattttgacAGCACATACCTCa_3'	147	-14.26	91.67	83.33	-6.48
EDP37140.1_DS238371_169147_170147	DS238371	EDP37140.1	170147	171718	-	hypothetical protein	Bm1_12890	EDP37140.1_DS238371_169147_170147	bpa-mir-5364|Bpa0028	330	351	344	351	3'_agtcggTTATTTGTTATGGAGc_5'	5'_atacaaAATAACAGATACCTCg_3'	160	-18.96	86.67	80	-6.47
EDP36874.1_DS238501_74678_75678	DS238501	EDP36874.1	72873	74678	+	hypothetical protein	Bm1_14140	EDP36874.1_DS238501_74678_75678	bpa-mir-5364|Bpa0028	453	474	466	474	3'_agTCGGTTATTTGTTATGGAgc_5'	5'_ccAGTCATGAGGGAATACCTgg_3'	144	-21.88	83.33	66.67	-6.46
EDP31867.1_DS239411_2455895_2456895	DS239411	EDP31867.1	2456895	2463950	-	SNF2 family N-terminal domain containing protein	Bm1_38030	EDP31867.1_DS239411_2455895_2456895	bpa-mir-5364|Bpa0028	60	82	75	82	3'_agTCGGTTATTTGT-TATGGAGc_5'	5'_atATCTAATATTTAGATATCTCc_3'	143	-12.71	80	65	-6.46
EDP28465.1_DS239780_1735_2735	DS239780	EDP28465.1	150	1735	+	Zinc finger, C2H2 type family protein	Bm1_56135	EDP28465.1_DS239780_1735_2735	bpa-mir-5364|Bpa0028	752	773	765	773	3'_agTCGGTTATTTGTTATGGAgc_5'	5'_aaAGGCAATAAGGAATACCTgt_3'	160	-20.36	88.89	83.33	-6.43
EDP28466.1_DS239780_2325_3325	DS239780	EDP28466.1	2092	2325	+	Zinc finger, C2H2 type family protein	Bm1_56140	EDP28466.1_DS239780_2325_3325	bpa-mir-5364|Bpa0028	162	183	175	183	3'_agTCGGTTATTTGTTATGGAgc_5'	5'_aaAGGCAATAAGGAATACCTgt_3'	160	-20.36	88.89	83.33	-6.43
EDP31943.1_DS239411_2985634_2986634	DS239411	EDP31943.1	2986634	2989006	-	chromosome 6 open reading frame 106, isoform a, putative	Bm1_38410	EDP31943.1_DS239411_2985634_2986634	bpa-mir-5364|Bpa0028	446	467	461	467	3'_agTCGGTTATTTGTTATGGAGc_5'	5'_gaATCCAAACACTTGTACCTCa_3'	140	-13.73	73.68	63.16	-6.41
EDP28238.1_DS239944_1220_2220	DS239944	EDP28238.1	2220	2700	-	hypothetical protein	Bm1_57275	EDP28238.1_DS239944_1220_2220	bpa-mir-5364|Bpa0028	813	834	826	834	3'_agtCGGTTATTTGTTATGGAgc_5'	5'_cttGTTAGCAAAGAATACCTgc_3'	147	-15.16	88.24	70.59	-6.4
EDP37700.1_DS237991_2427_3427	DS237991	EDP37700.1	2203	2427	+	hypothetical protein	Bm1_09965	EDP37700.1_DS237991_2427_3427	bpa-mir-5364|Bpa0028	754	777	769	777	3'_agtcggTTAT-TTG-TTATGGAGc_5'	5'_taataaAATACAATGAATACTTCa_3'	142	-10.76	88.24	76.47	-6.39
EDP33922.1_DS239376_88036_89036	DS239376	EDP33922.1	87827	88036	+	visual iGq-alpha protein, putative	Bm1_28965	EDP33922.1_DS239376_88036_89036	bpa-mir-5364|Bpa0028	75	96	89	96	3'_agtcggTTATTTGTTATGGAGc_5'	5'_tagaggAATGAAATATATCTCa_3'	144	-12.04	86.67	73.33	-6.39
EDP36858.1_DS238505_22237_23237	DS238505	EDP36858.1	23237	24630	-	hypothetical protein	Bm1_14200	EDP36858.1_DS238505_22237_23237	bpa-mir-5364|Bpa0028	619	644	637	644	3'_agtcGGTTAT--TTGT--TATGGAGc_5'	5'_aataTCAATATCAATAGTATACCTTg_3'	140	-19.36	80.95	66.67	-6.38
EDP36551.1_DS238654_32317_33317	DS238654	EDP36551.1	33317	33976	-	conserved hypothetical protein	Bm1_15675	EDP36551.1_DS238654_32317_33317	bpa-mir-5364|Bpa0028	845	866	858	866	3'_agtcgGTTATTTGTTATGGAGc_5'	5'_tgtaaTAAAAATGAATACTTCa_3'	141	-11.33	81.25	68.75	-6.38
EDP32948.1_DS239400_824112_825112	DS239400	EDP32948.1	820954	824112	+	F-box domain containing protein	Bm1_32625	EDP32948.1_DS239400_824112_825112	bpa-mir-5364|Bpa0028	495	516	508	516	3'_agTCGGTTATTTGTTATGGAgc_5'	5'_taGGTCTGCCAATAATACCTgt_3'	140	-16.65	83.33	61.11	-6.35
EDP39468.1_DS237014_9704_10704	DS237014	EDP39468.1	10704	13487	-	Ammonium Transporter Family protein	Bm1_01070	EDP39468.1_DS237014_9704_10704	bpa-mir-5364|Bpa0028	847	868	861	868	3'_agtcggttatttgtTATGGAGc_5'	5'_gatgtgctcattttATACCTCa_3'	140	-10.26	100	100	-6.34
EDP33837.1_DS239383_77334_78334	DS239383	EDP33837.1	78334	80893	-	Inositol monophosphatase family protein	Bm1_29400	EDP33837.1_DS239383_77334_78334	bpa-mir-5364|Bpa0028	48	67	59	67	3'_agTCGGTTATTTGTTATGGAGc_5'	5'_ctAGCTCCTAG--AATACCTCa_3'	153	-14.81	78.95	68.42	-6.34
EDP32867.1_DS239400_280868_281868	DS239400	EDP32867.1	281868	283406	-	hypothetical protein	Bm1_32210	EDP32867.1_DS239400_280868_281868	bpa-mir-5364|Bpa0028	200	222	215	222	3'_agTCGGTTATTTGT-TATGGAGc_5'	5'_gcATTCGAGAAGCATATACCTTa_3'	147	-16.33	85	65	-6.34
EDP39157.1_DS237200_8768_9768	DS237200	EDP39157.1	9768	13317	-	erythroblast macrophage protein EMP, putative	Bm1_02660	EDP39157.1_DS237200_8768_9768	bpa-mir-5364|Bpa0028	231	255	248	255	3'_agtCGGT-TATTTGT--TATGGAGc_5'	5'_tttGACACATTAACAATATATCTCt_3'	141	-9.6	76.19	71.43	-6.33
EDP38251.1_DS237765_14728_15728	DS237765	EDP38251.1	12786	14728	+	zgc:63803, putative	Bm1_07220	EDP38251.1_DS237765_14728_15728	bpa-mir-5364|Bpa0028	163	184	177	184	3'_agtcggttatttgtTATGGAGc_5'	5'_agttcctgttttatATACCTCt_3'	140	-10.81	100	100	-6.33
EDP35217.1_DS239066_29545_30545	DS239066	EDP35217.1	27603	29545	+	zgc:63803, putative	Bm1_22400	EDP35217.1_DS239066_29545_30545	bpa-mir-5364|Bpa0028	163	184	177	184	3'_agtcggttatttgtTATGGAGc_5'	5'_agttcctgttttatATACCTCt_3'	140	-10.81	100	100	-6.33
EDP29182.1_DS239431_733544_734544	DS239431	EDP29182.1	734544	738844	-	Plasmid Maintenance Protein containing protein	Bm1_50775	EDP29182.1_DS239431_733544_734544	bpa-mir-5364|Bpa0028	938	959	951	959	3'_agTCGGTTATTTGTTATGGAgc_5'	5'_gcATTTAGCAATCAATACCTgg_3'	144	-17.45	83.33	66.67	-6.32
EDP32025.1_DS239411_3649872_3650872	DS239411	EDP32025.1	3650872	3651135	-	Zinc finger plus homeodomain, axon guidance protein 1, putative	Bm1_38820	EDP32025.1_DS239411_3649872_3650872	bpa-mir-5364|Bpa0028	124	144	137	144	3'_agTCGGTTATTTGTTATGGAGc_5'	5'_atAATCTGT-ACTGATACCTCc_3'	146	-11.17	78.95	57.89	-6.31
EDP34644.1_DS239198_29480_30480	DS239198	EDP34644.1	28652	29480	+	hypothetical protein	Bm1_25270	EDP34644.1_DS239198_29480_30480	bpa-mir-5364|Bpa0028	87	109	101	109	3'_agtcGGTTATTT-GTTATGGAGc_5'	5'_atttTCTGTAAATTAATACTTCt_3'	145	-10.47	88.89	66.67	-6.3
EDP30736.1_DS239418_1166739_1167739	DS239418	EDP30736.1	1163764	1166739	+	SAP domain containing protein	Bm1_45300	EDP30736.1_DS239418_1166739_1167739	bpa-mir-5364|Bpa0028	696	717	710	717	3'_agtcggttatttgtTATGGAGc_5'	5'_attacttcatcgttATACCTCt_3'	140	-9.93	100	100	-6.3
EDP35581.1_DS238971_7123_8123	DS238971	EDP35581.1	8123	8248	-	hypothetical protein	Bm1_20575	EDP35581.1_DS238971_7123_8123	bpa-mir-5364|Bpa0028	108	130	122	130	3'_agTCG-GTTATTTGTTATGGAgc_5'	5'_caAGCTCGAGATATAATACCTat_3'	147	-17.24	84.21	73.68	-6.29
EDP36161.1_DS238756_15569_16569	DS238756	EDP36161.1	16569	18764	-	Hypothetical 185.2 kDa protein ZK430.1 in chromosome II, putative	Bm1_17665	EDP36161.1_DS238756_15569_16569	bpa-mir-5364|Bpa0028	613	634	626	634	3'_agtcggTTATTTGTTATGGAGc_5'	5'_ttccgaAATAAAAAATACTTCt_3'	156	-13.07	93.33	86.67	-6.27
EDP34065.1_DS239363_20029_21029	DS239363	EDP34065.1	11388	20029	+	MutS domain III family protein	Bm1_28135	EDP34065.1_DS239363_20029_21029	bpa-mir-5364|Bpa0028	778	799	791	799	3'_agtcGGTTATTTGTTATGGAGc_5'	5'_tgtaTTAAGATAAAATATCTCc_3'	142	-9.24	82.35	64.71	-6.25
EDP31836.1_DS239411_2192831_2193831	DS239411	EDP31836.1	2193831	2197813	-	Zinc finger CCCH type domain containing protein 6., putative	Bm1_37875	EDP31836.1_DS239411_2192831_2193831	bpa-mir-5364|Bpa0028	540	563	555	563	3'_agTCGG--TTATTTGTTATGGAGc_5'	5'_taGGCCGTGATGCGAAATACCTCt_3'	155	-17.18	80.95	61.9	-6.25
EDP30278.1_DS239420_112463_113463	DS239420	EDP30278.1	111308	112463	+	peptidyl-prolyl cis-trans isomerase, FKBP-type family protein	Bm1_46725	EDP30278.1_DS239420_112463_113463	bpa-mir-5364|Bpa0028	793	814	807	814	3'_agtcggttaTTTGTTATGGAGc_5'	5'_ttaatttgcAGAATATACCTCt_3'	145	-11.36	83.33	75	-6.25
EDP29685.1_DS239429_254924_255924	DS239429	EDP29685.1	252845	254924	+	putative SH3BGR protein	Bm1_47720	EDP29685.1_DS239429_254924_255924	bpa-mir-5364|Bpa0028	700	721	714	721	3'_agTCGGTTATTTGTTATGGAGc_5'	5'_ttATCAAAGAAAATATACTTCa_3'	144	-10.13	73.68	68.42	-6.25
EDP32000.1_DS239411_3477719_3478719	DS239411	EDP32000.1	3476727	3477719	+	PHD-finger family protein	Bm1_38695	EDP32000.1_DS239411_3477719_3478719	bpa-mir-5364|Bpa0028	347	368	360	368	3'_agtcggttATTTGTTATGGAGc_5'	5'_tgaatattTGAAGAATACCTTc_3'	142	-11.07	92.31	76.92	-6.23
EDP28868.1_DS239568_7922_8922	DS239568	EDP28868.1	8922	14381	-	hypothetical protein	Bm1_54105	EDP28868.1_DS239568_7922_8922	bpa-mir-5364|Bpa0028	245	266	259	266	3'_agtcggTTATTTGTTATGGAGc_5'	5'_gaaaaaAAGATAAGATACCTCa_3'	152	-11.2	80	73.33	-6.23
EDP31774.1_DS239411_1747537_1748537	DS239411	EDP31774.1	1748537	1755672	-	Bromodomain containing protein	Bm1_37580	EDP31774.1_DS239411_1747537_1748537	bpa-mir-5364|Bpa0028	36	59	52	59	3'_agtcggTTAT-TTGT-TATGGAGc_5'	5'_aacttgAAGATAACATATACCTCt_3'	154	-12.15	82.35	82.35	-6.21
EDP31879.1_DS239411_2530060_2531060	DS239411	EDP31879.1	2531060	2535343	-	Probable NADH-ubiquinone oxidoreductase 49 kDa subunit, mitochondrialprecursor , putative	Bm1_38090	EDP31879.1_DS239411_2530060_2531060	bpa-mir-5364|Bpa0028	162	184	176	184	3'_agtCGGT-TATTTGTTATGGAGc_5'	5'_attGTTATGTAGGCAATACTTCg_3'	150	-22.27	94.74	63.16	-6.21
EDP31325.1_DS239413_157910_158910	DS239413	EDP31325.1	156493	157910	+	yrdC domain containing protein	Bm1_41750	EDP31325.1_DS239413_157910_158910	bpa-mir-5364|Bpa0028	896	917	909	917	3'_agtcggTTATTTGTTATGGAGc_5'	5'_tataggAATGGAGAATACCTTa_3'	148	-14.8	93.33	73.33	-6.21
EDP37392.1_DS238190_33839_34839	DS238190	EDP37392.1	32242	33839	+	hypothetical protein	Bm1_11525	EDP37392.1_DS238190_33839_34839	bpa-mir-5364|Bpa0028	181	203	195	203	3'_agtcggtTATT-TGTTATGGAGc_5'	5'_attcattATAACACAATATCTCa_3'	150	-13.76	93.33	86.67	-6.18
EDP39239.1_DS237143_6646_7646	DS237143	EDP39239.1	7646	9945	-	Protein kinase domain containing protein	Bm1_02215	EDP39239.1_DS237143_6646_7646	bpa-mir-5364|Bpa0028	206	227	219	227	3'_agTCGGTTATTTGTTATGGAGc_5'	5'_aaAATTTGTATAAAATATCTCt_3'	140	-7.73	78.95	57.89	-6.17
EDP35387.1_DS239032_2312_3312	DS239032	EDP35387.1	121	2312	+	Cuticle collagen sqt-1, putative	Bm1_21535	EDP35387.1_DS239032_2312_3312	bpa-mir-5364|Bpa0028	195	215	207	215	3'_agtcgGTTATTTGTTATGGAGc_5'	5'_atttaTAAT-GATAATACCTCc_3'	159	-14.89	93.75	75	-6.17
EDP34966.1_DS239124_3094_4094	DS239124	EDP34966.1	4094	4332	-	hypothetical protein	Bm1_23650	EDP34966.1_DS239124_3094_4094	bpa-mir-5364|Bpa0028	770	791	783	791	3'_agtcggTTATTTGTTATGGAGc_5'	5'_tgaaagAATTATCAATACTTCt_3'	148	-10.29	86.67	80	-6.17
EDP35589.1_DS238969_11602_12602	DS238969	EDP35589.1	10123	11602	+	hypothetical protein	Bm1_20540	EDP35589.1_DS238969_11602_12602	bpa-mir-5364|Bpa0028	463	485	478	485	3'_agTCGGT-TATTTGTTATGGAGc_5'	5'_aaAGTCACAGAATTGATGCCTCg_3'	147	-20.09	85	65	-6.16
EDP35353.1_DS239037_10562_11562	DS239037	EDP35353.1	11562	12479	-	reverse transcriptase, putative	Bm1_21710	EDP35353.1_DS239037_10562_11562	bpa-mir-5364|Bpa0028	42	64	56	64	3'_agTCGGTTA-TTTGTTATGGAgc_5'	5'_gaATTTAATGAAAGAATACCTga_3'	147	-13.75	84.21	73.68	-6.14
EDP28936.1_DS239519_29162_30162	DS239519	EDP28936.1	30162	31379	-	conserved hypothetical protein	Bm1_53750	EDP28936.1_DS239519_29162_30162	bpa-mir-5364|Bpa0028	610	631	623	631	3'_agtcgGTTATTTGTTATGGAGc_5'	5'_cattgCATTAATAAATACTTCg_3'	145	-15.05	81.25	75	-6.14
EDP34115.1_DS239359_206123_207123	DS239359	EDP34115.1	207123	208694	-	thioredoxin, putative	Bm1_27930	EDP34115.1_DS239359_206123_207123	bpa-mir-5364|Bpa0028	18	37	29	37	3'_agtCGGTTATTTGTTATGGAGc_5'	5'_gatGTCA--GAGTAATACTTCt_3'	140	-13.67	88.89	61.11	-6.13
EDP31235.1_DS239414_973294_974294	DS239414	EDP31235.1	970778	973294	+	hypothetical protein	Bm1_42710	EDP31235.1_DS239414_973294_974294	bpa-mir-5364|Bpa0028	721	742	734	742	3'_agtcggTTATTTGTTATGGAGc_5'	5'_cgcgagACTCAATAATACCTTc_3'	144	-13.09	86.67	73.33	-6.13
EDP33759.1_DS239387_59033_60033	DS239387	EDP33759.1	57927	59033	+	mucin, putative	Bm1_29785	EDP33759.1_DS239387_59033_60033	bpa-mir-5364|Bpa0028	792	817	810	817	3'_agtcggTTATTTGT----TATGGAGc_5'	5'_aatttgAATGAACAATTCATACCTCa_3'	155	-14.88	78.95	73.68	-6.12
EDP35601.1_DS238966_16331_17331	DS238966	EDP35601.1	14271	16331	+	hypothetical protein	Bm1_20495	EDP35601.1_DS238966_16331_17331	bpa-mir-5364|Bpa0028	705	728	720	728	3'_agTCGGTTATT--TGTTATGGAGc_5'	5'_acATTCATTAACTGTAATACCTTt_3'	143	-12.71	80.95	61.9	-6.1
EDP31402.1_DS239412_230662_231662	DS239412	EDP31402.1	228791	230662	+	hypothetical protein	Bm1_41100	EDP31402.1_DS239412_230662_231662	bpa-mir-5364|Bpa0028	190	209	201	209	3'_agTCGGTTATTTGTTATGGAGc_5'	5'_caAGACA--GAACAATACTTCa_3'	149	-15.24	84.21	73.68	-6.1
EDP35893.1_DS238838_2748_3748	DS238838	EDP35893.1	500	2748	+	PH domain containing protein	Bm1_19015	EDP35893.1_DS238838_2748_3748	bpa-mir-5364|Bpa0028	228	249	221	229	3'_agtcgGTTATTTGTTATGGAGc_5'	5'_ctacaTAATCCAAAATACTTCa_3'	141	-10.15	81.25	68.75	-6.09
EDP30933.1_DS239416_772428_773428	DS239416	EDP30933.1	770530	772428	+	ERG2 and Sigma1 receptor like protein	Bm1_43605	EDP30933.1_DS239416_772428_773428	bpa-mir-5364|Bpa0028	681	705	697	705	3'_agtcGGTTATTTG---TTATGGAGc_5'	5'_gctaTCAAGAAATCGAAATACTTCt_3'	141	-10.31	80	65	-6.09
EDP29843.1_DS239429_1374566_1375566	DS239429	EDP29843.1	1373096	1374566	+	oxidoreductase, short chain dehydrogenase/reductase family protein	Bm1_48505	EDP29843.1_DS239429_1374566_1375566	bpa-mir-5364|Bpa0028	963	985	978	985	3'_agtcgGTTATTTGT-TATGGAGc_5'	5'_aaataTATTAAGCGCATATCTCc_3'	140	-11.11	88.24	64.71	-6.09
EDP35457.1_DS239012_1867_2867	DS239012	EDP35457.1	2867	3367	-	hypothetical protein	Bm1_21205	EDP35457.1_DS239012_1867_2867	bpa-mir-5364|Bpa0028	529	550	542	550	3'_agtcggtTATTTGTTATGGAGc_5'	5'_tatcaacATAATGAATACTTCt_3'	143	-10.08	85.71	78.57	-6.06
EDP29202.1_DS239431_905871_906871	DS239431	EDP29202.1	903852	905871	+	Galactosyltransferase family protein	Bm1_50875	EDP29202.1_DS239431_905871_906871	bpa-mir-5364|Bpa0028	519	540	532	540	3'_agtcggTTATTTGTTATGGAGc_5'	5'_tcataaAATTGAAAATATCTCt_3'	144	-9.35	86.67	73.33	-6.04
EDP28391.1_DS239841_3760_4760	DS239841	EDP28391.1	4760	5341	-	NADH-ubiquinone oxidoreductase B8 subunit , putative	Bm1_56520	EDP28391.1_DS239841_3760_4760	bpa-mir-5364|Bpa0028	122	143	136	143	3'_agTCGGTTATTTGTTATGGAGc_5'	5'_gtAGCTACTGGATTATATCTCa_3'	152	-17.42	89.47	63.16	-6.03
EDP39307.1_DS237100_19284_20284	DS237100	EDP39307.1	7746	19284	+	Copine family protein	Bm1_01885	EDP39307.1_DS237100_19284_20284	bpa-mir-5364|Bpa0028	633	656	650	656	3'_agTCG-GTTAT-TTGTTATGGAGc_5'	5'_gcAGTGCAATACAGTTGTACCTCa_3'	146	-18.71	85.71	66.67	-6
EDP30078.1_DS239429_2709136_2710136	DS239429	EDP30078.1	2706318	2709136	+	huntingtin-interacting protein-1 protein interactor, putative	Bm1_49655	EDP30078.1_DS239429_2709136_2710136	bpa-mir-5364|Bpa0028	236	258	250	258	3'_agtcggtTATT-TGTTATGGAGc_5'	5'_gaaatacATAATACAATACTTCc_3'	150	-12.91	93.33	86.67	-6
EDP38199.1_DS237776_9163_10163	DS237776	EDP38199.1	10163	10342	-	hypothetical protein	Bm1_07440	EDP38199.1_DS237776_9163_10163	bpa-mir-5364|Bpa0028	357	378	371	378	3'_agTCGGTTATTTGTTATGGAGc_5'	5'_cgGGTTAGAAAAATATATCTCg_3'	144	-16.58	84.21	57.89	-5.99
EDP37517.1_DS238106_1537_2537	DS238106	EDP37517.1	751	1537	+	Histone H2A, putative	Bm1_10880	EDP37517.1_DS238106_1537_2537	bpa-mir-5364|Bpa0028	410	431	423	431	3'_agtCGGTTATTTGTTATGGAGc_5'	5'_tttGTTGGTTTTGAATACCTCc_3'	147	-10.81	77.78	55.56	-5.99
EDP35423.1_DS239025_7505_8505	DS239025	EDP35423.1	8505	12123	-	Ubiquitin carboxyl-terminal hydrolase family protein	Bm1_21375	EDP35423.1_DS239025_7505_8505	bpa-mir-5364|Bpa0028	109	130	122	130	3'_agTCGGTTATTTGTTATGGAGc_5'	5'_ttAGATGATAAGAAAGACCTCa_3'	140	-14.61	84.21	68.42	-5.99
EDP32562.1_DS239410_624294_625294	DS239410	EDP32562.1	625294	626795	-	fibroinase precursor, putative	Bm1_36255	EDP32562.1_DS239410_624294_625294	bpa-mir-5364|Bpa0028	747	767	759	767	3'_agtcGGTTATTTGTTATGGAGc_5'	5'_tacaTTAACAAA-AATATCTCa_3'	144	-10.09	88.24	70.59	-5.97
EDP33640.1_DS239391_224023_225023	DS239391	EDP33640.1	220899	224023	+	HMG box family protein	Bm1_30400	EDP33640.1_DS239391_224023_225023	bpa-mir-5364|Bpa0028	695	716	708	716	3'_agTCGGTTATTTGTTATGGAGc_5'	5'_tgAGCATATAAAAAATACATCt_3'	144	-10.13	78.95	78.95	-5.96
EDP28470.1_DS239779_10592_11592	DS239779	EDP28470.1	11592	14096	-	Mitochondrial 39S ribosomal protein L3, putative	Bm1_56120	EDP28470.1_DS239779_10592_11592	bpa-mir-5364|Bpa0028	522	542	535	542	3'_agtcggtTATTTGTTATGGAGc_5'	5'_ctgtttcATTGTC-ATACCTCt_3'	141	-9.23	78.57	71.43	-5.96
EDP31617.1_DS239411_663042_664042	DS239411	EDP31617.1	657906	663042	+	Variant SH3 domain containing protein	Bm1_36810	EDP31617.1_DS239411_663042_664042	bpa-mir-5364|Bpa0028	341	363	356	363	3'_agTCGGTTA-TTTGTTATGGAGc_5'	5'_gaAACCGTTCAAATCATATCTCt_3'	143	-12.52	80	65	-5.95
EDP37608.1_DS238063_593_1593	DS238063	EDP37608.1	330	593	+	hypothetical protein	Bm1_10430	EDP37608.1_DS238063_593_1593	bpa-mir-5364|Bpa0028	352	371	363	371	3'_agTCGGTTATTTGTTATGGAGc_5'	5'_gaAG-TAATCAA-AATACCTTc_3'	144	-10.9	84.21	73.68	-5.92
EDP29205.1_DS239431_921116_922116	DS239431	EDP29205.1	920937	921116	+	Cuticle collagen 1 precursor, putative	Bm1_50890	EDP29205.1_DS239431_921116_922116	bpa-mir-5364|Bpa0028	740	762	755	762	3'_agtcggttattTGT-TATGGAGc_5'	5'_aaatgttgtttGCATATACCTCa_3'	142	-10.61	90.91	81.82	-5.92
EDP38455.1_DS237704_6135_7135	DS237704	EDP38455.1	5241	6135	+	hypothetical protein	Bm1_06200	EDP38455.1_DS237704_6135_7135	bpa-mir-5364|Bpa0028	69	92	85	92	3'_agtcggTTATTTGT--TATGGAGc_5'	5'_ggttagAATAAATGTTATATCTCt_3'	143	-11.41	88.24	70.59	-5.91
EDP34854.1_DS239147_27894_28894	DS239147	EDP34854.1	21989	27894	+	PHD-finger family protein	Bm1_24205	EDP34854.1_DS239147_27894_28894	bpa-mir-5364|Bpa0028	225	245	238	245	3'_agtcggttATTTGTTATGGAGc_5'	5'_tgtactttTTAAC-ATACCTCg_3'	148	-17.02	84.62	84.62	-5.91
EDP38947.1_DS237360_20331_21331	DS237360	EDP38947.1	21331	23600	-	MH1 domain containing protein	Bm1_03725	EDP38947.1_DS237360_20331_21331	bpa-mir-5364|Bpa0028	407	428	421	428	3'_agtcGGTTATTTGTTATGGAGc_5'	5'_attaTTAGAGAAATATACCTCa_3'	150	-12.73	82.35	58.82	-5.9
EDP33265.1_DS239400_2814179_2815179	DS239400	EDP33265.1	2815179	2826597	-	Filamin/ABP280 repeat family protein	Bm1_34195	EDP33265.1_DS239400_2814179_2815179	bpa-mir-5364|Bpa0028	702	722	715	722	3'_agtcggTTATTTGTTATGGAGc_5'	5'_atttagAATAGGC-ATATCTCt_3'	142	-13.22	93.33	73.33	-5.9
EDP32546.1_DS239410_531423_532423	DS239410	EDP32546.1	528520	531423	+	CG1749-PA, putative	Bm1_36180	EDP32546.1_DS239410_531423_532423	bpa-mir-5364|Bpa0028	351	373	366	373	3'_agTCGGTTATT-TGTTATGGAGc_5'	5'_agAGGCAAGAATGCTATACTTCa_3'	147	-12.02	80	70	-5.9
EDP30882.1_DS239416_430952_431952	DS239416	EDP30882.1	428317	430952	+	hypothetical protein	Bm1_43355	EDP30882.1_DS239416_430952_431952	bpa-mir-5364|Bpa0028	147	167	159	167	3'_agtcGGTTATTTGTTATGGAGc_5'	5'_tttcTTAATAGA-AATACTTCa_3'	148	-12	94.12	70.59	-5.89
EDP29377.1_DS239431_2112434_2113434	DS239431	EDP29377.1	2111511	2112434	+	hypothetical protein	Bm1_51750	EDP29377.1_DS239431_2112434_2113434	bpa-mir-5364|Bpa0028	655	674	667	674	3'_agTCGGTTATTTGTTATGGAGc_5'	5'_gaAATCAATAG--GATGCCTCg_3'	141	-20.24	84.21	63.16	-5.88
EDP38660.1_DS237591_3283_4283	DS237591	EDP38660.1	139	3283	+	Troponin T, putative	Bm1_05160	EDP38660.1_DS237591_3283_4283	bpa-mir-5364|Bpa0028	777	798	791	798	3'_agtcGGTTATTTGTTATGGAGc_5'	5'_ttttTCCATATATTATATCTCa_3'	142	-10.81	82.35	64.71	-5.87
EDP33123.1_DS239400_1888802_1889802	DS239400	EDP33123.1	1886126	1888802	+	Probable protein disulfide isomerase A6 precursor, putative	Bm1_33495	EDP33123.1_DS239400_1888802_1889802	bpa-mir-5364|Bpa0028	7	28	20	28	3'_agtcggtTATTTGTTATGGAGc_5'	5'_gattaacACGGAAAATACCTCg_3'	151	-16.83	85.71	71.43	-5.82
EDP31945.1_DS239411_2999655_3000655	DS239411	EDP31945.1	2995288	2999655	+	Degenerin unc-8, putative	Bm1_38420	EDP31945.1_DS239411_2999655_3000655	bpa-mir-5364|Bpa0028	880	901	893	901	3'_agtCG-GTTATTTGTTATGGAgc_5'	5'_aatGCATGATAAG-AATACCTaa_3'	140	-10.95	88.89	72.22	-5.82
EDP37909.1_DS237873_19123_20123	DS237873	EDP37909.1	20123	22661	-	Rab GDP dissociation inhibitor alpha, putative	Bm1_08800	EDP37909.1_DS237873_19123_20123	bpa-mir-5364|Bpa0028	389	410	402	410	3'_agtcGGTTATTTGTTATGGAGc_5'	5'_cattCCTGTTAAAAATACCTTg_3'	146	-15.95	82.35	70.59	-5.81
EDP37825.1_DS237922_14561_15561	DS237922	EDP37825.1	8468	14561	+	Skp1 related (ubiquitin ligase complex component) protein 18-like	Bm1_09270	EDP37825.1_DS237922_14561_15561	bpa-mir-5364|Bpa0028	833	854	846	854	3'_agtcggTTATTTGTTATGGAGc_5'	5'_tagtagAAGAAAAAATACCTTc_3'	148	-11.71	86.67	80	-5.81
EDP36210.1_DS238740_23442_24442	DS238740	EDP36210.1	24442	29224	-	Ulp1 protease family, C-terminal catalytic domain containing protein	Bm1_17440	EDP36210.1_DS238740_23442_24442	bpa-mir-5364|Bpa0028	90	111	104	111	3'_agtcggTTATTTGTTATGGAGc_5'	5'_taatagAATAATAGATACTTCc_3'	144	-10.49	86.67	73.33	-5.81
EDP37865.1_DS237907_11804_12804	DS237907	EDP37865.1	9152	11804	+	conserved hypothetical protein	Bm1_09160	EDP37865.1_DS237907_11804_12804	bpa-mir-5364|Bpa0028	81	105	98	105	3'_agtcGGTTATTTG--T-TATGGAGc_5'	5'_ctctTTGATAAACTAACATATCTCt_3'	140	-10.41	85	65	-5.8
EDP36062.1_DS238799_19865_20865	DS238799	EDP36062.1	20865	22888	-	conserved hypothetical protein	Bm1_18175	EDP36062.1_DS238799_19865_20865	bpa-mir-5364|Bpa0028	612	632	612	620	3'_agtCGGTTATTTGTTATGGAGc_5'	5'_actGCCTCTTGGC-ATACCTCa_3'	149	-16.88	77.78	66.67	-5.79
EDP30299.1_DS239420_236950_237950	DS239420	EDP30299.1	236469	236950	+	RIKEN cDNA 1200011M11, putative	Bm1_46825	EDP30299.1_DS239420_236950_237950	bpa-mir-5364|Bpa0028	827	848	840	848	3'_agTCGGTTATTTGTTATGGAGc_5'	5'_aaATCCTTTGCAGAATACTTCg_3'	140	-16.46	73.68	63.16	-5.79
EDP36514.1_DS238670_63331_64331	DS238670	EDP36514.1	64331	68742	-	serine/threonine protein phosphatase 5, putative	Bm1_15955	EDP36514.1_DS238670_63331_64331	bpa-mir-5364|Bpa0028	245	266	258	266	3'_agTCGGTTATTTGTTATGGAgc_5'	5'_gtAACTGTTGTACAATACCTaa_3'	144	-14.07	83.33	66.67	-5.78
EDP35566.1_DS238973_69219_70219	DS238973	EDP35566.1	68883	69219	+	4930438D12Rik protein, putative	Bm1_20695	EDP35566.1_DS238973_69219_70219	bpa-mir-5364|Bpa0028	626	647	639	647	3'_agtcggTTATTTGTTATGGAGc_5'	5'_tgctggAATAGCAAATATCTCt_3'	144	-11.2	86.67	73.33	-5.77
EDP34094.1_DS239360_49433_50433	DS239360	EDP34094.1	50433	52794	-	conserved hypothetical protein	Bm1_28065	EDP34094.1_DS239360_49433_50433	bpa-mir-5364|Bpa0028	216	236	229	236	3'_agtCGGTTATTTGTTATGGAGc_5'	5'_tttGGCAA-ATACGATATCTCt_3'	145	-13.86	83.33	72.22	-5.77
EDP33610.1_DS239393_1115769_1116769	DS239393	EDP33610.1	1116769	1118738	-	126.9 kDa transcriptional regulatory protein in YSW1-RIB7intergenic region, putative	Bm1_31405	EDP33610.1_DS239393_1115769_1116769	bpa-mir-5364|Bpa0028	977	998	990	998	3'_agtcGGTTATTTGTTATGGAgc_5'	5'_atttCTAAAATAAAATACCTac_3'	142	-11.02	81.25	75	-5.76
EDP32684.1_DS239406_244351_245351	DS239406	EDP32684.1	245351	246567	-	hypothetical protein	Bm1_35105	EDP32684.1_DS239406_244351_245351	bpa-mir-5364|Bpa0028	622	645	638	645	3'_agtcggTTATT--TGTTATGGAGc_5'	5'_ctcttaAATAATTATGATACCTTa_3'	143	-8.94	88.24	70.59	-5.74
EDP30885.1_DS239416_435252_436252	DS239416	EDP30885.1	436252	439668	-	hypothetical protein	Bm1_43370	EDP30885.1_DS239416_435252_436252	bpa-mir-5364|Bpa0028	734	756	748	756	3'_agtcGGT-TATTTGTTATGGAGc_5'	5'_tttcTCATACAAAAAATACCTTc_3'	145	-10.36	83.33	72.22	-5.74
EDP37212.1_DS238301_3855_4855	DS238301	EDP37212.1	388	3855	+	conserved hypothetical protein	Bm1_12385	EDP37212.1_DS238301_3855_4855	bpa-mir-5364|Bpa0028	78	99	92	99	3'_agtcggTTATTTGTTATGGAGc_5'	5'_agataaAGAAAATCATACTTCa_3'	140	-8.09	86.67	66.67	-5.73
EDP39249.1_DS237135_1019_2019	DS237135	EDP39249.1	147	1019	+	Delta5 fatty acid desaturase, putative	Bm1_02155	EDP39249.1_DS237135_1019_2019	bpa-mir-5364|Bpa0028	841	864	856	864	3'_agtcggTTATT-TG-TTATGGAGc_5'	5'_taaaaaGATAAGACGAATACTTCa_3'	142	-10.41	88.24	76.47	-5.72
EDP32007.1_DS239411_3511060_3512060	DS239411	EDP32007.1	3508116	3511060	+	Choline/ethanolamine kinase family protein	Bm1_38730	EDP32007.1_DS239411_3511060_3512060	bpa-mir-5364|Bpa0028	188	209	202	209	3'_agtcgGTTATTTGTTATGGAGc_5'	5'_ctttgCTACAGGCGATATCTCa_3'	141	-16.01	87.5	62.5	-5.72
EDP30900.1_DS239416_538537_539537	DS239416	EDP30900.1	537493	538537	+	conserved hypothetical protein	Bm1_43445	EDP30900.1_DS239416_538537_539537	bpa-mir-5364|Bpa0028	960	981	974	981	3'_agtcggTTATTTGTTATGGAGc_5'	5'_catatgGAAAAATTATACTTCa_3'	140	-7.68	86.67	66.67	-5.72
EDP28990.1_DS239491_9837_10837	DS239491	EDP28990.1	10837	12627	-	Hypothetical RING finger protein C16C10.5 in chromosome III, putative	Bm1_53485	EDP28990.1_DS239491_9837_10837	bpa-mir-5364|Bpa0028	86	106	83	91	3'_agtcGGTTATTTGTTATGGAGc_5'	5'_aactCCAATGAA-GATATCTCt_3'	152	-17.12	94.12	76.47	-5.71
EDP33139.1_DS239400_1976546_1977546	DS239400	EDP33139.1	1977546	1979499	-	hypothetical protein	Bm1_33570	EDP33139.1_DS239400_1976546_1977546	bpa-mir-5364|Bpa0028	889	909	901	909	3'_agTCGGTTATTTGTTATGGAGc_5'	5'_ggAGGATATAAA-AATACCTTg_3'	146	-15.2	78.95	73.68	-5.68
EDP35564.1_DS238973_58859_59859	DS238973	EDP35564.1	59859	61179	-	P40, putative	Bm1_20685	EDP35564.1_DS238973_58859_59859	bpa-mir-5364|Bpa0028	304	326	318	326	3'_agTCGGTTATTTG-TTATGGAGc_5'	5'_atAGTTGCTAACCAAATATCTCc_3'	147	-12.75	85	65	-5.67
EDP38797.1_DS237481_954_1954	DS237481	EDP38797.1	835	954	+	hypothetical protein	Bm1_04470	EDP38797.1_DS237481_954_1954	bpa-mir-5364|Bpa0028	911	932	924	932	3'_agtcgGTTATTTGTTATGGAGc_5'	5'_tgttgTAATTGCTAATACCTTc_3'	141	-11.53	87.5	62.5	-5.65
EDP37299.1_DS238248_1486_2486	DS238248	EDP37299.1	1367	1486	+	hypothetical protein	Bm1_11975	EDP37299.1_DS238248_1486_2486	bpa-mir-5364|Bpa0028	911	932	924	932	3'_agtcgGTTATTTGTTATGGAGc_5'	5'_tgttgTAATTGCTAATACCTTc_3'	141	-11.53	87.5	62.5	-5.65
EDP37248.1_DS238279_24050_25050	DS238279	EDP37248.1	17644	24050	+	Protein kinase domain containing protein	Bm1_12230	EDP37248.1_DS238279_24050_25050	bpa-mir-5364|Bpa0028	249	270	263	270	3'_agtcggttATTTGTTATGGAGc_5'	5'_cttcagttTATTTTATACCTCa_3'	142	-14.34	76.92	69.23	-5.65
EDP30041.1_DS239429_2510600_2511600	DS239429	EDP30041.1	2509960	2510600	+	hypothetical protein	Bm1_49475	EDP30041.1_DS239429_2510600_2511600	bpa-mir-5364|Bpa0028	446	467	459	467	3'_agtcggttatTTGTTATGGAGc_5'	5'_gtattgttctAATAATACCTTt_3'	140	-10.86	100	81.82	-5.64
EDP31483.1_DS239412_758159_759159	DS239412	EDP31483.1	759159	763170	-	SH2 domain containing protein	Bm1_41520	EDP31483.1_DS239412_758159_759159	bpa-mir-5364|Bpa0028	203	224	216	224	3'_agtcggttATTTGTTATGGAGc_5'	5'_acgtattcTAATTAATACCTTt_3'	142	-11.54	92.31	76.92	-5.63
EDP32130.1_DS239411_4341191_4342191	DS239411	EDP32130.1	4342191	4344933	-	Fibroblast growth factor family protein	Bm1_39340	EDP32130.1_DS239411_4341191_4342191	bpa-mir-5364|Bpa0028	541	560	552	560	3'_agtcGGTTATTTGTTATGGAGc_5'	5'_tttaTCAGT--TCAATACCTCa_3'	151	-18.14	82.35	70.59	-5.62
EDP29977.1_DS239429_2143804_2144804	DS239429	EDP29977.1	2143107	2143804	+	hypothetical protein	Bm1_49155	EDP29977.1_DS239429_2143804_2144804	bpa-mir-5364|Bpa0028	57	79	71	79	3'_agtcGGTTAT-TTGTTATGGAGc_5'	5'_gttcCCTGTATAAAAATACTTCc_3'	145	-11.03	83.33	72.22	-5.62
EDP29272.1_DS239431_1366506_1367506	DS239431	EDP29272.1	1363212	1366506	+	glutaredoxin-related protein	Bm1_51225	EDP29272.1_DS239431_1366506_1367506	bpa-mir-5364|Bpa0028	849	871	863	871	3'_agtcggTTAT-TTGTTATGGAGc_5'	5'_cttttaAATGTAGCAATATCTCg_3'	147	-18.76	93.75	75	-5.62
EDP34120.1_DS239359_252722_253722	DS239359	EDP34120.1	253722	258238	-	EF-1 guanine nucleotide exchange domain containing protein	Bm1_27955	EDP34120.1_DS239359_252722_253722	bpa-mir-5364|Bpa0028	654	675	667	675	3'_agtcGGTTATTTGTTATGGAGc_5'	5'_ttgaCCAGTCTGAAATACCTTg_3'	142	-19.96	82.35	64.71	-5.61
EDP31514.1_DS239411_21489_22489	DS239411	EDP31514.1	20118	21489	+	Resistance to inhibitors of cholinesterase protein 3, putative	Bm1_36295	EDP31514.1_DS239411_21489_22489	bpa-mir-5364|Bpa0028	623	644	636	644	3'_agTCGGTTATTTGTTATGGAGc_5'	5'_tgAATTAAAATAAAATATCTCt_3'	144	-8.06	78.95	63.16	-5.6
EDP33992.1_DS239370_21587_22587	DS239370	EDP33992.1	19302	21587	+	hypothetical protein	Bm1_28520	EDP33992.1_DS239370_21587_22587	bpa-mir-5364|Bpa0028	672	692	684	692	3'_agTCGGTTATTTGTTATGGAGc_5'	5'_ggAGTAAATTGA-AATACTTCa_3'	146	-10.12	84.21	68.42	-5.59
EDP36010.1_DS238808_18629_19629	DS238808	EDP36010.1	19629	20223	-	hypothetical protein	Bm1_18425	EDP36010.1_DS238808_18629_19629	bpa-mir-5364|Bpa0028	523	546	539	546	3'_agtCGGTTAT--TTGTTATGGAGc_5'	5'_aatGCAAATACTTATGATACTTCt_3'	142	-8.48	80	65	-5.58
EDP30026.1_DS239429_2397029_2398029	DS239429	EDP30026.1	2398029	2398766	-	Myosin VI, putative	Bm1_49400	EDP30026.1_DS239429_2397029_2398029	bpa-mir-5364|Bpa0028	345	366	358	366	3'_agtcgGTTATTTGTTATGGAGc_5'	5'_tgaaaTGATGAGAAATACCTCa_3'	161	-13.94	93.75	68.75	-5.58
EDP34497.1_DS239221_181585_182585	DS239221	EDP34497.1	180435	181585	+	Thrombospondin type 1 domain containing protein	Bm1_26125	EDP34497.1_DS239221_181585_182585	bpa-mir-5364|Bpa0028	183	205	197	205	3'_agtCGGTT-ATTTGTTATGGAGc_5'	5'_attGTTAATTACTTAATACTTCt_3'	142	-12	84.21	63.16	-5.57
EDP31218.1_DS239414_908433_909433	DS239414	EDP31218.1	907509	908433	+	hypothetical protein	Bm1_42625	EDP31218.1_DS239414_908433_909433	bpa-mir-5364|Bpa0028	278	299	275	282	3'_agtcgGTTATTTGTTATGGAGc_5'	5'_cttcaCTATATGAAGTACCTCt_3'	141	-12.74	81.25	68.75	-5.57
EDP39157.1_DS237200_8768_9768	DS237200	EDP39157.1	9768	13317	-	erythroblast macrophage protein EMP, putative	Bm1_02660	EDP39157.1_DS237200_8768_9768	bpa-mir-5364|Bpa0028	231	255	245	253	3'_agtCGGT-TATTTGT--TATGGAGc_5'	5'_tttGACACATTAACAATATATCTCt_3'	141	-9.6	76.19	71.43	-5.56
EDP34155.1_DS239356_34210_35210	DS239356	EDP34155.1	35210	35563	-	Zinc finger, C2H2 type family protein	Bm1_27625	EDP34155.1_DS239356_34210_35210	bpa-mir-5364|Bpa0028	491	512	505	512	3'_agTCGGTTATTTGTTATGGAGc_5'	5'_ttAGTTCAAGAAGGATACTTCa_3'	144	-13.88	84.21	57.89	-5.55
EDP33813.1_DS239384_65212_66212	DS239384	EDP33813.1	62375	65212	+	O-fucosylpeptide 3-beta-N- acetylglucosaminyltransferase, putative	Bm1_29470	EDP33813.1_DS239384_65212_66212	bpa-mir-5364|Bpa0028	6	28	20	28	3'_agtcgGTTA-TTTGTTATGGAGc_5'	5'_tgctgTGATGAAGCAATACTTCa_3'	148	-15.27	94.12	70.59	-5.55
EDP31248.1_DS239414_1037355_1038355	DS239414	EDP31248.1	1035019	1037355	+	WD domain, G-beta repeat	Bm1_42780	EDP31248.1_DS239414_1037355_1038355	bpa-mir-5364|Bpa0028	927	950	942	950	3'_agTCGGTT-ATT-TGTTATGGAgc_5'	5'_ctAGCAAAGTAAGGGAATACCTga_3'	142	-15.56	80	75	-5.55
EDP28288.1_DS239908_1_517	DS239908	EDP28288.1	517	1663	-	hypothetical protein	Bm1_57030	EDP28288.1_DS239908_1_517	bpa-mir-5364|Bpa0028	431	452	444	452	3'_agtcggtTATTTGTTATGGAGc_5'	5'_attttgtGTAAAAAATACTTCt_3'	147	-8.94	92.86	78.57	-5.54
EDP28635.1_DS239682_3161_4161	DS239682	EDP28635.1	1717	3161	+	Transmembrane protein, putative	Bm1_55295	EDP28635.1_DS239682_3161_4161	bpa-mir-5364|Bpa0028	30	53	45	53	3'_agTC-GGTTATTT-GTTATGGAGc_5'	5'_gtAGTTTGATAAAGGAATACTTCa_3'	146	-12.8	85.71	66.67	-5.53
EDP39250.1_DS237135_702_1702	DS237135	EDP39250.1	1702	5568	-	signal peptide peptidase family protein	Bm1_02160	EDP39250.1_DS237135_702_1702	bpa-mir-5364|Bpa0028	77	97	90	97	3'_agtcggTTATTTGTTATGGAGc_5'	5'_cacgaaAATATAC-ATACTTCt_3'	142	-10.63	86.67	80	-5.52
EDP32073.1_DS239411_4008512_4009512	DS239411	EDP32073.1	4006936	4008512	+	CG13926-PA, putative	Bm1_39055	EDP32073.1_DS239411_4008512_4009512	bpa-mir-5364|Bpa0028	395	416	409	416	3'_agtcggTTATTTGTTATGGAGc_5'	5'_ggtttaAATGAATTATACTTCc_3'	148	-10.75	93.33	73.33	-5.51
EDP36085.1_DS238784_2586_3586	DS238784	EDP36085.1	963	2586	+	hypothetical protein	Bm1_18050	EDP36085.1_DS238784_2586_3586	bpa-mir-5364|Bpa0028	5	29	21	29	3'_agTCGGTTAT-TTG--TTATGGAGc_5'	5'_gaAGTAAACACAACAAAATACTTCt_3'	142	-10.61	77.27	68.18	-5.5
EDP34772.1_DS239157_79081_80081	DS239157	EDP34772.1	75100	79081	+	Protein C20orf54 homolog, putative	Bm1_24570	EDP34772.1_DS239157_79081_80081	bpa-mir-5364|Bpa0028	698	719	696	704	3'_agtcGGTTATTTGTTATGGAGc_5'	5'_tactTCATTTACCAATACTTCa_3'	146	-11.29	82.35	70.59	-5.5
EDP31846.1_DS239411_2288985_2289985	DS239411	EDP31846.1	2285871	2288985	+	initiation factor 2-associated protein., putative	Bm1_37925	EDP31846.1_DS239411_2288985_2289985	bpa-mir-5364|Bpa0028	891	912	905	912	3'_agTCGGTTATTTGTTATGGAGc_5'	5'_aaAGCTGCAGTTTCATACCTCa_3'	144	-13.94	73.68	52.63	-5.49
EDP36476.1_DS238678_85794_86794	DS238678	EDP36476.1	86794	89555	-	hypothetical protein	Bm1_16145	EDP36476.1_DS238678_85794_86794	bpa-mir-5364|Bpa0028	474	496	489	496	3'_agtCGGT-TATTTGTTATGGAGc_5'	5'_catGTTACACATACCATACCTCa_3'	154	-11.59	78.95	68.42	-5.48
EDP35787.1_DS238885_9236_10236	DS238885	EDP35787.1	10236	10470	-	muscle attachment abnormal protein 1, isoform b, putative	Bm1_19560	EDP35787.1_DS238885_9236_10236	bpa-mir-5364|Bpa0028	394	415	408	415	3'_agtcggTTATTTGTTATGGAGc_5'	5'_tatttaAGAAAATTATATCTCa_3'	140	-8.54	86.67	66.67	-5.48
EDP32371.1_DS239411_5976327_5977327	DS239411	EDP32371.1	5977327	5981980	-	Glycosyl transferase family 8 protein	Bm1_40530	EDP32371.1_DS239411_5976327_5977327	bpa-mir-5364|Bpa0028	630	651	644	651	3'_agTCGGTTATTTGTTATGGAGc_5'	5'_tgAATTGATAACTCATACTTCa_3'	144	-7.23	84.21	57.89	-5.48
EDP37683.1_DS238001_947_1947	DS238001	EDP37683.1	1947	4087	-	Patatin-like phospholipase family protein	Bm1_10055	EDP37683.1_DS238001_947_1947	bpa-mir-5364|Bpa0028	64	84	76	84	3'_agtcggtTATTTGTTATGGAGc_5'	5'_tttttatATAGA-AATACTTCt_3'	141	-8.4	92.86	78.57	-5.47
EDP32120.1_DS239411_4298711_4299711	DS239411	EDP32120.1	4296467	4298711	+	nuclear receptor NHR-67, putative	Bm1_39290	EDP32120.1_DS239411_4298711_4299711	bpa-mir-5364|Bpa0028	495	517	510	517	3'_agTC-GGTTATTTGTTATGGAGc_5'	5'_gaAGTTTGTTTAGCTATACCTCg_3'	151	-17.96	80	60	-5.47
EDP28315.1_DS239891_4440_5440	DS239891	EDP28315.1	56	4440	+	G-patch domain containing protein	Bm1_56890	EDP28315.1_DS239891_4440_5440	bpa-mir-5364|Bpa0028	823	844	837	844	3'_agTCGGTTATTTGTTATGGAGc_5'	5'_tgAGGTAAACAAAGATACTTCg_3'	144	-16.54	78.95	63.16	-5.47
EDP30976.1_DS239416_1109336_1110336	DS239416	EDP30976.1	1104585	1109336	+	hypothetical protein	Bm1_43820	EDP30976.1_DS239416_1109336_1110336	bpa-mir-5364|Bpa0028	335	355	347	355	3'_agtcgGTTATTTGTTATGGAGc_5'	5'_tttcaCTATAAA-AATATCTCt_3'	147	-10.91	87.5	81.25	-5.45
EDP28785.1_DS239600_16308_17308	DS239600	EDP28785.1	17308	23112	-	hypothetical protein	Bm1_54560	EDP28785.1_DS239600_16308_17308	bpa-mir-5364|Bpa0028	762	784	777	784	3'_agtcgGTTATTTGT-TATGGAGc_5'	5'_acttgCAATACCTATATATCTCc_3'	140	-10.55	82.35	70.59	-5.45
EDP30209.1_DS239421_115784_116784	DS239421	EDP30209.1	114574	115784	+	bZIP transcription factor family protein	Bm1_47240	EDP30209.1_DS239421_115784_116784	bpa-mir-5364|Bpa0028	261	284	276	284	3'_agtcggTTATTTG--TTATGGAGc_5'	5'_caccagAATGAACAAAATATCTCg_3'	147	-20.79	88.24	76.47	-5.44
EDP34514.1_DS239217_8573_9573	DS239217	EDP34514.1	952	8573	+	metallopeptidase family M24 containing protein	Bm1_25885	EDP34514.1_DS239217_8573_9573	bpa-mir-5364|Bpa0028	427	450	443	450	3'_agtcggTTA-TTTGT-TATGGAGc_5'	5'_atcttgGATAAAACACATACCTTc_3'	142	-11.4	88.24	76.47	-5.41
EDP33555.1_DS239393_774903_775903	DS239393	EDP33555.1	775903	777605	-	heterogeneous nuclear ribonucleoprotein A1,putative	Bm1_31130	EDP33555.1_DS239393_774903_775903	bpa-mir-5364|Bpa0028	696	716	709	716	3'_agTCGGTTATTTGTTATGGAGc_5'	5'_gtGGTCAA-ATATTATACCTCg_3'	158	-19.01	84.21	68.42	-5.41
EDP37481.1_DS238124_11227_12227	DS238124	EDP37481.1	8217	11227	+	SAND family protein	Bm1_11065	EDP37481.1_DS238124_11227_12227	bpa-mir-5364|Bpa0028	162	183	175	183	3'_agTCGGTTATTTGTTATGGAGc_5'	5'_tgAATTAATTGAAAATACTTCa_3'	148	-10.25	84.21	63.16	-5.4
EDP29294.1_DS239431_1526954_1527954	DS239431	EDP29294.1	1524924	1526954	+	Sulfotransferase domain containing protein	Bm1_51335	EDP29294.1_DS239431_1526954_1527954	bpa-mir-5364|Bpa0028	228	249	233	241	3'_agTCGGTTAT-TTGTTATGGAGc_5'	5'_atAG-TAATACCACAATACCTCa_3'	165	-18.45	85	80	-5.4
EDP28175.1_DS239990_127_1127	DS239990	EDP28175.1	1127	4126	-	glycosyl transferase, group 1 family protein	Bm1_57590	EDP28175.1_DS239990_127_1127	bpa-mir-5364|Bpa0028	349	370	362	370	3'_agTCGGTTATTTGTTATGGAGc_5'	5'_gaAATTATTAGGGAATACCTTt_3'	144	-12.01	84.21	57.89	-5.38
EDP36847.1_DS238507_104473_105473	DS238507	EDP36847.1	101813	104473	+	Helix-loop-helix DNA-binding domain containing protein	Bm1_14345	EDP36847.1_DS238507_104473_105473	bpa-mir-5364|Bpa0028	598	618	610	618	3'_agtcggTTATTTGTTATGGAGc_5'	5'_acaatgAATAGA-AATACCTTa_3'	146	-14.44	93.33	80	-5.36
EDP31345.1_DS239413_314428_315428	DS239413	EDP31345.1	306980	314428	+	Copper type II ascorbate-dependent monooxygenase, C-terminal domain containing protein	Bm1_41845	EDP31345.1_DS239413_314428_315428	bpa-mir-5364|Bpa0028	827	849	842	849	3'_agtcggTTATTTGT-TATGGAGc_5'	5'_taacaaAATCAACATATACTTCt_3'	147	-10.45	87.5	81.25	-5.36
EDP28400.1_DS239834_2656_3656	DS239834	EDP28400.1	1871	2656	+	chaperonin-10 kDa, putative	Bm1_56470	EDP28400.1_DS239834_2656_3656	bpa-mir-5364|Bpa0028	448	471	464	471	3'_agTCGGTTAT--TTGTTATGGAGc_5'	5'_agAGTGACTAACAACCATACCTTa_3'	143	-10.88	76.19	66.67	-5.35
EDP33432.1_DS239393_43884_44884	DS239393	EDP33432.1	43085	43884	+	hypothetical protein	Bm1_30545	EDP33432.1_DS239393_43884_44884	bpa-mir-5364|Bpa0028	216	238	231	238	3'_agTCGGTTATTTGT-TATGGAGc_5'	5'_taAGATAATGAAAATATATCTCt_3'	151	-13.11	85	70	-5.34
EDP38290.1_DS237744_29322_30322	DS237744	EDP38290.1	25617	29322	+	hypothetical protein	Bm1_06995	EDP38290.1_DS237744_29322_30322	bpa-mir-5364|Bpa0028	679	701	694	701	3'_agTCGGTTA-TTTGTTATGGAGc_5'	5'_aaAGACTATCAAAATATACCTTc_3'	143	-10.3	75	70	-5.32
EDP32903.1_DS239400_513635_514635	DS239400	EDP32903.1	514635	515977	-	Rnf3 protein, putative	Bm1_32395	EDP32903.1_DS239400_513635_514635	bpa-mir-5364|Bpa0028	53	74	66	74	3'_agtcggTTATTTGTTATGGAgc_5'	5'_atttgaAGAAAAAAATACCTat_3'	140	-7.96	85.71	78.57	-5.32
EDP37702.1_DS237990_2260_3260	DS237990	EDP37702.1	3260	4470	-	hypothetical protein	Bm1_09960	EDP37702.1_DS237990_2260_3260	bpa-mir-5364|Bpa0028	663	684	677	684	3'_agTCGGTTATTTGTTATGGAGc_5'	5'_atAGTGAAATGATGATGCCTCc_3'	144	-14.12	84.21	57.89	-5.31
EDP30497.1_DS239419_793518_794518	DS239419	EDP30497.1	794518	796837	-	Nematode cuticle collagen N-terminal domain containing protein	Bm1_46400	EDP30497.1_DS239419_793518_794518	bpa-mir-5364|Bpa0028	373	394	386	394	3'_agtCGGTTATTTGTTATGGAgc_5'	5'_cttGTTAGCAAAGAATACCTgc_3'	147	-15.16	88.24	70.59	-5.31
EDP31181.1_DS239414_694344_695344	DS239414	EDP31181.1	689809	694344	+	Veph-A, putative	Bm1_42440	EDP31181.1_DS239414_694344_695344	bpa-mir-5364|Bpa0028	311	332	324	332	3'_agTCGGTTATTTGTTATGGAGc_5'	5'_ttATTCTTTGGAAAATACTTCa_3'	140	-10.07	78.95	57.89	-5.3
EDP32877.1_DS239400_341655_342655	DS239400	EDP32877.1	342655	346907	-	conserved hypothetical protein	Bm1_32260	EDP32877.1_DS239400_341655_342655	bpa-mir-5364|Bpa0028	427	448	441	448	3'_agtcgGTTATTTGTTATGGAGc_5'	5'_actcaCATTATATTATACCTTa_3'	141	-7.88	81.25	68.75	-5.29
EDP33183.1_DS239400_2256544_2257544	DS239400	EDP33183.1	2254087	2256544	+	Neuronal calcium sensor family protein 1, putative	Bm1_33785	EDP33183.1_DS239400_2256544_2257544	bpa-mir-5364|Bpa0028	184	205	197	205	3'_agTCGGTTATTTGTTATGGAGc_5'	5'_tcAGATGTGGAAAAATACTTCg_3'	140	-18.32	78.95	57.89	-5.28
EDP30003.1_DS239429_2277064_2278064	DS239429	EDP30003.1	2276804	2277064	+	hypothetical protein	Bm1_49285	EDP30003.1_DS239429_2277064_2278064	bpa-mir-5364|Bpa0028	417	438	431	438	3'_agTCGGTTATTTGTTATGGAGc_5'	5'_taATCAAAAGGATGATACTTCc_3'	144	-9.98	84.21	57.89	-5.28
EDP37582.1_DS238077_1727_2727	DS238077	EDP37582.1	1269	1727	+	hypothetical protein	Bm1_10545	EDP37582.1_DS238077_1727_2727	bpa-mir-5364|Bpa0028	747	768	761	768	3'_agtcgGTTATTTGTTATGGAGc_5'	5'_tgatgTAACCAACGATACTTCg_3'	145	-19.33	87.5	68.75	-5.25
EDP29951.1_DS239429_1957545_1958545	DS239429	EDP29951.1	1958545	1960210	-	hypothetical protein	Bm1_49035	EDP29951.1_DS239429_1957545_1958545	bpa-mir-5364|Bpa0028	792	813	805	813	3'_agTCGGTTATTTGTTATGGAgc_5'	5'_atAACCGACAAATAATATCTgt_3'	140	-16.43	88.89	72.22	-5.24
EDP38209.1_DS237776_33816_34816	DS237776	EDP38209.1	32900	33816	+	hypothetical protein	Bm1_07490	EDP38209.1_DS237776_33816_34816	bpa-mir-5364|Bpa0028	136	158	151	158	3'_agTCGGTTATT-TGTTATGGAGc_5'	5'_ttGGGTATTAATAATATACCTCa_3'	151	-13.6	75	65	-5.23
EDP38647.1_DS237603_29799_30799	DS237603	EDP38647.1	30799	30933	-	hypothetical protein	Bm1_05270	EDP38647.1_DS237603_29799_30799	bpa-mir-5364|Bpa0028	814	836	828	836	3'_agtcggTTAT-TTGTTATGGAGc_5'	5'_aaatgaAGTGCAACAATACTTCt_3'	147	-13.31	93.75	75	-5.21
EDP37090.1_DS238390_1690_2690	DS238390	EDP37090.1	1505	1690	+	hypothetical protein	Bm1_13020	EDP37090.1_DS238390_1690_2690	bpa-mir-5364|Bpa0028	542	564	556	564	3'_agTCGGTTA-TTTGTTATGGAGc_5'	5'_gaAGCTACTGGAAGAATACTTCg_3'	151	-19.82	85	70	-5.21
EDP30367.1_DS239419_17657_18657	DS239419	EDP30367.1	15351	17657	+	RE40412p, putative	Bm1_45735	EDP30367.1_DS239419_17657_18657	bpa-mir-5364|Bpa0028	516	537	529	537	3'_agtcggttatttgTTATGGAGc_5'	5'_catcttttctttgAATACCTCt_3'	145	-9.37	100	100	-5.21
EDP30326.1_DS239420_436430_437430	DS239420	EDP30326.1	433081	436430	+	hypothetical protein	Bm1_46970	EDP30326.1_DS239420_436430_437430	bpa-mir-5364|Bpa0028	124	146	139	146	3'_agtcggTTATTT-GTTATGGAGc_5'	5'_tgtggaAATAAGCCTATATCTCc_3'	143	-12.29	87.5	75	-5.21
EDP38980.1_DS237336_2628_3628	DS237336	EDP38980.1	2335	2628	+	hypothetical protein	Bm1_03555	EDP38980.1_DS237336_2628_3628	bpa-mir-5364|Bpa0028	883	905	897	905	3'_agtcgGTTA-TTTGTTATGGAGc_5'	5'_ttgtaCATTAAAAGAATACCTTa_3'	144	-10.75	82.35	76.47	-5.19
EDP35392.1_DS239032_30726_31726	DS239032	EDP35392.1	31726	41581	-	double-strand break repair protein mre-11, putative	Bm1_21560	EDP35392.1_DS239032_30726_31726	bpa-mir-5364|Bpa0028	600	624	595	603	3'_agtcGGTTAT--TTG-TTATGGAGc_5'	5'_atttTCAATGGTAACAAATACTTCa_3'	144	-13.45	85	70	-5.18
EDP31650.1_DS239411_838405_839405	DS239411	EDP31650.1	837511	838405	+	IFT20, putative	Bm1_36980	EDP31650.1_DS239411_838405_839405	bpa-mir-5364|Bpa0028	438	459	452	459	3'_agtcggTTATTTGTTATGGAGc_5'	5'_aaactgAATAGTCGATACTTCg_3'	148	-19.37	93.33	73.33	-5.18
EDP34927.1_DS239132_12711_13711	DS239132	EDP34927.1	11330	12711	+	hypothetical protein	Bm1_23840	EDP34927.1_DS239132_12711_13711	bpa-mir-5364|Bpa0028	930	951	943	951	3'_agtCGGTTATTTGTTATGGAGc_5'	5'_cctGCAATTTTGCAATACTTCt_3'	143	-14.45	77.78	66.67	-5.17
EDP31211.1_DS239414_889836_890836	DS239414	EDP31211.1	890836	891675	-	Conserved hypothetical protein, putative	Bm1_42590	EDP31211.1_DS239414_889836_890836	bpa-mir-5364|Bpa0028	522	542	535	542	3'_agtCGGTTATTTGTTATGGAGc_5'	5'_agcGTTAATAGA-GATACCTTt_3'	149	-16.08	94.44	66.67	-5.16
EDP39390.1_DS237064_1015_2015	DS237064	EDP39390.1	85	1015	+	Beta-glucuronidase precursor, putative	Bm1_01460	EDP39390.1_DS237064_1015_2015	bpa-mir-5364|Bpa0028	387	408	401	408	3'_agtcggTTATTTGTTATGGAGc_5'	5'_aaaaaaATTGAATCATACTTCa_3'	140	-7.93	86.67	66.67	-5.15
EDP29650.1_DS239429_46965_47965	DS239429	EDP29650.1	45186	46965	+	Dual specificity phosphatase, catalytic domain containing protein	Bm1_47545	EDP29650.1_DS239429_46965_47965	bpa-mir-5364|Bpa0028	751	771	763	771	3'_agTCGGTTATTTGTTATGGAGc_5'	5'_aaAGCAAATATG-AATATCTCt_3'	150	-12.17	84.21	73.68	-5.14
EDP30186.1_DS239427_1513_2513	DS239427	EDP30186.1	316	1513	+	LD18634p, putative	Bm1_47525	EDP30186.1_DS239427_1513_2513	bpa-mir-5364|Bpa0028	928	949	942	949	3'_agtcggTTATTTGTTATGGAGc_5'	5'_ggtcaaAATGAGAGATACTTCt_3'	144	-13	93.33	66.67	-5.11
EDP36624.1_DS238623_5583_6583	DS238623	EDP36624.1	6583	6711	-	hypothetical protein	Bm1_15355	EDP36624.1_DS238623_5583_6583	bpa-mir-5364|Bpa0028	22	42	35	42	3'_agtCGGTTATTTGTTATGGAGc_5'	5'_aacGTAAGTAGAT-ATACTTCt_3'	141	-12.47	88.89	61.11	-5.1
EDP29982.1_DS239429_2154862_2155862	DS239429	EDP29982.1	2154157	2154862	+	NADH-ubiquinone oxidoreductase 15 kDa subunit, putative	Bm1_49180	EDP29982.1_DS239429_2154862_2155862	bpa-mir-5364|Bpa0028	133	155	148	155	3'_agtcggTTATTTGT-TATGGAGc_5'	5'_gatttaAATTCTCGTATACCTCt_3'	143	-9.45	75	68.75	-5.1
EDP30510.1_DS239419_862069_863069	DS239419	EDP30510.1	860110	862069	+	Probable malate dehydrogenase, mitochondrial precursor , putative	Bm1_46465	EDP30510.1_DS239419_862069_863069	bpa-mir-5364|Bpa0028	152	173	165	173	3'_agtcggttaTTTGTTATGGAGc_5'	5'_tattatttgAAGTAATACCTTt_3'	141	-11.57	100	75	-5.09
EDP38294.1_DS237744_43721_44721	DS237744	EDP38294.1	44721	49145	-	hypothetical protein	Bm1_07015	EDP38294.1_DS237744_43721_44721	bpa-mir-5364|Bpa0028	620	641	634	641	3'_agtcggttaTTTGTTATGGAGc_5'	5'_tatttttcgAATTGATACCTCt_3'	149	-9.72	91.67	75	-5.07
EDP31074.1_DS239416_1950002_1951002	DS239416	EDP31074.1	1951002	1951705	-	hypothetical protein	Bm1_44310	EDP31074.1_DS239416_1950002_1951002	bpa-mir-5364|Bpa0028	35	57	50	57	3'_agtcgGTTATTTGT-TATGGAGc_5'	5'_ttctgCATTTAATATATATCTCg_3'	140	-16.92	82.35	70.59	-5.07
EDP29663.1_DS239429_147132_148132	DS239429	EDP29663.1	143610	147132	+	La domain containing protein	Bm1_47610	EDP29663.1_DS239429_147132_148132	bpa-mir-5364|Bpa0028	556	577	569	577	3'_agtcgGTTATTTGTTATGGAGc_5'	5'_gtatgCGTTATTCAATACTTCg_3'	141	-17.8	81.25	68.75	-5.05
EDP39139.1_DS237217_25375_26375	DS237217	EDP39139.1	22318	25375	+	conserved hypothetical protein	Bm1_02745	EDP39139.1_DS237217_25375_26375	bpa-mir-5364|Bpa0028	773	794	766	774	3'_agTCGGTTATTTGTTATGGAGc_5'	5'_caAGACAGTTAACTGTATCTCa_3'	140	-14.71	84.21	68.42	-5.03
EDP38824.1_DS237447_1_278	DS237447	EDP38824.1	278	2380	-	endonuclease G, mitochondrial precursor, putative	Bm1_04330	EDP38824.1_DS237447_1_278	bpa-mir-5364|Bpa0028	236	257	249	257	3'_agtcggTTATTTGTTATGGAGc_5'	5'_taattaAGTCATTAATACTTCg_3'	140	-18.39	86.67	66.67	-5
EDP38777.1_DS237500_2259_3259	DS237500	EDP38777.1	1192	2259	+	conserved hypothetical protein	Bm1_04575	EDP38777.1_DS237500_2259_3259	bpa-mir-5364|Bpa0028	388	410	403	410	3'_agTCGGTTAT--TTGTTATGGAGc_5'	5'_atAG-TAATAATAGCTATACCTTt_3'	141	-12.87	80.95	66.67	-4.97
EDP36624.1_DS238623_5583_6583	DS238623	EDP36624.1	6583	6711	-	hypothetical protein	Bm1_15355	EDP36624.1_DS238623_5583_6583	bpa-mir-5364|Bpa0028	79	100	100	108	3'_agTC-GGTTATTTGTTATGGAGc_5'	5'_gcAGTTTGATAAA-AATACTTCa_3'	149	-13.97	90	70	-4.97
EDP32016.1_DS239411_3581118_3582118	DS239411	EDP32016.1	3582118	3585640	-	protein C33A11.1, putative	Bm1_38775	EDP32016.1_DS239411_3581118_3582118	bpa-mir-5364|Bpa0028	363	386	362	370	3'_agTCGGTTATT--TGTTATGGAGc_5'	5'_atATCTAATTGCTATCATACCTCa_3'	151	-12.39	76.19	61.9	-4.97
EDP38101.1_DS237815_51360_52360	DS237815	EDP38101.1	52360	58365	-	Neurotransmitter-gated ion-channel ligand binding domain containing protein	Bm1_07990	EDP38101.1_DS237815_51360_52360	bpa-mir-5364|Bpa0028	874	895	887	895	3'_agTCGGTTATTTG-TTATGGAGc_5'	5'_agAG-TAATTATCGAATATCTCa_3'	141	-9.97	80	70	-4.96
EDP35672.1_DS238935_146_1146	DS238935	EDP35672.1	1146	2268	-	hypothetical protein	Bm1_20130	EDP35672.1_DS238935_146_1146	bpa-mir-5364|Bpa0028	469	493	485	493	3'_agtcGGTTAT---TTGTTATGGAGc_5'	5'_cttaCCATTACCGGGGAATACCTCc_3'	149	-14.79	75	65	-4.95
EDP36392.1_DS238693_26012_27012	DS238693	EDP36392.1	25395	26012	+	hypothetical protein	Bm1_16525	EDP36392.1_DS238693_26012_27012	bpa-mir-5364|Bpa0028	845	868	860	868	3'_agTCGGTTATT--TGTTATGGAGc_5'	5'_acAACAAATGAGGAAAATACCTTg_3'	143	-17.69	76.19	66.67	-4.94
EDP29898.1_DS239429_1670962_1671962	DS239429	EDP29898.1	1671962	1672883	-	hypothetical protein	Bm1_48775	EDP29898.1_DS239429_1670962_1671962	bpa-mir-5364|Bpa0028	166	185	177	185	3'_agtcGGTTATTTGTTATGGAGc_5'	5'_atttCTAATGA--AATATCTCg_3'	143	-17.95	88.24	70.59	-4.89
EDP34097.1_DS239359_13912_14912	DS239359	EDP34097.1	12827	13912	+	conserved hypothetical protein	Bm1_27840	EDP34097.1_DS239359_13912_14912	bpa-mir-5364|Bpa0028	48	69	62	69	3'_agTCGGTTATTTGTTATGGAGc_5'	5'_atAGGCAGGACAGCATATCTCt_3'	140	-14.95	73.68	63.16	-4.88
EDP28627.1_DS239688_9172_10172	DS239688	EDP28627.1	3279	9172	+	celfurPC protein, putative	Bm1_55335	EDP28627.1_DS239688_9172_10172	bpa-mir-5364|Bpa0028	214	236	229	236	3'_agtcGGTTATTTGT-TATGGAGc_5'	5'_aactTTAACAAATGTATACTTCc_3'	141	-7.03	88.89	61.11	-4.88
EDP37554.1_DS238090_1043_2043	DS238090	EDP37554.1	383	1043	+	Hypothetical 20.9 kDa protein in PLB1-HXT2 intergenic region, putative	Bm1_10660	EDP37554.1_DS238090_1043_2043	bpa-mir-5364|Bpa0028	353	374	367	374	3'_agTCGGTTATTTGTTATGGAGc_5'	5'_atAACAAATCATTTATACTTCt_3'	140	-6.48	73.68	63.16	-4.86
EDP33458.1_DS239393_212098_213098	DS239393	EDP33458.1	213098	214686	-	DREV methyltransferase family protein	Bm1_30675	EDP33458.1_DS239393_212098_213098	bpa-mir-5364|Bpa0028	595	617	610	617	3'_agTCGGTTATT-TGTTATGGAGc_5'	5'_atAGAGAAGAAGGTTATACCTCt_3'	151	-12.72	75	65	-4.85
EDP37020.1_DS238438_2828_3828	DS238438	EDP37020.1	56	2828	+	hypothetical protein	Bm1_13350	EDP37020.1_DS238438_2828_3828	bpa-mir-5364|Bpa0028	696	716	690	698	3'_agTCGGTTATTTGTTATGGAGc_5'	5'_tcGGCTGCCAAA-AATGCCTCt_3'	142	-16.61	84.21	63.16	-4.84
EDP31245.1_DS239414_1025885_1026885	DS239414	EDP31245.1	1020182	1025885	+	hypothetical protein	Bm1_42765	EDP31245.1_DS239414_1025885_1026885	bpa-mir-5364|Bpa0028	717	737	730	737	3'_agTCGGTTATTTGTTATGGAGc_5'	5'_agAGTGAA-AAATGATACTTCc_3'	150	-11.33	89.47	68.42	-4.84
EDP31123.1_DS239414_264308_265308	DS239414	EDP31123.1	265308	267065	-	Zinc finger, C2H2 type family protein	Bm1_42155	EDP31123.1_DS239414_264308_265308	bpa-mir-5364|Bpa0028	921	942	935	942	3'_agTCGGTTATTTGTTATGGAGc_5'	5'_gaAGACCTTACACTATACTTCt_3'	144	-9.59	73.68	68.42	-4.82
EDP34175.1_DS239356_148432_149432	DS239356	EDP34175.1	149432	150796	-	Zinc finger, C2H2 type family protein	Bm1_27725	EDP34175.1_DS239356_148432_149432	bpa-mir-5364|Bpa0028	949	970	963	970	3'_agtcggTTATTTGTTATGGAGc_5'	5'_gaaaagGATGAAATATACTTCa_3'	140	-9.2	86.67	66.67	-4.81
EDP38312.1_DS237740_36567_37567	DS237740	EDP38312.1	36039	36567	+	hypothetical protein	Bm1_06960	EDP38312.1_DS237740_36567_37567	bpa-mir-5364|Bpa0028	383	404	397	404	3'_agtCGGTTATTTGTTATGGAGc_5'	5'_tacGCGAAATCTGGATACCTCc_3'	143	-11.63	66.67	61.11	-4.79
EDP30314.1_DS239420_382250_383250	DS239420	EDP30314.1	383250	389012	-	PQQ enzyme repeat family protein	Bm1_46910	EDP30314.1_DS239420_382250_383250	bpa-mir-5364|Bpa0028	400	420	413	420	3'_agTCGGTTATTTGTTATGGAGc_5'	5'_caATCTGAT-AATTATATCTCa_3'	142	-11.65	84.21	63.16	-4.78
EDP30026.1_DS239429_2397029_2398029	DS239429	EDP30026.1	2398029	2398766	-	Myosin VI, putative	Bm1_49400	EDP30026.1_DS239429_2397029_2398029	bpa-mir-5364|Bpa0028	345	366	339	347	3'_agtcgGTTATTTGTTATGGAGc_5'	5'_tgaaaTGATGAGAAATACCTCa_3'	161	-13.94	93.75	68.75	-4.78
EDP35114.1_DS239092_11360_12360	DS239092	EDP35114.1	12360	16034	-	Transmembrane 9 superfamily protein member 4, putative	Bm1_22910	EDP35114.1_DS239092_11360_12360	bpa-mir-5364|Bpa0028	121	143	135	143	3'_agtcGGTTATTTG-TTATGGAGc_5'	5'_gcttTTAATAATTGAATACTTCt_3'	145	-11.48	88.89	66.67	-4.76
EDP34216.1_DS239347_12362_13362	DS239347	EDP34216.1	10770	12362	+	Tetraspanin family protein	Bm1_27300	EDP34216.1_DS239347_12362_13362	bpa-mir-5364|Bpa0028	725	746	738	746	3'_agtcggTTATTTGTTATGGAGc_5'	5'_tatttgAAAATGTAATATCTCt_3'	140	-9.6	86.67	66.67	-4.76
EDP29258.1_DS239431_1236521_1237521	DS239431	EDP29258.1	1235305	1236521	+	BolA-like protein	Bm1_51155	EDP29258.1_DS239431_1236521_1237521	bpa-mir-5364|Bpa0028	707	731	723	731	3'_agtcgGTTAT---TTGTTATGGAGc_5'	5'_atataCAATATGGAGAAATACCTTt_3'	140	-11.98	78.95	68.42	-4.76
EDP35798.1_DS238870_8700_9700	DS238870	EDP35798.1	9700	10692	-	hypothetical protein	Bm1_19450	EDP35798.1_DS238870_8700_9700	bpa-mir-5364|Bpa0028	783	804	796	804	3'_agtcggTTATTTGTTATGGAGc_5'	5'_ttatagAGGAATTAATATCTCa_3'	140	-11.33	86.67	66.67	-4.74
EDP37197.1_DS238321_1816_2816	DS238321	EDP37197.1	1505	1816	+	hypothetical protein	Bm1_12475	EDP37197.1_DS238321_1816_2816	bpa-mir-5364|Bpa0028	622	644	637	644	3'_agtCGGTTATTT-GTTATGGAGc_5'	5'_aatGTCCATAAAGTTATACCTCt_3'	162	-13.7	84.21	73.68	-4.71
EDP36520.1_DS238668_2380_3380	DS238668	EDP36520.1	1193	2380	+	PPE FAMILY PROTEIN, putative	Bm1_15870	EDP36520.1_DS238668_2380_3380	bpa-mir-5364|Bpa0028	18	38	17	23	3'_agtcGGTTATTTGTTATGGAGc_5'	5'_acctCCTAT-TATGATACCTCt_3'	152	-12.33	82.35	70.59	-4.7
EDP29439.1_DS239431_2520627_2521627	DS239431	EDP29439.1	2518132	2520627	+	Transforming growth factor beta like domain containing protein	Bm1_52060	EDP29439.1_DS239431_2520627_2521627	bpa-mir-5364|Bpa0028	226	246	238	246	3'_agtcggTTATTTGTTATGGAGc_5'	5'_actttaAATAAA-AATACCTTa_3'	150	-11.03	93.33	86.67	-4.69
EDP39571.1_DS236950_1798_2798	DS236950	EDP39571.1	428	1798	+	conserved hypothetical protein	Bm1_00515	EDP39571.1_DS236950_1798_2798	bpa-mir-5364|Bpa0028	404	426	419	426	3'_agTCGGTTAT--TTGTTATGGAGc_5'	5'_atAG-TAATAATAGCTATACCTTt_3'	141	-12.87	80.95	66.67	-4.67
EDP37646.1_DS238034_1699_2699	DS238034	EDP37646.1	2699	3299	-	hypothetical protein	Bm1_10240	EDP37646.1_DS238034_1699_2699	bpa-mir-5364|Bpa0028	409	430	422	430	3'_agtCG-GTTATTTGTTATGGAgc_5'	5'_aatGCACAA-AGAGAATACCTgt_3'	140	-13.18	83.33	77.78	-4.66
EDP34175.1_DS239356_148432_149432	DS239356	EDP34175.1	149432	150796	-	Zinc finger, C2H2 type family protein	Bm1_27725	EDP34175.1_DS239356_148432_149432	bpa-mir-5364|Bpa0028	770	794	787	794	3'_agTCGGTTATTTGT---TATGGAGc_5'	5'_gaAGCAAAGAAATGCTTATACCTTa_3'	143	-10.4	77.27	63.64	-4.65
EDP39399.1_DS237063_44347_45347	DS237063	EDP39399.1	41089	44347	+	Ser/Thr protein phosphatase family protein	Bm1_01455	EDP39399.1_DS237063_44347_45347	bpa-mir-5364|Bpa0028	974	995	988	995	3'_agtcGGTTATTTGTTATGGAGc_5'	5'_atttCCTAAAAGTGATACTTCt_3'	146	-12.47	88.24	64.71	-4.62
EDP32981.1_DS239400_1033366_1034366	DS239400	EDP32981.1	1034366	1034650	-	Serotonin receptor, putative	Bm1_32790	EDP32981.1_DS239400_1033366_1034366	bpa-mir-5364|Bpa0028	726	748	724	732	3'_agtcGGTTATTT-GTTATGGAGc_5'	5'_tatcTCAATAGATCGATATCTCg_3'	153	-23.23	94.44	72.22	-4.62
EDP35978.1_DS238818_29203_30203	DS238818	EDP35978.1	23077	29203	+	Suppressor of forked protein, putative	Bm1_18610	EDP35978.1_DS238818_29203_30203	bpa-mir-5364|Bpa0028	811	833	826	833	3'_agtcGGTTA-TTTGTTATGGAGc_5'	5'_gataCAGATCAGATGATACCTTt_3'	141	-13.66	88.89	61.11	-4.61
EDP34407.1_DS239256_510_1510	DS239256	EDP34407.1	1510	1628	-	hypothetical protein	Bm1_26460	EDP34407.1_DS239256_510_1510	bpa-mir-5364|Bpa0028	875	897	889	897	3'_agTCGGTTATTTG-TTATGGAGc_5'	5'_agAGATAATAAGCTAATACGTCa_3'	143	-14.48	85	75	-4.6
EDP38942.1_DS237361_2732_3732	DS237361	EDP38942.1	2455	2732	+	hypothetical protein	Bm1_03735	EDP38942.1_DS237361_2732_3732	bpa-mir-5364|Bpa0028	271	292	284	292	3'_agtCGGTTATTTGTTATGGAGc_5'	5'_tttGTTGATGATGAATACCTTc_3'	147	-12.65	88.89	61.11	-4.56
EDP35096.1_DS239095_45858_46858	DS239095	EDP35096.1	46858	48116	-	60S ribosomal protein L18a, putative	Bm1_23030	EDP35096.1_DS239095_45858_46858	bpa-mir-5364|Bpa0028	792	813	806	813	3'_agtcggttATTTGTTATGGAGc_5'	5'_tcatttttTAAAAGATATCTCt_3'	142	-10.72	92.31	76.92	-4.56
EDP36152.1_DS238762_1_930	DS238762	EDP36152.1	930	1520	-	hypothetical protein	Bm1_17720	EDP36152.1_DS238762_1_930	bpa-mir-5364|Bpa0028	533	554	546	554	3'_agtcggttaTTTGTTATGGAGc_5'	5'_attgttttaAAAAAATACTTCc_3'	141	-7.1	91.67	83.33	-4.55
EDP34602.1_DS239207_218593_219593	DS239207	EDP34602.1	219593	227333	-	hypothetical protein	Bm1_25540	EDP34602.1_DS239207_218593_219593	bpa-mir-5364|Bpa0028	642	663	656	663	3'_agtcgGTTATTTGTTATGGAGc_5'	5'_aaaaaTGATGAGMGATACTTCa_3'	143	-10.62	93.75	56.25	-4.55
EDP30801.1_DS239418_1656250_1657250	DS239418	EDP30801.1	1654173	1656250	+	Trypsin family protein	Bm1_45620	EDP30801.1_DS239418_1656250_1657250	bpa-mir-5364|Bpa0028	296	318	311	318	3'_agtCGGTTAT-TTGTTATGGAGc_5'	5'_tatGACAACACATCGATATCTCc_3'	142	-11.84	78.95	68.42	-4.5
EDP32638.1_DS239407_366755_367755	DS239407	EDP32638.1	367755	369152	-	Variant SH3 domain containing protein	Bm1_35625	EDP32638.1_DS239407_366755_367755	bpa-mir-5364|Bpa0028	258	279	271	279	3'_agtcggTTATTTGTTATGGAGc_5'	5'_atattaAATCAGAAATACCTTa_3'	144	-10.69	86.67	73.33	-4.49
EDP34608.1_DS239205_48211_49211	DS239205	EDP34608.1	43741	48211	+	Glycosyl hydrolases family 31 protein	Bm1_25420	EDP34608.1_DS239205_48211_49211	bpa-mir-5364|Bpa0028	762	783	775	783	3'_agtCGGTTATTTGTTATGGAGc_5'	5'_aatGATAAAATAAAATACCTTt_3'	143	-10.36	77.78	66.67	-4.47
EDP34070.1_DS239363_51915_52915	DS239363	EDP34070.1	50496	51915	+	hypothetical protein	Bm1_28165	EDP34070.1_DS239363_51915_52915	bpa-mir-5364|Bpa0028	30	54	46	54	3'_agtCGGTTA---TTTGTTATGGAGc_5'	5'_aatGCTAATGGCATAAAATACTTCt_3'	142	-13.57	76.19	66.67	-4.47
EDP35697.1_DS238924_4969_5969	DS238924	EDP35697.1	11	4969	+	Patched family protein	Bm1_19975	EDP35697.1_DS238924_4969_5969	bpa-mir-5364|Bpa0028	63	84	77	84	3'_agtCGGTTATTTGTTATGGAGc_5'	5'_tttGCAAATGGTTTATACCTTt_3'	143	-11.09	83.33	61.11	-4.44
EDP28809.1_DS239595_18589_19589	DS239595	EDP28809.1	16951	18589	+	regulatory protein, putative	Bm1_54410	EDP28809.1_DS239595_18589_19589	bpa-mir-5364|Bpa0028	457	478	462	470	3'_agtcggttatttGTTATGGAGc_5'	5'_attgaagttcctCAATACCTCt_3'	150	-13.43	100	100	-4.4
EDP32998.1_DS239400_1131938_1132938	DS239400	EDP32998.1	1132938	1135670	-	Calponin homolog OV9M, putative	Bm1_32875	EDP32998.1_DS239400_1131938_1132938	bpa-mir-5364|Bpa0028	12	33	26	33	3'_agTCGGTTATTTGTTATGGAGc_5'	5'_aaAGCACATGAAAGATACTTCa_3'	152	-14.36	84.21	68.42	-4.39
EDP34574.1_DS239210_16382_17382	DS239210	EDP34574.1	17382	22479	-	hypothetical protein	Bm1_25580	EDP34574.1_DS239210_16382_17382	bpa-mir-5364|Bpa0028	311	333	325	333	3'_agTCGGTTATTTG-TTATGGAGc_5'	5'_ccAGTCCAGAATCGAATGCCTCt_3'	147	-17.24	80	70	-4.38
EDP33954.1_DS239373_59472_60472	DS239373	EDP33954.1	58997	59472	+	hypothetical protein	Bm1_28800	EDP33954.1_DS239373_59472_60472	bpa-mir-5364|Bpa0028	527	548	524	532	3'_agtCGGTTATTTGTTATGGAGc_5'	5'_atcGCTATTAATTTGTACCTCc_3'	147	-14.64	83.33	66.67	-4.36
EDP29441.1_DS239431_2560870_2561870	DS239431	EDP29441.1	2552059	2560870	+	Dopamine receptor protein 2, putative	Bm1_52070	EDP29441.1_DS239431_2560870_2561870	bpa-mir-5364|Bpa0028	394	414	406	414	3'_agTCGGTTATTTGTTATGGAgc_5'	5'_gaAATTAATATA-AATACCTgc_3'	142	-12.69	83.33	72.22	-4.36
EDP33594.1_DS239393_985684_986684	DS239393	EDP33594.1	985087	985684	+	hypothetical protein	Bm1_31325	EDP33594.1_DS239393_985684_986684	bpa-mir-5364|Bpa0028	368	389	381	389	3'_agtcGGTTATTTGTTATGGAGc_5'	5'_tcgtCTAATTGGAAATATCTCg_3'	146	-19.22	88.24	64.71	-4.35
EDP32798.1_DS239402_376396_377396	DS239402	EDP32798.1	377396	379936	-	secreted modular calcium-binding protein 1, putative	Bm1_34695	EDP32798.1_DS239402_376396_377396	bpa-mir-5364|Bpa0028	591	612	605	612	3'_agtcGGTTATTTGTTATGGAGc_5'	5'_taccTTATTTAATGATACTTCt_3'	142	-9.8	88.24	58.82	-4.35
EDP38634.1_DS237605_20687_21687	DS237605	EDP38634.1	21687	27379	-	conserved hypothetical protein	Bm1_05305	EDP38634.1_DS237605_20687_21687	bpa-mir-5364|Bpa0028	504	525	518	525	3'_agtcggttattTGTTATGGAGc_5'	5'_aaatctttgctGCTATACCTCg_3'	143	-14.99	90	80	-4.34
EDP29333.1_DS239431_1812281_1813281	DS239431	EDP29333.1	1813281	1815820	-	Queuine tRNA-ribosyltransferase family protein	Bm1_51530	EDP29333.1_DS239431_1812281_1813281	bpa-mir-5364|Bpa0028	340	363	355	363	3'_agTCGGTTATTT--GTTATGGAGc_5'	5'_caAGCAAATGAAGTCAATAACTCc_3'	143	-11.68	80.95	76.19	-4.32
EDP33770.1_DS239386_116405_117405	DS239386	EDP33770.1	117405	118502	-	hypothetical protein	Bm1_29660	EDP33770.1_DS239386_116405_117405	bpa-mir-5364|Bpa0028	8	28	21	28	3'_agtcggTTATTTGTTATGGAGc_5'	5'_gggaaaGGTAAAC-ATACCTTc_3'	142	-14.69	93.33	73.33	-4.31
EDP33866.1_DS239380_8611_9611	DS239380	EDP33866.1	7207	8611	+	Pao retrotransposon peptidase family protein	Bm1_29180	EDP33866.1_DS239380_8611_9611	bpa-mir-5364|Bpa0028	860	881	873	881	3'_agtcggTTATTTGTTATGGAGc_5'	5'_taaatgAAGGAGAAATACCTCg_3'	156	-16.58	86.67	73.33	-4.26
EDP34112.1_DS239359_171796_172796	DS239359	EDP34112.1	164377	171796	+	Kinesin motor domain containing protein	Bm1_27915	EDP34112.1_DS239359_171796_172796	bpa-mir-5364|Bpa0028	44	65	50	58	3'_agtcGGTTATTTGTTATGGAGc_5'	5'_aattTCAATACTCCATGCCTCc_3'	146	-13.81	82.35	70.59	-4.25
EDP29125.1_DS239431_391201_392201	DS239431	EDP29125.1	392201	393749	-	DnaJ domain containing protein	Bm1_50490	EDP29125.1_DS239431_391201_392201	bpa-mir-5364|Bpa0028	351	372	365	372	3'_agtcggttatttgtTATGGAGc_5'	5'_taatgtttcatttcATACCTCg_3'	140	-15.15	100	100	-4.25
EDP29508.1_DS239431_3079724_3080724	DS239431	EDP29508.1	3059049	3079724	+	EGF-like domain containing protein	Bm1_52405	EDP29508.1_DS239431_3079724_3080724	bpa-mir-5364|Bpa0028	588	608	600	608	3'_agTCGGTTATTTGTTATGGAGc_5'	5'_gaGGACAA-AGAAAATATCTCa_3'	146	-11.26	84.21	68.42	-4.25
EDP34966.1_DS239124_3094_4094	DS239124	EDP34966.1	4094	4332	-	hypothetical protein	Bm1_23650	EDP34966.1_DS239124_3094_4094	bpa-mir-5364|Bpa0028	922	943	935	943	3'_agtcggTTATTTGTTATGGAGc_5'	5'_tgaaagAATTATCAATACTTCt_3'	148	-10.29	86.67	80	-4.24
EDP32487.1_DS239410_249063_250063	DS239410	EDP32487.1	250063	256407	-	Piwi domain containing protein	Bm1_35880	EDP32487.1_DS239410_249063_250063	bpa-mir-5364|Bpa0028	83	107	100	107	3'_agtcGGTTATTTG--T-TATGGAGc_5'	5'_tgttTCAAGAAACCTATATACCTTt_3'	140	-11.14	80	70	-4.24
EDP30891.1_DS239416_478785_479785	DS239416	EDP30891.1	479785	480321	-	hypothetical protein	Bm1_43400	EDP30891.1_DS239416_478785_479785	bpa-mir-5364|Bpa0028	506	527	520	527	3'_agTCGGTTATTTGTTATGGAGc_5'	5'_gaAACTGCTCAAATATACCTCa_3'	152	-12.6	73.68	63.16	-4.23
EDP32671.1_DS239406_170127_171127	DS239406	EDP32671.1	169004	170127	+	Trichohyalin, putative	Bm1_35040	EDP32671.1_DS239406_170127_171127	bpa-mir-5364|Bpa0028	272	292	285	292	3'_agtcGGTTATTTGTTATGGAGc_5'	5'_ttctTCATTCAAC-ATACCTCa_3'	156	-12.51	82.35	76.47	-4.21
EDP32400.1_DS239411_6167878_6168878	DS239411	EDP32400.1	6168878	6172042	-	C2 domain containing protein	Bm1_40670	EDP32400.1_DS239411_6167878_6168878	bpa-mir-5364|Bpa0028	887	907	900	907	3'_agtcGGTTATTTGTTATGGAGc_5'	5'_tgttCTTAT-AGCGATGCCTCa_3'	140	-15.2	88.24	64.71	-4.21
EDP39335.1_DS237089_66229_67229	DS237089	EDP39335.1	67229	69212	-	hypothetical protein	Bm1_01780	EDP39335.1_DS237089_66229_67229	bpa-mir-5364|Bpa0028	311	334	326	334	3'_agtcGGTTATTT--GTTATGGAgc_5'	5'_tttaTCAATTAATCTAATACCTat_3'	141	-14.36	83.33	72.22	-4.2
EDP28655.1_DS239670_16968_17968	DS239670	EDP28655.1	12430	16968	+	hypothetical protein	Bm1_55195	EDP28655.1_DS239670_16968_17968	bpa-mir-5364|Bpa0028	566	588	581	588	3'_agtcggttATTTGT-TATGGAGc_5'	5'_ttttttgtTGAACATATACTTCt_3'	141	-9.8	92.86	78.57	-4.2
EDP30767.1_DS239418_1388747_1389747	DS239418	EDP30767.1	1389747	1393607	-	ORL1-like opioid receptor, putative	Bm1_45450	EDP30767.1_DS239418_1388747_1389747	bpa-mir-5364|Bpa0028	355	376	368	376	3'_agtcggttATTTGTTATGGAGc_5'	5'_ctggaggtTAACTAATATCTCt_3'	142	-10.78	92.31	76.92	-4.19
EDP37751.1_DS237957_3884_4884	DS237957	EDP37751.1	4884	11265	-	RanBP1 domain containing protein	Bm1_09710	EDP37751.1_DS237957_3884_4884	bpa-mir-5364|Bpa0028	684	707	699	707	3'_agtcggTTATT--TGTTATGGAGc_5'	5'_cttgaaAATAATTAAAATACCTTt_3'	143	-10.55	82.35	76.47	-4.17
EDP33018.1_DS239400_1262303_1263303	DS239400	EDP33018.1	1256728	1262303	+	EB module family protein	Bm1_32975	EDP33018.1_DS239400_1262303_1263303	bpa-mir-5364|Bpa0028	609	630	622	630	3'_agtcgGTTATTTGTTATGGAGc_5'	5'_ggaaaCGACGAGGAATACCTTa_3'	141	-13.02	87.5	62.5	-4.17
EDP31353.1_DS239413_371417_372417	DS239413	EDP31353.1	369481	371417	+	rnf126-prov protein, putative	Bm1_41885	EDP31353.1_DS239413_371417_372417	bpa-mir-5364|Bpa0028	493	515	507	515	3'_agtcggTTATTTG-TTATGGAGc_5'	5'_cactagAATGTACAAATACTTCa_3'	143	-11	87.5	75	-4.16
EDP31354.1_DS239413_371417_372417	DS239413	EDP31354.1	369481	371417	+	rnf126-prov protein, putative	Bm1_41885	EDP31354.1_DS239413_371417_372417	bpa-mir-5364|Bpa0028	493	515	507	515	3'_agtcggTTATTTG-TTATGGAGc_5'	5'_cactagAATGTACAAATACTTCa_3'	143	-11	87.5	75	-4.16
EDP32218.1_DS239411_4934182_4935182	DS239411	EDP32218.1	4931392	4934182	+	hypothetical protein	Bm1_39775	EDP32218.1_DS239411_4934182_4935182	bpa-mir-5364|Bpa0028	426	447	439	447	3'_agtcggttATTTGTTATGGAGc_5'	5'_attatgttTAGAAAATATCTCc_3'	142	-8.4	92.31	76.92	-4.14
EDP34095.1_DS239359_8734_9734	DS239359	EDP34095.1	2071	8734	+	Protein kinase domain containing protein	Bm1_27830	EDP34095.1_DS239359_8734_9734	bpa-mir-5364|Bpa0028	792	813	805	813	3'_agtcggttATTTGTTATGGAGc_5'	5'_gagatgtcTACATAATACTTCa_3'	142	-10.75	92.31	76.92	-4.13
EDP32573.1_DS239407_32518_33518	DS239407	EDP32573.1	33518	35540	-	Immunoglobulin I-set domain containing protein	Bm1_35295	EDP32573.1_DS239407_32518_33518	bpa-mir-5364|Bpa0028	333	355	348	355	3'_agtcggttatttGT-TATGGAGc_5'	5'_gaaatgatgtctCACATACCTCg_3'	141	-15.49	90	90	-4.1
EDP29840.1_DS239429_1361236_1362236	DS239429	EDP29840.1	1355060	1361236	+	Yeast mcm, putative	Bm1_48490	EDP29840.1_DS239429_1361236_1362236	bpa-mir-5364|Bpa0028	188	209	202	209	3'_agtCGGTTATTTGTTATGGAGc_5'	5'_tctGCAAACAAATTATACTTCt_3'	151	-9.74	83.33	72.22	-4.1
EDP30996.1_DS239416_1297559_1298559	DS239416	EDP30996.1	1298559	1302409	-	Conserved hypothetical protein, putative	Bm1_43920	EDP30996.1_DS239416_1297559_1298559	bpa-mir-5364|Bpa0028	838	859	851	859	3'_agtcggtTATTTGTTATGGAGc_5'	5'_gacggacATGATTAATATCTCt_3'	143	-14.85	92.86	71.43	-4.09
EDP37294.1_DS238253_766_1766	DS238253	EDP37294.1	699	766	+	hypothetical protein	Bm1_11995	EDP37294.1_DS238253_766_1766	bpa-mir-5364|Bpa0028	602	622	615	622	3'_agtcGGTTATTTGTTATGGAGc_5'	5'_cttaTCAGT-AATTATACCTTa_3'	140	-13.86	88.24	64.71	-4.03
EDP31706.1_DS239411_1281531_1282531	DS239411	EDP31706.1	1280718	1281531	+	hypothetical protein	Bm1_37245	EDP31706.1_DS239411_1281531_1282531	bpa-mir-5364|Bpa0028	537	559	551	559	3'_agTCGGTTATTTG-TTATGGAGc_5'	5'_ggATTTACTATACTAATACTTCt_3'	143	-9.05	80	65	-4
EDP35459.1_DS239012_13593_14593	DS239012	EDP35459.1	14593	14768	-	hypothetical protein	Bm1_21215	EDP35459.1_DS239012_13593_14593	bpa-mir-5364|Bpa0028	343	364	356	364	3'_agtcggTTATTTGTTATGGAGc_5'	5'_taattgATTAATTAATACTTCt_3'	144	-9.01	86.67	73.33	-3.99
EDP29124.1_DS239431_388873_389873	DS239431	EDP29124.1	385742	388873	+	hypothetical protein	Bm1_50485	EDP29124.1_DS239431_388873_389873	bpa-mir-5364|Bpa0028	639	659	652	659	3'_agtcgGTTATTTGTTATGGAGc_5'	5'_ttttaCTATCGTC-ATACCTCc_3'	143	-10.06	75	68.75	-3.99
EDP36548.1_DS238654_19818_20818	DS238654	EDP36548.1	14533	19818	+	DnaJ domain containing protein	Bm1_15660	EDP36548.1_DS238654_19818_20818	bpa-mir-5364|Bpa0028	958	979	972	979	3'_agtcggTTATTTGTTATGGAGc_5'	5'_ttatggAATAATCTATACCTCa_3'	164	-11.93	86.67	86.67	-3.98
EDP38181.1_DS237778_8449_9449	DS237778	EDP38181.1	9449	12724	-	mitochondria processing peptidase subunit beta, putative	Bm1_07510	EDP38181.1_DS237778_8449_9449	bpa-mir-5364|Bpa0028	661	684	677	684	3'_agtCGGTTA--TTTGTTATGGAGc_5'	5'_attGACGATTCAAAAGATACCTTc_3'	142	-11.26	80	65	-3.96
EDP35873.1_DS238852_10914_11914	DS238852	EDP35873.1	9284	10914	+	Dual specificity protein phosphatase CDC14B, putative	Bm1_19115	EDP35873.1_DS238852_10914_11914	bpa-mir-5364|Bpa0028	896	915	908	915	3'_agTCGGTTATTTGTTATGGAGc_5'	5'_taAACTAA-AAGC-ATACCTTt_3'	140	-12.23	84.21	68.42	-3.96
EDP34424.1_DS239241_3406_4406	DS239241	EDP34424.1	4406	7761	-	hypothetical protein	Bm1_26345	EDP34424.1_DS239241_3406_4406	bpa-mir-5364|Bpa0028	883	902	895	902	3'_agtCGGTTATTTGTTATGGAGc_5'	5'_gttGACAATAG--GATACTTCc_3'	140	-11.7	83.33	66.67	-3.96
EDP33723.1_DS239389_309830_310830	DS239389	EDP33723.1	309144	309830	+	S-layer-RTX protein, putative	Bm1_30160	EDP33723.1_DS239389_309830_310830	bpa-mir-5364|Bpa0028	696	718	710	718	3'_agTCGGTTATTT-GTTATGGAGc_5'	5'_gaAGGCTATAAAGTAATACTTCa_3'	155	-15.87	85	75	-3.94
EDP33767.1_DS239386_44418_45418	DS239386	EDP33767.1	45418	47362	-	hypothetical protein	Bm1_29645	EDP33767.1_DS239386_44418_45418	bpa-mir-5364|Bpa0028	702	723	716	723	3'_agtcggtTATTTGTTATGGAGc_5'	5'_ctataatATAAAGTATACTTCc_3'	143	-8.42	85.71	78.57	-3.93
EDP35798.1_DS238870_8700_9700	DS238870	EDP35798.1	9700	10692	-	hypothetical protein	Bm1_19450	EDP35798.1_DS238870_8700_9700	bpa-mir-5364|Bpa0028	627	649	641	649	3'_agtcggTTA-TTTGTTATGGAGc_5'	5'_tcaaaaAATCAATTAATACTTCa_3'	143	-11.71	87.5	75	-3.92
EDP32088.1_DS239411_4124084_4125084	DS239411	EDP32088.1	4116198	4124084	+	Immunoglobulin I-set domain containing protein	Bm1_39130	EDP32088.1_DS239411_4124084_4125084	bpa-mir-5364|Bpa0028	21	42	34	42	3'_agTCGGTTATTTGTTATGGAGc_5'	5'_atATTTCGTACAGAATACTTCg_3'	140	-13.58	78.95	57.89	-3.92
EDP32772.1_DS239402_177922_178922	DS239402	EDP32772.1	178922	182556	-	conserved hypothetical protein	Bm1_34565	EDP32772.1_DS239402_177922_178922	bpa-mir-5364|Bpa0028	921	942	931	939	3'_agtcggTTATTTGTTATGGAGc_5'	5'_ctaataAATGAATAATTCCTCa_3'	140	-13.79	93.33	80	-3.9
EDP33825.1_DS239383_6715_7715	DS239383	EDP33825.1	7715	7936	-	hypothetical protein	Bm1_29335	EDP33825.1_DS239383_6715_7715	bpa-mir-5364|Bpa0028	823	844	836	844	3'_agtcggTTATTTGTTATGGAGc_5'	5'_ttgtggAAAGAAGAATACCTTa_3'	144	-9.5	86.67	73.33	-3.89
EDP31233.1_DS239414_953973_954973	DS239414	EDP31233.1	954973	956252	-	hypothetical protein	Bm1_42700	EDP31233.1_DS239414_953973_954973	bpa-mir-5364|Bpa0028	969	989	968	976	3'_agTCGGTTATTTGTTATGGAGc_5'	5'_atATCTAAT-GGCAATACCTTc_3'	150	-17.5	89.47	68.42	-3.89
EDP30551.1_DS239418_35171_36171	DS239418	EDP30551.1	33983	35171	+	Vacuolar ATP synthase 16 kDa proteolipid subunit, putative	Bm1_44375	EDP30551.1_DS239418_35171_36171	bpa-mir-5364|Bpa0028	59	80	72	80	3'_agtcggttaTTTGTTATGGAGc_5'	5'_ttttgttcaAAAGAATACTTCt_3'	141	-9.21	91.67	83.33	-3.88
EDP33748.1_DS239388_27729_28729	DS239388	EDP33748.1	25153	27729	+	hypothetical protein	Bm1_29805	EDP33748.1_DS239388_27729_28729	bpa-mir-5364|Bpa0028	477	499	492	499	3'_agtCGGT-TATTTGTTATGGAGc_5'	5'_catGTTACACATACCATACCTCa_3'	154	-11.59	78.95	68.42	-3.86
EDP28447.1_DS239797_1602_2602	DS239797	EDP28447.1	323	1602	+	GH25683p, putative	Bm1_56230	EDP28447.1_DS239797_1602_2602	bpa-mir-5364|Bpa0028	807	827	820	827	3'_agtcgGTTATTTGTTATGGAGc_5'	5'_atgtaCAATAATC-ATACCTTg_3'	147	-17.28	87.5	81.25	-3.86
EDP31218.1_DS239414_908433_909433	DS239414	EDP31218.1	907509	908433	+	hypothetical protein	Bm1_42625	EDP31218.1_DS239414_908433_909433	bpa-mir-5364|Bpa0028	278	299	291	299	3'_agtcgGTTATTTGTTATGGAGc_5'	5'_cttcaCTATATGAAGTACCTCt_3'	141	-12.74	81.25	68.75	-3.85
EDP31456.1_DS239412_571124_572124	DS239412	EDP31456.1	570516	571124	+	Hypothetical UPF0287 protein C35D10.17 in chromosome III, putative	Bm1_41385	EDP31456.1_DS239412_571124_572124	bpa-mir-5364|Bpa0028	433	454	439	447	3'_agTCGGTTATTTGTTATGGAgc_5'	5'_aaAACTAATAGCTTATACCTat_3'	144	-14.02	83.33	66.67	-3.82
EDP32174.1_DS239411_4658412_4659412	DS239411	EDP32174.1	4659412	4659681	-	60s Acidic ribosomal protein	Bm1_39555	EDP32174.1_DS239411_4658412_4659412	bpa-mir-5364|Bpa0028	30	51	44	51	3'_agtcggTTATTTGTTATGGAGc_5'	5'_aaaaagATTTAATGATACTTCt_3'	140	-7.83	86.67	66.67	-3.81
EDP32489.1_DS239410_260543_261543	DS239410	EDP32489.1	261543	265681	-	nicotinic acetylcholine receptor beta-1 chain precursor, putative	Bm1_35890	EDP32489.1_DS239410_260543_261543	bpa-mir-5364|Bpa0028	58	79	58	66	3'_agtCGGTTATTTGTTATGGAGc_5'	5'_attGCCTCAGAAAAATACTTCc_3'	143	-11.43	77.78	66.67	-3.8
EDP33056.1_DS239400_1512809_1513809	DS239400	EDP33056.1	1513809	1518485	-	AMP-binding enzyme family protein	Bm1_33165	EDP33056.1_DS239400_1512809_1513809	bpa-mir-5364|Bpa0028	823	845	837	845	3'_agTCGGT-TATTTGTTATGGAGc_5'	5'_ggAGATACAGATTGAATACCTCa_3'	147	-12.7	70	65	-3.79
EDP31987.1_DS239411_3381184_3382184	DS239411	EDP31987.1	3380166	3381184	+	conserved hypothetical protein	Bm1_38630	EDP31987.1_DS239411_3381184_3382184	bpa-mir-5364|Bpa0028	335	356	349	356	3'_agtcggTTATTTGTTATGGAGc_5'	5'_tgtaagAGTGAAGCATACCTTa_3'	140	-10.58	86.67	66.67	-3.79
EDP33769.1_DS239386_86457_87457	DS239386	EDP33769.1	87457	116741	-	B-box zinc finger family protein	Bm1_29655	EDP33769.1_DS239386_86457_87457	bpa-mir-5364|Bpa0028	346	369	362	369	3'_agtCGGTTATTTGT--TATGGAGc_5'	5'_attGTAAACAAATATTATATCTCg_3'	142	-14.88	80	65	-3.77
EDP36147.1_DS238763_62757_63757	DS238763	EDP36147.1	63757	64409	-	hypothetical protein	Bm1_17775	EDP36147.1_DS238763_62757_63757	bpa-mir-5364|Bpa0028	439	459	437	445	3'_agtcGGTTATTTGTTATGGAGc_5'	5'_tactTCACT-AATGATACTTCt_3'	140	-10.42	88.24	64.71	-3.75
EDP33720.1_DS239389_297853_298853	DS239389	EDP33720.1	297452	297853	+	hypothetical protein	Bm1_30145	EDP33720.1_DS239389_297853_298853	bpa-mir-5364|Bpa0028	726	746	739	746	3'_agtcGGTTATTTGTTATGGAGc_5'	5'_acttCAAATGTAC-ATACCTTc_3'	140	-11.17	82.35	70.59	-3.75
EDP29683.1_DS239429_240104_241104	DS239429	EDP29683.1	241104	244484	-	acetyltransferase, GNAT family protein	Bm1_47710	EDP29683.1_DS239429_240104_241104	bpa-mir-5364|Bpa0028	64	88	81	88	3'_agtcGGTTATT--TGT-TATGGAGc_5'	5'_atttCTAATAACGGCAGATATCTCg_3'	144	-18.02	85	70	-3.75
EDP34280.1_DS239330_27689_28689	DS239330	EDP34280.1	25300	27689	+	Protein-tyrosine phosphatase containing protein	Bm1_27140	EDP34280.1_DS239330_27689_28689	bpa-mir-5364|Bpa0028	129	150	143	150	3'_agtcGGTTATTTGTTATGGAGc_5'	5'_agttTTGATTGATGATACTTCa_3'	142	-8.29	94.12	52.94	-3.74
EDP30631.1_DS239418_487853_488853	DS239418	EDP30631.1	488853	494767	-	Twik (KCNK-like) family of potassium channels, alpha subunit 7	Bm1_44770	EDP30631.1_DS239418_487853_488853	bpa-mir-5364|Bpa0028	318	338	330	338	3'_agTCGGTTATTTGTTATGGAgc_5'	5'_ttAACTGA-AAGTAATACCTag_3'	142	-12.99	88.89	66.67	-3.74
EDP39560.1_DS236956_1_607	DS236956	EDP39560.1	607	2411	-	DOMON domain containing protein	Bm1_00575	EDP39560.1_DS236956_1_607	bpa-mir-5364|Bpa0028	261	285	277	285	3'_agtcGGTTA---TTTGTTATGGAGc_5'	5'_ttttCCAATTGAGGAAAATATCTCg_3'	141	-19.24	80	65	-3.68
EDP36337.1_DS238701_3217_4217	DS238701	EDP36337.1	4217	7706	-	SD03319p, putative	Bm1_16790	EDP36337.1_DS238701_3217_4217	bpa-mir-5364|Bpa0028	942	964	956	964	3'_agtCGGTTATTT-GTTATGGAgc_5'	5'_tttGTTAAAAAATTAATACCTat_3'	146	-11.9	88.89	72.22	-3.68
EDP35265.1_DS239055_17339_18339	DS239055	EDP35265.1	16026	17339	+	C2 domain containing protein	Bm1_22170	EDP35265.1_DS239055_17339_18339	bpa-mir-5364|Bpa0028	690	715	696	704	3'_agtcGGTTAT----TTGTTATGGAGc_5'	5'_atttTCAATACTGCAAAAATATCTCa_3'	141	-11.21	76.19	66.67	-3.66
EDP32946.1_DS239400_805107_806107	DS239400	EDP32946.1	806107	812993	-	lysosomal alpha-mannosidase, putative	Bm1_32610	EDP32946.1_DS239400_805107_806107	bpa-mir-5364|Bpa0028	567	588	580	588	3'_agtcGGTTATTTGTTATGGAGc_5'	5'_gattCAAATCGGGAGTACCTCt_3'	142	-12.4	82.35	64.71	-3.65
EDP31524.1_DS239411_91263_92263	DS239411	EDP31524.1	87495	91263	+	F-box domain containing protein	Bm1_36345	EDP31524.1_DS239411_91263_92263	bpa-mir-5364|Bpa0028	656	676	669	676	3'_agTCGGTTATTTGTTATGGAGc_5'	5'_gtAG-CGGTATATTATACTTCa_3'	142	-13.03	84.21	63.16	-3.64
EDP31877.1_DS239411_2519538_2520538	DS239411	EDP31877.1	2520538	2523618	-	hypothetical protein	Bm1_38080	EDP31877.1_DS239411_2519538_2520538	bpa-mir-5364|Bpa0028	826	847	840	847	3'_agTCGGTTATTTGTTATGGAGc_5'	5'_gaAGTTAGAACAAGATATCTCg_3'	144	-17.58	84.21	57.89	-3.64
EDP35021.1_DS239110_274_1274	DS239110	EDP35021.1	1274	1388	-	hypothetical protein	Bm1_23355	EDP35021.1_DS239110_274_1274	bpa-mir-5364|Bpa0028	423	443	436	443	3'_agTCGGTTATTTGTTATGGAGc_5'	5'_gaATTCAAT-TATGATACTTCa_3'	142	-10.94	84.21	63.16	-3.56
EDP30526.1_DS239419_1009578_1010578	DS239419	EDP30526.1	1007619	1009578	+	Ubiquitin-conjugating enzyme E2-25 kDa, putative	Bm1_46545	EDP30526.1_DS239419_1009578_1010578	bpa-mir-5364|Bpa0028	778	799	791	799	3'_agtcggtTATTTGTTATGGAGc_5'	5'_taactgcATAATAAATACTTCa_3'	143	-10.97	85.71	78.57	-3.55
EDP30840.1_DS239416_127426_128426	DS239416	EDP30840.1	128426	130709	-	Vacuolar ATP synthase 21 kDa proteolipid subunit, putative	Bm1_43140	EDP30840.1_DS239416_127426_128426	bpa-mir-5364|Bpa0028	532	553	545	553	3'_agtCGGT-TATTTGTTATGGAGc_5'	5'_catGTCAGATATG-AATATCTCa_3'	140	-12.9	84.21	68.42	-3.54
EDP31568.1_DS239411_337474_338474	DS239411	EDP31568.1	338474	340832	-	MH2 domain containing protein	Bm1_36560	EDP31568.1_DS239411_337474_338474	bpa-mir-5364|Bpa0028	503	524	516	524	3'_agtcGGT-TATTTGTTATGGAgc_5'	5'_tattCCATGTAAA-AATACCTga_3'	143	-14.91	88.24	82.35	-3.51
EDP30163.1_DS239429_3263173_3264173	DS239429	EDP30163.1	3238339	3263173	+	hypothetical protein	Bm1_50075	EDP30163.1_DS239429_3263173_3264173	bpa-mir-5364|Bpa0028	228	250	242	250	3'_agTCGGTTA-TTTGTTATGGAGc_5'	5'_tgAGGGATTGAAACAATACCTTt_3'	151	-14.71	80	75	-3.51
EDP32363.1_DS239411_5935198_5936198	DS239411	EDP32363.1	5936198	5936434	-	hypothetical protein	Bm1_40490	EDP32363.1_DS239411_5935198_5936198	bpa-mir-5364|Bpa0028	834	855	847	855	3'_agtcGGTTATTTGTTATGGAGc_5'	5'_attaTCGAACAGTAATATCTCc_3'	142	-13.03	88.24	58.82	-3.49
EDP30229.1_DS239421_220916_221916	DS239421	EDP30229.1	218197	220916	+	Zinc finger DHHC domain containing protein 2, putative	Bm1_47340	EDP30229.1_DS239421_220916_221916	bpa-mir-5364|Bpa0028	106	127	119	127	3'_agtcgGTTATTTGTTATGGAGc_5'	5'_tactgCAACAAATATTACCTCc_3'	141	-13.2	87.5	81.25	-3.49
EDP28676.1_DS239657_865_1865	DS239657	EDP28676.1	122	865	+	hypothetical protein	Bm1_55080	EDP28676.1_DS239657_865_1865	bpa-mir-5364|Bpa0028	919	940	932	940	3'_agtcgGTT-ATTTGTTATGGAGc_5'	5'_taacaCAACTGAA-AATACCTTc_3'	142	-11.36	88.24	76.47	-3.48
EDP31203.1_DS239414_856697_857697	DS239414	EDP31203.1	857697	858453	-	NHP2/L7aE family protein YEL026W homolog, putative	Bm1_42550	EDP31203.1_DS239414_856697_857697	bpa-mir-5364|Bpa0028	634	654	646	654	3'_agtcggTTATTTGTTATGGAGc_5'	5'_atttgaAAT-ATCAATATCTCg_3'	142	-16.78	86.67	80	-3.44
EDP29265.1_DS239431_1282589_1283589	DS239431	EDP29265.1	1283589	1287471	-	Cytochrome P450 family protein	Bm1_51190	EDP29265.1_DS239431_1282589_1283589	bpa-mir-5364|Bpa0028	30	52	44	52	3'_agTCGGTTA-TTTGTTATGGAgc_5'	5'_atATTCAATGAAATAATACCTaa_3'	155	-16.88	89.47	78.95	-3.43
EDP29266.1_DS239431_1289049_1290049	DS239431	EDP29266.1	1290049	1293957	-	Cytochrome P450 family protein	Bm1_51195	EDP29266.1_DS239431_1289049_1290049	bpa-mir-5364|Bpa0028	30	52	44	52	3'_agTCGGTTA-TTTGTTATGGAgc_5'	5'_atATTCAATGAAATAATACCTaa_3'	155	-16.88	89.47	78.95	-3.43
EDP38942.1_DS237361_2732_3732	DS237361	EDP38942.1	2455	2732	+	hypothetical protein	Bm1_03735	EDP38942.1_DS237361_2732_3732	bpa-mir-5364|Bpa0028	313	334	326	334	3'_agtcggttatttgTTATGGAGc_5'	5'_aaaacattccgggAATACCTCg_3'	145	-19.12	100	100	-3.42
EDP37379.1_DS238191_30828_31828	DS238191	EDP37379.1	27809	30828	+	Ribosomal protein L13 containing protein	Bm1_11560	EDP37379.1_DS238191_30828_31828	bpa-mir-5364|Bpa0028	202	224	217	224	3'_agTCGGTTATTTGT-TATGGAGc_5'	5'_taAGACAGTGTCTGTATACCTCa_3'	151	-15.19	80	60	-3.41
EDP31857.1_DS239411_2358441_2359441	DS239411	EDP31857.1	2359441	2362910	-	Ankyrin repeat	Bm1_37980	EDP31857.1_DS239411_2358441_2359441	bpa-mir-5364|Bpa0028	220	242	235	242	3'_agtcGGTTATTTGT-TATGGAGc_5'	5'_tcttTCGATGTATACATATCTCa_3'	141	-14.18	88.89	61.11	-3.4
EDP28932.1_DS239521_5955_6955	DS239521	EDP28932.1	6955	9507	-	Zinc finger, C2H2 type family protein	Bm1_53780	EDP28932.1_DS239521_5955_6955	bpa-mir-5364|Bpa0028	511	532	525	532	3'_agtcggTTATTTGTTATGGAGc_5'	5'_tatttgAATGTGCTATACTTCt_3'	140	-8.29	86.67	66.67	-3.38
EDP35045.1_DS239102_21267_22267	DS239102	EDP35045.1	22267	23123	-	glycine-rich protein Tfm5, putative	Bm1_23240	EDP35045.1_DS239102_21267_22267	bpa-mir-5364|Bpa0028	713	735	727	735	3'_agtcGGTTA-TTTGTTATGGAGc_5'	5'_tttaCAAATCTAATAATACTTCa_3'	145	-12.17	83.33	72.22	-3.35
EDP34549.1_DS239215_216928_217928	DS239215	EDP34549.1	214384	216928	+	Protein kinase, putative sperm-specific MAP kinase	Bm1_25835	EDP34549.1_DS239215_216928_217928	bpa-mir-5364|Bpa0028	451	472	464	472	3'_agtcggttattTGTTATGGAGc_5'	5'_tatgtattttcATAATACCTCc_3'	151	-11.84	100	90	-3.35
EDP30736.1_DS239418_1166739_1167739	DS239418	EDP30736.1	1163764	1166739	+	SAP domain containing protein	Bm1_45300	EDP30736.1_DS239418_1166739_1167739	bpa-mir-5364|Bpa0028	696	717	696	704	3'_agtcggttatttgtTATGGAGc_5'	5'_attacttcatcgttATACCTCt_3'	140	-9.93	100	100	-3.34
EDP39078.1_DS237263_937_1937	DS237263	EDP39078.1	815	937	+	hypothetical protein	Bm1_03050	EDP39078.1_DS237263_937_1937	bpa-mir-5364|Bpa0028	711	733	725	733	3'_agtcggTTAT-TTGTTATGGAGc_5'	5'_aaaaaaAATGCAAAAATACTTCa_3'	143	-8.42	87.5	75	-3.33
EDP34518.1_DS239216_15564_16564	DS239216	EDP34518.1	16564	16867	-	hypothetical protein	Bm1_25870	EDP34518.1_DS239216_15564_16564	bpa-mir-5364|Bpa0028	652	673	665	673	3'_agtcGGTTATTTGTTATGGAGc_5'	5'_atttTCAAAAACTAATACTTCc_3'	150	-12.05	88.24	70.59	-3.32
EDP39470.1_DS237012_7247_8247	DS237012	EDP39470.1	6552	7247	+	hypothetical protein	Bm1_01030	EDP39470.1_DS237012_7247_8247	bpa-mir-5364|Bpa0028	61	82	75	82	3'_agtcggTTATTTGTTATGGAGc_5'	5'_gagaggAATGGAGGATACCTTc_3'	144	-14.91	93.33	66.67	-3.31
EDP37846.1_DS237918_14054_15054	DS237918	EDP37846.1	10353	14054	+	S-adenosylmethionine synthetase, putative	Bm1_09230	EDP37846.1_DS237918_14054_15054	bpa-mir-5364|Bpa0028	275	296	289	296	3'_agtcggTTATTTGTTATGGAGc_5'	5'_aaacaaAATGATTTATATCTCt_3'	140	-10.03	86.67	66.67	-3.31
EDP35875.1_DS238852_13232_14232	DS238852	EDP35875.1	14232	15105	-	60S ribosomal protein L29, putative	Bm1_19125	EDP35875.1_DS238852_13232_14232	bpa-mir-5364|Bpa0028	807	827	819	827	3'_agtcGGTTATTTGTTATGGAgc_5'	5'_aataTCATTAGA-AATACCTaa_3'	140	-11.23	87.5	75	-3.31
EDP28987.1_DS239491_560_1560	DS239491	EDP28987.1	23	560	+	glutamine synthetase, putative	Bm1_53470	EDP28987.1_DS239491_560_1560	bpa-mir-5364|Bpa0028	1	23	15	23	3'_agTCG--GTT-ATTTGTTATGGAGc_5'	5'_--AGCTACAATTAATTAATATCTCt_3'	150	-13.08	81.82	72.73	-3.31
EDP30103.1_DS239429_2873954_2874954	DS239429	EDP30103.1	2873070	2873954	+	hypothetical protein	Bm1_49785	EDP30103.1_DS239429_2873954_2874954	bpa-mir-5364|Bpa0028	876	895	887	895	3'_agtcggTTATTTGTTATGGAGc_5'	5'_aaattaAATAA--AATACCTTt_3'	141	-8.45	86.67	80	-3.26
EDP36429.1_DS238685_44230_45230	DS238685	EDP36429.1	40431	44230	+	hypothetical protein	Bm1_16345	EDP36429.1_DS238685_44230_45230	bpa-mir-5364|Bpa0028	878	900	893	900	3'_agtcgGTTATTTGT-TATGGAGc_5'	5'_tattaCATTAAGGACATACCTTt_3'	140	-11.32	82.35	70.59	-3.25
EDP32297.1_DS239411_5431430_5432430	DS239411	EDP32297.1	5422456	5431430	+	Trehalose 6-phosphate synthase protein 1, putative	Bm1_40170	EDP32297.1_DS239411_5431430_5432430	bpa-mir-5364|Bpa0028	380	401	394	401	3'_agTCGGTTATTTGTTATGGAGc_5'	5'_tgAACGGATAACCCATACCTCa_3'	164	-13.76	78.95	73.68	-3.24
EDP34148.1_DS239358_61063_62063	DS239358	EDP34148.1	62063	62392	-	hypothetical protein	Bm1_27825	EDP34148.1_DS239358_61063_62063	bpa-mir-5364|Bpa0028	324	344	337	344	3'_agtcggTTATTTGTTATGGAGc_5'	5'_tttcaaAACAAAC-ATACTTCa_3'	142	-10.35	86.67	80	-3.22
EDP33646.1_DS239391_264667_265667	DS239391	EDP33646.1	265667	266271	-	hypothetical protein	Bm1_30430	EDP33646.1_DS239391_264667_265667	bpa-mir-5364|Bpa0028	339	360	352	360	3'_agtcggttaTTTGTTATGGAGc_5'	5'_tatcggtgcAATCAATGCCTCa_3'	141	-19.63	91.67	83.33	-3.21
EDP36576.1_DS238651_17770_18770	DS238651	EDP36576.1	18770	21239	-	hypothetical protein	Bm1_15585	EDP36576.1_DS238651_17770_18770	bpa-mir-5364|Bpa0028	699	721	697	705	3'_agtcGGTTATTT-GTTATGGAGc_5'	5'_tataTCAATAAATTCATACCTTt_3'	149	-15.43	88.89	72.22	-3.2
EDP33602.1_DS239393_1037841_1038841	DS239393	EDP33602.1	1038841	1043058	-	Transforming growth factor beta like domain containing protein	Bm1_31365	EDP33602.1_DS239393_1037841_1038841	bpa-mir-5364|Bpa0028	173	194	187	194	3'_agtcggttATTTGTTATGGAGc_5'	5'_gtattatcTCATGGATACCTCa_3'	142	-9.8	76.92	69.23	-3.2
EDP38588.1_DS237625_2122_3122	DS237625	EDP38588.1	3122	5525	-	hypothetical protein	Bm1_05520	EDP38588.1_DS237625_2122_3122	bpa-mir-5364|Bpa0028	222	242	234	242	3'_agTCGGTTATTTGTTATGGAgc_5'	5'_atGGACAA-AGAGAATACCTgt_3'	142	-11.97	83.33	72.22	-3.17
EDP32519.1_DS239410_409923_410923	DS239410	EDP32519.1	406656	409923	+	SRC-1, putative	Bm1_36040	EDP32519.1_DS239410_409923_410923	bpa-mir-5364|Bpa0028	498	520	513	520	3'_agtcggtTATTTGT-TATGGAGc_5'	5'_tatatacATATTTGTATACCTCa_3'	142	-10.07	80	66.67	-3.17
EDP29970.1_DS239429_2107055_2108055	DS239429	EDP29970.1	2104910	2107055	+	CGI-90 protein, putative	Bm1_49125	EDP29970.1_DS239429_2107055_2108055	bpa-mir-5364|Bpa0028	104	126	118	126	3'_agTCGGTTAT-TTGTTATGGAGc_5'	5'_ttACCTATTGCAGTAATACTTCa_3'	143	-12.46	85	60	-3.16
EDP30598.1_DS239418_281556_282556	DS239418	EDP30598.1	282556	290845	-	Protein kinase domain containing protein	Bm1_44605	EDP30598.1_DS239418_281556_282556	bpa-mir-5364|Bpa0028	240	259	251	259	3'_agTCGGTTATTTGTTATGGAGc_5'	5'_aaATTCAGTGA--AATACTTCc_3'	141	-12.25	84.21	63.16	-3.14
EDP29058.1_DS239442_36295_37295	DS239442	EDP29058.1	37295	39009	-	hypothetical protein	Bm1_53170	EDP29058.1_DS239442_36295_37295	bpa-mir-5364|Bpa0028	614	635	627	635	3'_agTC-GGTTATTTGTTATGGAGc_5'	5'_aaAGACTTGTAGA-AATACCTTt_3'	141	-11.01	85	65	-3.11
EDP33888.1_DS239378_6835_7835	DS239378	EDP33888.1	7835	8674	-	F-box only protein 26, putative	Bm1_29085	EDP33888.1_DS239378_6835_7835	bpa-mir-5364|Bpa0028	764	786	779	786	3'_agtcGGTTATTT-GTTATGGAGc_5'	5'_cttcCTGATGGATCTATACCTTt_3'	141	-13.17	88.89	61.11	-3.07
EDP39078.1_DS237263_937_1937	DS237263	EDP39078.1	815	937	+	hypothetical protein	Bm1_03050	EDP39078.1_DS237263_937_1937	bpa-mir-5364|Bpa0028	389	411	403	411	3'_agtcggTTAT-TTGTTATGGAGc_5'	5'_aaaaaaAATGCAAAAATACTTCa_3'	143	-8.42	87.5	75	-3.06
EDP34383.1_DS239272_11981_12981	DS239272	EDP34383.1	10072	11981	+	hypothetical protein	Bm1_26580	EDP34383.1_DS239272_11981_12981	bpa-mir-5364|Bpa0028	538	560	553	560	3'_agtCGGTTATTTG-TTATGGAGc_5'	5'_aatGTAAATTAATGGATACTTCa_3'	142	-9.1	84.21	63.16	-3.06
EDP33722.1_DS239389_307506_308506	DS239389	EDP33722.1	307171	307506	+	octapeptide-repeat antigen, ,putative	Bm1_30155	EDP33722.1_DS239389_307506_308506	bpa-mir-5364|Bpa0028	700	722	714	722	3'_agTCGGTTATTT-GTTATGGAGc_5'	5'_gaAGGCTATAAAGTAATACTTCa_3'	155	-15.87	85	75	-3.05
EDP31632.1_DS239411_743580_744580	DS239411	EDP31632.1	743016	743580	+	hypothetical protein	Bm1_36885	EDP31632.1_DS239411_743580_744580	bpa-mir-5364|Bpa0028	526	547	539	547	3'_agtcggTTATTTGTTATGGAgc_5'	5'_gtgatgGGTACATAATACCTgg_3'	140	-14.36	92.86	71.43	-3.05
EDP30862.1_DS239416_301656_302656	DS239416	EDP30862.1	302656	305508	-	UV excision repair protein Rad23 containing protein	Bm1_43250	EDP30862.1_DS239416_301656_302656	bpa-mir-5364|Bpa0028	74	93	85	93	3'_agTCGGTTATTTGTTATGGAGc_5'	5'_aaAGAAAATAA--AATACCTTt_3'	145	-11.61	78.95	73.68	-3.03
EDP29982.1_DS239429_2154862_2155862	DS239429	EDP29982.1	2154157	2154862	+	NADH-ubiquinone oxidoreductase 15 kDa subunit, putative	Bm1_49180	EDP29982.1_DS239429_2154862_2155862	bpa-mir-5364|Bpa0028	832	853	846	853	3'_agtCGGTTATTTGTTATGGAGc_5'	5'_gctGCAAAGTAACCATACTTCg_3'	147	-16.58	77.78	72.22	-3.02
EDP28887.1_DS239552_1101_2101	DS239552	EDP28887.1	2101	2499	-	Salivary glue protein Sgs-3 precursor, putative	Bm1_54005	EDP28887.1_DS239552_1101_2101	bpa-mir-5364|Bpa0028	681	703	696	703	3'_agtcggTTATTTGT-TATGGAGc_5'	5'_atgtaaAGTAAATACATACTTCt_3'	147	-11.42	93.75	75	-3.01
EDP30022.1_DS239429_2369414_2370414	DS239429	EDP30022.1	2368693	2369414	+	L-3-phosphoserine phosphatase, putative	Bm1_49380	EDP30022.1_DS239429_2369414_2370414	bpa-mir-5364|Bpa0028	121	142	135	142	3'_agtcggTTATTTGTTATGGAGc_5'	5'_ttgataGGTAGATGATACTTCg_3'	144	-16.96	100	60	-2.97
EDP35509.1_DS238988_2519_3519	DS238988	EDP35509.1	2349	2519	+	hypothetical protein	Bm1_20940	EDP35509.1_DS238988_2519_3519	bpa-mir-5364|Bpa0028	842	865	857	865	3'_agtcgGTTATTTG--TTATGGAGc_5'	5'_ttttaCAACAAATCAAATATCTCc_3'	144	-9.79	83.33	72.22	-2.96
EDP29376.1_DS239431_2097549_2098549	DS239431	EDP29376.1	2098549	2103139	-	Protein-tyrosine phosphatase containing protein	Bm1_51745	EDP29376.1_DS239431_2097549_2098549	bpa-mir-5364|Bpa0028	596	616	608	616	3'_agtcGGTTATTTGTTATGGAGc_5'	5'_cactTCAATTTA-AATACCTTt_3'	140	-11.9	82.35	70.59	-2.95
EDP34130.1_DS239359_327184_328184	DS239359	EDP34130.1	323983	327184	+	Will die slowly protein, putative	Bm1_28000	EDP34130.1_DS239359_327184_328184	bpa-mir-5364|Bpa0028	235	259	251	259	3'_agTCGGTTA---TTTGTTATGGAGc_5'	5'_gaAGGAAATATAAAAAAATATCTCa_3'	143	-10.67	72.73	68.18	-2.93
EDP37893.1_DS237890_39060_40060	DS237890	EDP37893.1	37569	39060	+	ubiquitin, putative	Bm1_09050	EDP37893.1_DS237890_39060_40060	bpa-mir-5364|Bpa0028	804	825	817	825	3'_agtcGGTTATTTGTTATGGAGc_5'	5'_cttaCCCATCACAAATACTTCt_3'	142	-10.42	76.47	70.59	-2.91
EDP30944.1_DS239416_863728_864728	DS239416	EDP30944.1	864728	877283	-	Cadherin domain containing protein	Bm1_43660	EDP30944.1_DS239416_863728_864728	bpa-mir-5364|Bpa0028	893	915	908	915	3'_agTCGGTTATTTGT-TATGGAGc_5'	5'_taAGATATTTAACAGATACTTCg_3'	147	-15.31	80	70	-2.91
EDP35857.1_DS238855_82094_83094	DS238855	EDP35857.1	78872	82094	+	hypothetical protein	Bm1_19265	EDP35857.1_DS238855_82094_83094	bpa-mir-5364|Bpa0028	248	269	262	269	3'_agtcgGTTATTTGTTATGGAGc_5'	5'_gaataCTACAAATGATACTTCa_3'	145	-9.89	87.5	68.75	-2.89
EDP32798.1_DS239402_376396_377396	DS239402	EDP32798.1	377396	379936	-	secreted modular calcium-binding protein 1, putative	Bm1_34695	EDP32798.1_DS239402_376396_377396	bpa-mir-5364|Bpa0028	591	612	589	597	3'_agtcGGTTATTTGTTATGGAGc_5'	5'_taccTTATTTAATGATACTTCt_3'	142	-9.8	88.24	58.82	-2.88
EDP32984.1_DS239400_1051577_1052577	DS239400	EDP32984.1	1047044	1051577	+	Vacuolar protein sorting-associated protein 45, putative	Bm1_32805	EDP32984.1_DS239400_1051577_1052577	bpa-mir-5364|Bpa0028	562	584	576	584	3'_agtcggttaTTTG-TTATGGAGc_5'	5'_actatgtccAAACAAGTACCTCa_3'	140	-15.05	92.31	84.62	-2.87
EDP37588.1_DS238076_6183_7183	DS238076	EDP37588.1	7183	10128	-	hypothetical protein	Bm1_10535	EDP37588.1_DS238076_6183_7183	bpa-mir-5364|Bpa0028	197	221	213	221	3'_agtCGGTTATT--TG-TTATGGAGc_5'	5'_cttGCTACTAACTATAAATACTTCg_3'	141	-15.37	80.95	66.67	-2.86
EDP31668.1_DS239411_993897_994897	DS239411	EDP31668.1	988682	993897	+	Protein kinase domain containing protein	Bm1_37065	EDP31668.1_DS239411_993897_994897	bpa-mir-5364|Bpa0028	934	956	948	956	3'_agTCGGTTA-TTTGTTATGGAGc_5'	5'_gaATTTTATCAGACAATACTTCa_3'	147	-14.09	85	65	-2.86
EDP31742.1_DS239411_1462255_1463255	DS239411	EDP31742.1	1459981	1462255	+	hypothetical protein	Bm1_37420	EDP31742.1_DS239411_1462255_1463255	bpa-mir-5364|Bpa0028	280	301	293	301	3'_agtCGGTTATTTGTTATGGAGc_5'	5'_ttcGTTTATTACCAATATCTCa_3'	147	-12.59	83.33	66.67	-2.86
EDP33045.1_DS239400_1442412_1443412	DS239400	EDP33045.1	1443412	1444303	-	hypothetical protein	Bm1_33110	EDP33045.1_DS239400_1442412_1443412	bpa-mir-5364|Bpa0028	347	368	361	368	3'_agtCGGTTATTTGT-TATGGAGc_5'	5'_aatGCAAAT-AACACATACCTTc_3'	148	-12.59	84.21	78.95	-2.8
EDP28421.1_DS239815_1_765	DS239815	EDP28421.1	765	7176	-	Tubulin-tyrosine ligase family protein	Bm1_56355	EDP28421.1_DS239815_1_765	bpa-mir-5364|Bpa0028	78	100	93	100	3'_agtcGGTTATTTGT-TATGGAGc_5'	5'_gcttCAGACAAGCAGATATCTCg_3'	141	-19.27	83.33	66.67	-2.75
EDP33020.1_DS239400_1271468_1272468	DS239400	EDP33020.1	1272468	1274774	-	Apical junction molecule protein 1, isoform d, putative	Bm1_32985	EDP33020.1_DS239400_1271468_1272468	bpa-mir-5364|Bpa0028	535	557	550	557	3'_agtcGGTTATTT-GTTATGGAGc_5'	5'_gtgaCTGATAAGTTTATACTTCt_3'	141	-12.03	88.89	61.11	-2.74
EDP29864.1_DS239429_1469789_1470789	DS239429	EDP29864.1	1470789	1472115	-	Regulator of G protein signaling domain containing protein	Bm1_48605	EDP29864.1_DS239429_1469789_1470789	bpa-mir-5364|Bpa0028	603	623	615	623	3'_agtcggTTATTTGTTATGGAGc_5'	5'_acattgGATAAG-AATACTTCc_3'	142	-12.12	93.33	73.33	-2.74
EDP37418.1_DS238167_656_1656	DS238167	EDP37418.1	1656	5390	-	hypothetical protein	Bm1_11380	EDP37418.1_DS238167_656_1656	bpa-mir-5364|Bpa0028	259	280	273	280	3'_agtCGGTTATTTGTTATGGAGc_5'	5'_tttGTAAATCACTGATATCTCa_3'	143	-8.19	83.33	61.11	-2.73
EDP37947.1_DS237869_14686_15686	DS237869	EDP37947.1	12237	14686	+	hypothetical protein	Bm1_08735	EDP37947.1_DS237869_14686_15686	bpa-mir-5364|Bpa0028	851	872	864	872	3'_agTCGGTTATTTGTTATGGAGc_5'	5'_gcAATCATTTACAAATACCTTt_3'	140	-13.48	73.68	63.16	-2.69
EDP29200.1_DS239431_889297_890297	DS239431	EDP29200.1	890297	892856	-	Protein KIAA0174, putative	Bm1_50865	EDP29200.1_DS239431_889297_890297	bpa-mir-5364|Bpa0028	873	894	868	876	3'_agtcGGTTATTTGTTATGGAGc_5'	5'_ttcaTTAATGGTTAATACTTCg_3'	146	-20.18	94.12	58.82	-2.67
EDP36520.1_DS238668_2380_3380	DS238668	EDP36520.1	1193	2380	+	PPE FAMILY PROTEIN, putative	Bm1_15870	EDP36520.1_DS238668_2380_3380	bpa-mir-5364|Bpa0028	18	38	31	38	3'_agtcGGTTATTTGTTATGGAGc_5'	5'_acctCCTAT-TATGATACCTCt_3'	152	-12.33	82.35	70.59	-2.66
EDP32956.1_DS239400_853688_854688	DS239400	EDP32956.1	854688	854984	-	hypothetical protein	Bm1_32665	EDP32956.1_DS239400_853688_854688	bpa-mir-5364|Bpa0028	608	629	602	610	3'_agTCGGTTATTTGTTATGGAGc_5'	5'_ccATTTAGTAAGGCATACCTTt_3'	144	-14.79	84.21	57.89	-2.63
EDP33939.1_DS239375_78824_79824	DS239375	EDP33939.1	79824	81635	-	hypothetical protein	Bm1_28905	EDP33939.1_DS239375_78824_79824	bpa-mir-5364|Bpa0028	270	291	284	291	3'_agtcggTTATTTGTTATGGAGc_5'	5'_ggattaAATCAATGATATCTCt_3'	148	-10.22	93.33	73.33	-2.59
EDP31497.1_DS239412_932887_933887	DS239412	EDP31497.1	933887	935297	-	Mitochondrial import inner membrane translocase subunit Tim17 family protein	Bm1_41590	EDP31497.1_DS239412_932887_933887	bpa-mir-5364|Bpa0028	677	699	691	699	3'_agtcggTTATTT-GTTATGGAGc_5'	5'_gtttggAATAAAGGAATACTTCa_3'	147	-10.15	87.5	81.25	-2.59
EDP31498.1_DS239412_932887_933887	DS239412	EDP31498.1	933887	934686	-	Mitochondrial import inner membrane translocase subunit Tim17 family protein	Bm1_41590	EDP31498.1_DS239412_932887_933887	bpa-mir-5364|Bpa0028	677	699	691	699	3'_agtcggTTATTT-GTTATGGAGc_5'	5'_gtttggAATAAAGGAATACTTCa_3'	147	-10.15	87.5	81.25	-2.59
EDP32276.1_DS239411_5294578_5295578	DS239411	EDP32276.1	5293687	5294578	+	DOMON domain containing protein	Bm1_40065	EDP32276.1_DS239411_5294578_5295578	bpa-mir-5364|Bpa0028	934	954	947	954	3'_agtcGGTTATTTGTTATGGAGc_5'	5'_atgtTTAATCAGC-ATATCTCt_3'	140	-10.39	88.24	64.71	-2.56
EDP31648.1_DS239411_811029_812029	DS239411	EDP31648.1	812029	818097	-	Protein kinase domain containing protein	Bm1_36970	EDP31648.1_DS239411_811029_812029	bpa-mir-5364|Bpa0028	570	591	584	591	3'_agTCGGTTATTTGTTATGGAGc_5'	5'_tgAGGGGGTGAAATATACTTCa_3'	140	-10.96	78.95	57.89	-2.52
EDP30035.1_DS239429_2449770_2450770	DS239429	EDP30035.1	2450770	2452529	-	translocon-associated protein alpha, putative	Bm1_49445	EDP30035.1_DS239429_2449770_2450770	bpa-mir-5364|Bpa0028	665	687	680	687	3'_agTCGGTTATTTG-TTATGGAGc_5'	5'_atAGCTTATGCATGGATACCTTt_3'	143	-13.2	85	60	-2.51
EDP37752.1_DS237957_10646_11646	DS237957	EDP37752.1	11646	13652	-	hypothetical protein	Bm1_09715	EDP37752.1_DS237957_10646_11646	bpa-mir-5364|Bpa0028	88	109	102	109	3'_agTCGGTTATTTGTTATGGAGc_5'	5'_taAGTGGGTGAGCTATACTTCt_3'	148	-16.09	89.47	57.89	-2.49
EDP28380.1_DS239848_1754_2754	DS239848	EDP28380.1	571	1754	+	conserved hypothetical protein	Bm1_56560	EDP28380.1_DS239848_1754_2754	bpa-mir-5364|Bpa0028	832	853	832	840	3'_agTCGGTTATTTGTTATGGAGc_5'	5'_aaAGCCTCTAAAATATACTTCc_3'	152	-14.84	78.95	73.68	-2.35
EDP39475.1_DS237012_46738_47738	DS237012	EDP39475.1	47738	48784	-	hypothetical protein	Bm1_01055	EDP39475.1_DS237012_46738_47738	bpa-mir-5364|Bpa0028	26	48	40	48	3'_agTCG-GTTATTTGTTATGGAGc_5'	5'_ggAGCAAAATATTGAATACTTCa_3'	143	-11.46	75	70	-2.34
EDP29825.1_DS239429_1255027_1256027	DS239429	EDP29825.1	1256027	1256678	-	hypothetical protein	Bm1_48415	EDP29825.1_DS239429_1255027_1256027	bpa-mir-5364|Bpa0028	92	114	106	114	3'_agtcGGTTAT-TTGTTATGGAGc_5'	5'_gttcCCTGTATAAAAATACTTCc_3'	145	-11.03	83.33	72.22	-2.32
EDP29145.1_DS239431_508805_509805	DS239431	EDP29145.1	508443	508805	+	hypothetical protein	Bm1_50590	EDP29145.1_DS239431_508805_509805	bpa-mir-5364|Bpa0028	188	208	200	208	3'_agtCGGTTATTTGTTATGGAGc_5'	5'_attGCTAGCATA-AATACTTCa_3'	141	-11.81	83.33	66.67	-2.32
EDP34934.1_DS239130_28756_29756	DS239130	EDP34934.1	10676	28756	+	Zinc finger in N-recognin family protein	Bm1_23815	EDP34934.1_DS239130_28756_29756	bpa-mir-5364|Bpa0028	430	454	446	454	3'_agtcggTTATTTG---TTATGGAGc_5'	5'_aaaaaaAAAAAACTCAAATACCTCg_3'	155	-15.52	77.78	77.78	-2.31
EDP29538.1_DS239431_3247444_3248444	DS239431	EDP29538.1	3232623	3247444	+	G2F domain containing protein	Bm1_52555	EDP29538.1_DS239431_3247444_3248444	bpa-mir-5364|Bpa0028	367	389	381	389	3'_agtcGGT-TATTTGTTATGGAGc_5'	5'_tctaCTAGATGCTCAATACTTCt_3'	141	-13.23	83.33	66.67	-2.3
EDP33979.1_DS239371_87632_88632	DS239371	EDP33979.1	88632	95395	-	C2 domain containing protein	Bm1_28640	EDP33979.1_DS239371_87632_88632	bpa-mir-5364|Bpa0028	962	984	976	984	3'_agtcgGTTA-TTTGTTATGGAGc_5'	5'_ttctaCAGTGGGAAAATACTTCa_3'	140	-13.83	88.24	64.71	-2.29
EDP28368.1_DS239860_1_568	DS239860	EDP28368.1	568	708	-	hypothetical protein	Bm1_56625	EDP28368.1_DS239860_1_568	bpa-mir-5364|Bpa0028	89	109	102	109	3'_agTCGGTTATTTGTTATGGAGc_5'	5'_aaACTCAAAAGAT-ATATCTCt_3'	142	-10.55	84.21	63.16	-2.21
EDP28369.1_DS239860_199_1199	DS239860	EDP28369.1	1199	4855	-	hypothetical protein	Bm1_56630	EDP28369.1_DS239860_199_1199	bpa-mir-5364|Bpa0028	720	740	733	740	3'_agTCGGTTATTTGTTATGGAGc_5'	5'_aaACTCAAAAGAT-ATATCTCt_3'	142	-10.55	84.21	63.16	-2.21
EDP28603.1_DS239700_15208_16208	DS239700	EDP28603.1	16208	16875	-	probable mrna stability protein - fission yeast, putative	Bm1_55475	EDP28603.1_DS239700_15208_16208	bpa-mir-5364|Bpa0028	605	626	619	626	3'_agTCGGTTATTTGTTATGGAGc_5'	5'_ctATTTTAAAAGTTATACCTCt_3'	152	-9.63	78.95	57.89	-2.1
EDP31114.1_DS239414_219482_220482	DS239414	EDP31114.1	215624	219482	+	Doublecortin family protein	Bm1_42110	EDP31114.1_DS239414_219482_220482	bpa-mir-5364|Bpa0028	31	52	44	52	3'_agTCGGTTATTTGTTATGGAGc_5'	5'_taAGAGAAAATGGAATATCTCt_3'	140	-11.27	73.68	63.16	-2.09
EDP31905.1_DS239411_2705764_2706764	DS239411	EDP31905.1	2702510	2705764	+	GTP-ase activating protein for Arf containing protein	Bm1_38220	EDP31905.1_DS239411_2705764_2706764	bpa-mir-5364|Bpa0028	145	168	160	168	3'_agtcgGTTATT--TGTTATGGAGc_5'	5'_gctcaTAATAATTGAAATACCTTc_3'	140	-13.2	83.33	66.67	-2.08
EDP30412.1_DS239419_285417_286417	DS239419	EDP30412.1	279532	285417	+	hypothetical protein	Bm1_45975	EDP30412.1_DS239419_285417_286417	bpa-mir-5364|Bpa0028	404	424	417	424	3'_agtcggttaTTTGTTATGGAGc_5'	5'_gtttgcttcAAAT-ATACCTCc_3'	147	-11.19	91.67	83.33	-2.08
EDP37372.1_DS238193_39991_40991	DS238193	EDP37372.1	26274	39991	+	Zinc finger, C2H2 type family protein	Bm1_11610	EDP37372.1_DS238193_39991_40991	bpa-mir-5364|Bpa0028	539	561	554	561	3'_agtcgGTTATTT-GTTATGGAGc_5'	5'_tatcaTATTGAATCGATATCTCt_3'	140	-13.32	88.24	64.71	-2.06
EDP36704.1_DS238571_13412_14412	DS238571	EDP36704.1	10578	13412	+	isocitrate dehydrogenase [NAD] subunit beta, mitochondrial, putative	Bm1_14945	EDP36704.1_DS238571_13412_14412	bpa-mir-5364|Bpa0028	18	40	33	40	3'_agtcGGTTATTTGT-TATGGAGc_5'	5'_cttaCTGTTGAGTACATACCTCa_3'	153	-13.58	88.89	61.11	-2.06
EDP33348.1_DS239395_4487_5487	DS239395	EDP33348.1	2173	4487	+	Phosphatidylethanolamine-binding protein	Bm1_31500	EDP33348.1_DS239395_4487_5487	bpa-mir-5364|Bpa0028	532	554	546	554	3'_agtcGGTTA-TTTGTTATGGAGc_5'	5'_ctttCCATTCAGAAAGTACCTCt_3'	145	-14.23	83.33	72.22	-2.05
EDP38034.1_DS237834_16802_17802	DS237834	EDP38034.1	15378	16802	+	EGF-like domain containing protein	Bm1_08315	EDP38034.1_DS237834_16802_17802	bpa-mir-5364|Bpa0028	293	315	308	315	3'_agtcgGTTATTTGT-TATGGAGc_5'	5'_gattgTGATAGAAATATACTTCt_3'	140	-9	88.24	64.71	-2.04
EDP30970.1_DS239416_1048716_1049716	DS239416	EDP30970.1	1049716	1051266	-	hypothetical protein	Bm1_43790	EDP30970.1_DS239416_1048716_1049716	bpa-mir-5364|Bpa0028	831	854	846	854	3'_agtcggTTATTT--GTTATGGAGc_5'	5'_tatgggAATAAATGTAATACCTTc_3'	147	-11.92	88.24	76.47	-2.03
EDP33602.1_DS239393_1037841_1038841	DS239393	EDP33602.1	1038841	1043058	-	Transforming growth factor beta like domain containing protein	Bm1_31365	EDP33602.1_DS239393_1037841_1038841	bpa-mir-5364|Bpa0028	173	194	175	183	3'_agtcggttATTTGTTATGGAGc_5'	5'_gtattatcTCATGGATACCTCa_3'	142	-9.8	76.92	69.23	-2.02
EDP31971.1_DS239411_3242205_3243205	DS239411	EDP31971.1	3230689	3242205	+	plexin A, putative	Bm1_38550	EDP31971.1_DS239411_3242205_3243205	bpa-mir-5364|Bpa0028	626	647	639	647	3'_agTCGGTTATTTGTTATGGAGc_5'	5'_ttGGACGGAAAACAATTCCTCg_3'	140	-20.15	84.21	68.42	-2.01
EDP33922.1_DS239376_88036_89036	DS239376	EDP33922.1	87827	88036	+	visual iGq-alpha protein, putative	Bm1_28965	EDP33922.1_DS239376_88036_89036	bpa-mir-5364|Bpa0028	75	96	86	94	3'_agtcggTTATTTGTTATGGAGc_5'	5'_tagaggAATGAAATATATCTCa_3'	144	-12.04	86.67	73.33	-1.99
EDP36340.1_DS238699_5771_6771	DS238699	EDP36340.1	962	5771	+	hypothetical protein	Bm1_16730	EDP36340.1_DS238699_5771_6771	bpa-mir-5364|Bpa0028	711	733	717	725	3'_agtcgGTTATT-TGTTATGGAGc_5'	5'_gagaaTAATAGTTCCATACCTCa_3'	152	-13.73	82.35	70.59	-1.98
EDP34512.1_DS239219_50741_51741	DS239219	EDP34512.1	51741	60413	-	Voltage-gated potassium channel, KCNQ (Kv7-like) alpha-subunit. C. elegans kqt-1 ortholog	Bm1_25960	EDP34512.1_DS239219_50741_51741	bpa-mir-5364|Bpa0028	674	695	677	685	3'_agtcgGTTATTTGTTATGGAGc_5'	5'_aaaaaTACTGCTTGATACCTCa_3'	145	-10.4	81.25	56.25	-1.97
EDP32665.1_DS239406_137818_138818	DS239406	EDP32665.1	131994	137818	+	MHCK/EF2 kinase domain family protein	Bm1_35010	EDP32665.1_DS239406_137818_138818	bpa-mir-5364|Bpa0028	338	359	351	359	3'_agTCGGTTATTTGTTATGGAGc_5'	5'_gtGGCAGGCGGAAAATGCCTCc_3'	140	-16.82	84.21	52.63	-1.97
EDP28193.1_DS239974_1_216	DS239974	EDP28193.1	216	335	-	hypothetical protein	Bm1_57495	EDP28193.1_DS239974_1_216	bpa-mir-5364|Bpa0028	82	101	93	101	3'_agTCGGTTATTTGTTATGGAGc_5'	5'_atAGAGAAT--ATAATACTTCt_3'	141	-12.26	78.95	68.42	-1.97
EDP33599.1_DS239393_1021996_1022996	DS239393	EDP33599.1	1022996	1027593	-	PH domain containing protein	Bm1_31350	EDP33599.1_DS239393_1021996_1022996	bpa-mir-5364|Bpa0028	943	966	959	966	3'_agTCGGTT--ATTTGTTATGGAGc_5'	5'_tgAGACAACTTGAATTATATCTCg_3'	147	-15.97	80.95	66.67	-1.93
EDP30844.1_DS239416_172096_173096	DS239416	EDP30844.1	165188	172096	+	Voltage gated chloride channel family protein	Bm1_43160	EDP30844.1_DS239416_172096_173096	bpa-mir-5364|Bpa0028	62	83	76	83	3'_agtcgGTTATTTGTTATGGAGc_5'	5'_tgacaCAGTACGTTATACCTTa_3'	141	-11.19	87.5	62.5	-1.93
EDP35198.1_DS239073_4845_5845	DS239073	EDP35198.1	369	4845	+	Zinc finger, C2H2 type family protein	Bm1_22475	EDP35198.1_DS239073_4845_5845	bpa-mir-5364|Bpa0028	185	206	199	206	3'_agtcggttatttgtTATGGAGc_5'	5'_gtggtgcttgttttATACCTCg_3'	140	-14.65	100	100	-1.9
EDP33922.1_DS239376_88036_89036	DS239376	EDP33922.1	87827	88036	+	visual iGq-alpha protein, putative	Bm1_28965	EDP33922.1_DS239376_88036_89036	bpa-mir-5364|Bpa0028	447	468	460	468	3'_agtcggttATTTGTTATGGAGc_5'	5'_gatattttTAAGAAATACTTCc_3'	142	-8.92	92.31	76.92	-1.86
EDP31123.1_DS239414_264308_265308	DS239414	EDP31123.1	265308	267065	-	Zinc finger, C2H2 type family protein	Bm1_42155	EDP31123.1_DS239414_264308_265308	bpa-mir-5364|Bpa0028	921	942	922	930	3'_agTCGGTTATTTGTTATGGAGc_5'	5'_gaAGACCTTACACTATACTTCt_3'	144	-9.59	73.68	68.42	-1.82
EDP37689.1_DS237996_29240_30240	DS237996	EDP37689.1	20221	29240	+	Rap/ran-GAP family protein	Bm1_10005	EDP37689.1_DS237996_29240_30240	bpa-mir-5364|Bpa0028	62	81	74	81	3'_agtcGGTTATTTGTTATGGAGc_5'	5'_agtaCTGGTGG--GATACCTCc_3'	143	-12.96	88.24	52.94	-1.8
EDP31072.1_DS239416_1948283_1949283	DS239416	EDP31072.1	1947475	1948283	+	'Paired box' domain containing protein	Bm1_44300	EDP31072.1_DS239416_1948283_1949283	bpa-mir-5364|Bpa0028	518	540	533	540	3'_agTCGGTTATTTGT-TATGGAGc_5'	5'_taAGTATGTAAAGACATACTTCt_3'	143	-10.4	80	65	-1.79
EDP28900.1_DS239543_1126_2126	DS239543	EDP28900.1	57	1126	+	Rap/ran-GAP family protein	Bm1_53945	EDP28900.1_DS239543_1126_2126	bpa-mir-5364|Bpa0028	62	81	74	81	3'_agtcGGTTATTTGTTATGGAGc_5'	5'_agtaCTGGTGG--GATACCTCc_3'	143	-12.96	88.24	52.94	-1.77
EDP33681.1_DS239389_98531_99531	DS239389	EDP33681.1	99531	100561	-	haloacid dehalogenase-like hydrolase family protein	Bm1_29940	EDP33681.1_DS239389_98531_99531	bpa-mir-5364|Bpa0028	66	87	80	87	3'_agtcggtTATTTGTTATGGAGc_5'	5'_aggtgttATTATCCATACCTCa_3'	151	-10.25	78.57	78.57	-1.69
EDP32168.1_DS239411_4626973_4627973	DS239411	EDP32168.1	4627973	4628182	-	GH02984p, putative	Bm1_39530	EDP32168.1_DS239411_4626973_4627973	bpa-mir-5364|Bpa0028	407	428	420	428	3'_agtcggttATTTGTTATGGAGc_5'	5'_tgtatgtcTGAAAAATACTTCa_3'	142	-9.78	92.31	76.92	-1.67
EDP38644.1_DS237603_9438_10438	DS237603	EDP38644.1	9130	9438	+	hypothetical protein	Bm1_05255	EDP38644.1_DS237603_9438_10438	bpa-mir-5364|Bpa0028	767	788	781	788	3'_agTCGGTTATTTGTTATGGAGc_5'	5'_agACTCACAATGTGATACCTCt_3'	152	-13.93	78.95	57.89	-1.61
EDP31423.1_DS239412_348724_349724	DS239412	EDP31423.1	347444	348724	+	Helix-loop-helix DNA-binding domain containing protein	Bm1_41220	EDP31423.1_DS239412_348724_349724	bpa-mir-5364|Bpa0028	164	186	178	186	3'_agtCGGTT-ATTTGTTATGGAGc_5'	5'_ttcGTAAACGAAGTAATACTTCt_3'	142	-11.79	84.21	63.16	-1.6
EDP30178.1_DS239429_3426981_3427981	DS239429	EDP30178.1	3427981	3429714	-	MSF1-like conserved region family protein	Bm1_50150	EDP30178.1_DS239429_3426981_3427981	bpa-mir-5364|Bpa0028	453	474	446	454	3'_agTC-GGTTATTTGTTATGGAGc_5'	5'_ctAGTCTAAT-TGCAATACTTCt_3'	145	-16.28	85	70	-1.6
EDP32282.1_DS239411_5331073_5332073	DS239411	EDP32282.1	5332073	5334988	-	conserved hypothetical protein	Bm1_40095	EDP32282.1_DS239411_5331073_5332073	bpa-mir-5364|Bpa0028	510	531	523	531	3'_agtcggTTATTTGTTATGGAgc_5'	5'_tttttgAAGAAAAAATACCTgc_3'	144	-8.94	85.71	85.71	-1.59
EDP33943.1_DS239374_27650_28650	DS239374	EDP33943.1	28650	29702	-	cyclic AMP-response element binding protein 1 gamma 1, putative	Bm1_28820	EDP33943.1_DS239374_27650_28650	bpa-mir-5364|Bpa0028	171	193	185	193	3'_agtcggTTATTTG-TTATGGAGc_5'	5'_cttttaGATAAGTAAATATCTCt_3'	143	-10.72	93.75	68.75	-1.55
EDP31934.1_DS239411_2914803_2915803	DS239411	EDP31934.1	2915803	2924008	-	WD-repeat protein 10, putative	Bm1_38365	EDP31934.1_DS239411_2914803_2915803	bpa-mir-5364|Bpa0028	551	572	565	572	3'_agTCGGTTATTTGTTATGGAGc_5'	5'_gaATTTCATAGAATATACCTTc_3'	140	-10.34	78.95	57.89	-1.55
EDP33502.1_DS239393_454326_455326	DS239393	EDP33502.1	455326	461963	-	Large-conductance calcium-activated potassium channel Slo-2 (KCNT-like) alpha subunit. C.elegans slo-2 ortholog	Bm1_30880	EDP33502.1_DS239393_454326_455326	bpa-mir-5364|Bpa0028	149	172	164	172	3'_agTCGGTTATTT--GTTATGGAGc_5'	5'_agAATCAACAAAGTGAATATCTCt_3'	143	-9.79	76.19	66.67	-1.54
EDP34557.1_DS239214_1982_2982	DS239214	EDP34557.1	933	1982	+	Zinc finger, C2H2 type family protein	Bm1_25690	EDP34557.1_DS239214_1982_2982	bpa-mir-5364|Bpa0028	354	375	368	375	3'_agtcgGTTATTTGTTATGGAGc_5'	5'_gtatgCAGAAAAGCATACTTCc_3'	141	-11.95	81.25	68.75	-1.44
EDP28380.1_DS239848_1754_2754	DS239848	EDP28380.1	571	1754	+	conserved hypothetical protein	Bm1_56560	EDP28380.1_DS239848_1754_2754	bpa-mir-5364|Bpa0028	832	853	846	853	3'_agTCGGTTATTTGTTATGGAGc_5'	5'_aaAGCCTCTAAAATATACTTCc_3'	152	-14.84	78.95	73.68	-1.43
EDP35901.1_DS238835_4279_5279	DS238835	EDP35901.1	5279	7169	-	dephospho-CoA kinase family protein	Bm1_18905	EDP35901.1_DS238835_4279_5279	bpa-mir-5364|Bpa0028	391	410	402	410	3'_agTCGGTTATTTGTTATGGAgc_5'	5'_gaAACTGATAA--AATACCTga_3'	141	-12.27	83.33	72.22	-1.42
EDP36183.1_DS238748_16863_17863	DS238748	EDP36183.1	17863	20257	-	G-patch domain containing protein	Bm1_17575	EDP36183.1_DS238748_16863_17863	bpa-mir-5364|Bpa0028	577	597	589	597	3'_agTCGGTTATTTGTTATGGAGc_5'	5'_ctAG-CAAGGTGTAATACCTTg_3'	142	-18.61	84.21	63.16	-1.31
EDP29347.1_DS239431_1892268_1893268	DS239431	EDP29347.1	1890681	1892268	+	Protein C20orf155 homolog, putative	Bm1_51600	EDP29347.1_DS239431_1892268_1893268	bpa-mir-5364|Bpa0028	719	743	736	743	3'_agtcGGTTATTTGT---TATGGAGc_5'	5'_actaTTAATAAAGAGATATATCTCg_3'	141	-16.6	80	65	-1.29
EDP32902.1_DS239400_513053_514053	DS239400	EDP32902.1	514053	514473	-	Rnf3 protein, putative	Bm1_32390	EDP32902.1_DS239400_513053_514053	bpa-mir-5364|Bpa0028	88	107	97	105	3'_agtcGGTTATTTGTTATGGAGc_5'	5'_atttCCAA-AAAT-ATATCTCa_3'	142	-12.97	88.24	76.47	-1.27
EDP32903.1_DS239400_513635_514635	DS239400	EDP32903.1	514635	515977	-	Rnf3 protein, putative	Bm1_32395	EDP32903.1_DS239400_513635_514635	bpa-mir-5364|Bpa0028	670	689	679	687	3'_agtcGGTTATTTGTTATGGAGc_5'	5'_atttCCAA-AAAT-ATATCTCa_3'	142	-12.97	88.24	76.47	-1.27
EDP31713.1_DS239411_1309482_1310482	DS239411	EDP31713.1	1310482	1313803	-	conserved hypothetical protein	Bm1_37280	EDP31713.1_DS239411_1309482_1310482	bpa-mir-5364|Bpa0028	678	699	692	699	3'_agtcggTTATTTGTTATGGAGc_5'	5'_ggaataAATAATGGATACTTCc_3'	144	-9.57	86.67	73.33	-1.26
EDP31992.1_DS239411_3413272_3414272	DS239411	EDP31992.1	3414272	3426838	-	SWIM zinc finger family protein	Bm1_38655	EDP31992.1_DS239411_3413272_3414272	bpa-mir-5364|Bpa0028	6	29	22	29	3'_agTCGGTTATTTGT--TATGGAGc_5'	5'_gaAGTCACAAATTAGTATACCTCt_3'	155	-13.49	76.19	66.67	-1.24
EDP32831.1_DS239400_35395_36395	DS239400	EDP32831.1	36395	41677	-	notch-like transmembrane receptor, putative	Bm1_32030	EDP32831.1_DS239400_35395_36395	bpa-mir-5364|Bpa0028	595	616	608	616	3'_agTCGGTTATTTGTTATGGAgc_5'	5'_tcAGACAATTAAGAATACTTaa_3'	140	-15.46	83.33	77.78	-1.15
EDP32055.1_DS239411_3873263_3874263	DS239411	EDP32055.1	3874263	3880831	-	Probable nucleolar GTP-binding protein 1., putative	Bm1_38970	EDP32055.1_DS239411_3873263_3874263	bpa-mir-5364|Bpa0028	56	77	70	77	3'_agtcgGTTATTTGTTATGGAGc_5'	5'_cgctgCACTACAGGATACCTTg_3'	141	-14.88	81.25	68.75	-1.14
EDP31483.1_DS239412_758159_759159	DS239412	EDP31483.1	759159	763170	-	SH2 domain containing protein	Bm1_41520	EDP31483.1_DS239412_758159_759159	bpa-mir-5364|Bpa0028	564	585	560	568	3'_agtcggttatTTGTTATGGAGc_5'	5'_cttgatctccAATAATGCCTCa_3'	140	-14.66	100	81.82	-1.13
EDP29557.1_DS239431_3345197_3346197	DS239431	EDP29557.1	3346197	3346885	-	hypothetical protein	Bm1_52650	EDP29557.1_DS239431_3345197_3346197	bpa-mir-5364|Bpa0028	962	988	981	988	3'_agtCGGTTATTTGT-----TATGGAGc_5'	5'_ttcGCCGGTAAAGATGATTATACCTCa_3'	154	-19.83	73.91	65.22	-1.1
EDP38440.1_DS237709_142998_143998	DS237709	EDP38440.1	140585	142998	+	hypothetical protein	Bm1_06340	EDP38440.1_DS237709_142998_143998	bpa-mir-5364|Bpa0028	506	529	521	529	3'_agTCGGTTATTT--GTTATGGAgc_5'	5'_gtAGCAAAAAAAGTAAATACCTat_3'	143	-12.4	75	75	-1.09
EDP30062.1_DS239429_2627235_2628235	DS239429	EDP30062.1	2628235	2629525	-	hypothetical protein	Bm1_49580	EDP30062.1_DS239429_2627235_2628235	bpa-mir-5364|Bpa0028	820	841	833	841	3'_agTCGGTTATTTGTTATGGAGc_5'	5'_atAATTTGTGGAAAATATCTCt_3'	140	-10.09	84.21	52.63	-1.02
EDP32265.1_DS239411_5230905_5231905	DS239411	EDP32265.1	5231905	5237874	-	NRAMP-like transporter K11G12.4, putative	Bm1_40010	EDP32265.1_DS239411_5230905_5231905	bpa-mir-5364|Bpa0028	355	376	368	376	3'_agtcggttatTTGTTATGGAGc_5'	5'_cgtagtttgcAATAATACTTCg_3'	140	-18.75	100	81.82	-0.96
EDP31317.1_DS239413_116801_117801	DS239413	EDP31317.1	117801	129961	-	hypothetical protein	Bm1_41710	EDP31317.1_DS239413_116801_117801	bpa-mir-5364|Bpa0028	15	35	25	33	3'_agtcggTTATTTGTTATGGAGc_5'	5'_ttttgaAATAAAT-ATATCTCa_3'	146	-11.43	93.33	80	-0.96
EDP34225.1_DS239347_53304_54304	DS239347	EDP34225.1	54304	55673	-	Platelet-activating factor acetylhydrolase IB gamma subunit, putative	Bm1_27335	EDP34225.1_DS239347_53304_54304	bpa-mir-5364|Bpa0028	870	891	884	891	3'_agtcggTTATTTGTTATGGAGc_5'	5'_tgtgaaGAGAAGTGATATCTCt_3'	140	-11.77	93.33	60	-0.9
EDP34226.1_DS239347_53304_54304	DS239347	EDP34226.1	54304	55673	-	Platelet-activating factor acetylhydrolase IB gamma subunit, putative	Bm1_27335	EDP34226.1_DS239347_53304_54304	bpa-mir-5364|Bpa0028	870	891	884	891	3'_agtcggTTATTTGTTATGGAGc_5'	5'_tgtgaaGAGAAGTGATATCTCt_3'	140	-11.77	93.33	60	-0.9
EDP33944.1_DS239374_32318_33318	DS239374	EDP33944.1	33318	35884	-	glycosyl transferase, group 2 family protein	Bm1_28825	EDP33944.1_DS239374_32318_33318	bpa-mir-5364|Bpa0028	775	795	787	795	3'_agtcGGTTATTTGTTATGGAGc_5'	5'_tttaCTAGGAGA-AATATCTCg_3'	140	-16.95	88.24	64.71	-0.87
EDP33944.1_DS239374_32318_33318	DS239374	EDP33944.1	33318	35884	-	glycosyl transferase, group 2 family protein	Bm1_28825	EDP33944.1_DS239374_32318_33318	bpa-mir-5364|Bpa0028	775	795	769	777	3'_agtcGGTTATTTGTTATGGAGc_5'	5'_tttaCTAGGAGA-AATATCTCg_3'	140	-16.95	88.24	64.71	-0.79
EDP32956.1_DS239400_853688_854688	DS239400	EDP32956.1	854688	854984	-	hypothetical protein	Bm1_32665	EDP32956.1_DS239400_853688_854688	bpa-mir-5364|Bpa0028	608	629	622	629	3'_agTCGGTTATTTGTTATGGAGc_5'	5'_ccATTTAGTAAGGCATACCTTt_3'	144	-14.79	84.21	57.89	-0.77
EDP30445.1_DS239419_446361_447361	DS239419	EDP30445.1	447361	449946	-	Hsp20/alpha crystallin family protein	Bm1_46140	EDP30445.1_DS239419_446361_447361	bpa-mir-5364|Bpa0028	159	180	173	180	3'_agtcggTTATTTGTTATGGAGc_5'	5'_tataaaAGGGAATGATACCTTt_3'	140	-9.02	93.33	60	-0.65
EDP31748.1_DS239411_1508965_1509965	DS239411	EDP31748.1	1503258	1508965	+	PHD-finger family protein	Bm1_37450	EDP31748.1_DS239411_1508965_1509965	bpa-mir-5364|Bpa0028	115	137	109	116	3'_agTCGGTTATTT-GTTATGGAGc_5'	5'_ccAGACAGAAAATCAATACCTTt_3'	155	-17.86	85	75	-0.61
EDP38199.1_DS237776_9163_10163	DS237776	EDP38199.1	10163	10342	-	hypothetical protein	Bm1_07440	EDP38199.1_DS237776_9163_10163	bpa-mir-5364|Bpa0028	357	378	368	376	3'_agTCGGTTATTTGTTATGGAGc_5'	5'_cgGGTTAGAAAAATATATCTCg_3'	144	-16.58	84.21	57.89	-0.6
EDP35560.1_DS238973_51510_52510	DS238973	EDP35560.1	43549	51510	+	Bromodomain containing protein	Bm1_20665	EDP35560.1_DS238973_51510_52510	bpa-mir-5364|Bpa0028	47	67	56	64	3'_agtcGGTTATTTGTTATGGAGc_5'	5'_aataCCAA-AAATAATTCCTCg_3'	140	-20.63	88.24	82.35	-0.58
EDP31357.1_DS239413_391175_392175	DS239413	EDP31357.1	392175	394443	-	Inositol polyphosphate kinase family protein	Bm1_41900	EDP31357.1_DS239413_391175_392175	bpa-mir-5364|Bpa0028	22	43	35	43	3'_agtcggTTATTTGTTATGGAGc_5'	5'_ggaaaaAATCGCTAATACCTCa_3'	156	-11.6	86.67	73.33	-0.58
EDP33432.1_DS239393_43884_44884	DS239393	EDP33432.1	43085	43884	+	hypothetical protein	Bm1_30545	EDP33432.1_DS239393_43884_44884	bpa-mir-5364|Bpa0028	216	238	228	236	3'_agTCGGTTATTTGT-TATGGAGc_5'	5'_taAGATAATGAAAATATATCTCt_3'	151	-13.11	85	70	-0.51
EDP35114.1_DS239092_11360_12360	DS239092	EDP35114.1	12360	16034	-	Transmembrane 9 superfamily protein member 4, putative	Bm1_22910	EDP35114.1_DS239092_11360_12360	bpa-mir-5364|Bpa0028	121	143	115	123	3'_agtcGGTTATTTG-TTATGGAGc_5'	5'_gcttTTAATAATTGAATACTTCt_3'	145	-11.48	88.89	66.67	-0.48
EDP32350.1_DS239411_5851674_5852674	DS239411	EDP32350.1	5850509	5851674	+	hypothetical protein	Bm1_40425	EDP32350.1_DS239411_5851674_5852674	bpa-mir-5364|Bpa0028	876	899	892	899	3'_agTCGGTTAT-TTGT-TATGGAGc_5'	5'_atGGCAAATGCAATGCATACCTCa_3'	158	-12.39	85.71	66.67	-0.48
EDP34665.1_DS239189_10684_11684	DS239189	EDP34665.1	11684	13843	-	PX domain containing protein	Bm1_25140	EDP34665.1_DS239189_10684_11684	bpa-mir-5364|Bpa0028	480	502	494	502	3'_agtcggttATTTG-TTATGGAGc_5'	5'_gctctggtTAGACTAATATCTCt_3'	141	-12.27	92.86	78.57	-0.4
EDP32059.1_DS239411_3912680_3913680	DS239411	EDP32059.1	3909239	3912680	+	3'-phosphoadenosine 5'-phosphosulfate synthase 2, putative	Bm1_38990	EDP32059.1_DS239411_3912680_3913680	bpa-mir-5364|Bpa0028	640	660	634	642	3'_agtcggTTATTTGTTATGGAGc_5'	5'_tccaggAAT-AGCAATACCTCt_3'	162	-21.05	93.33	86.67	-0.38
EDP33963.1_DS239372_21385_22385	DS239372	EDP33963.1	22385	26495	-	GH21176p, putative	Bm1_28725	EDP33963.1_DS239372_21385_22385	bpa-mir-5364|Bpa0028	288	308	301	308	3'_agtcGGTTATTTGTTATGGAGc_5'	5'_ttttCTACTAATC-ATACTTCc_3'	140	-8.07	82.35	70.59	-0.29
EDP28294.1_DS239901_1_483	DS239901	EDP28294.1	483	584	-	polybromodomain protein, putative	Bm1_56995	EDP28294.1_DS239901_1_483	bpa-mir-5364|Bpa0028	34	55	47	55	3'_agtcggTTATTTGTTATGGAGc_5'	5'_aattggAGGAAAAAATACTTCc_3'	144	-7.63	86.67	73.33	-0.0014
EDP35857.1_DS238855_82094_83094	DS238855	EDP35857.1	78872	82094	+	hypothetical protein	Bm1_19265	EDP35857.1_DS238855_82094_83094	bpa-mir-5364|Bpa0028	248	269	249	257	3'_agtcgGTTATTTGTTATGGAGc_5'	5'_gaataCTACAAATGATACTTCa_3'	145	-9.89	87.5	68.75	0.0059
EDP32304.1_DS239411_5489243_5490243	DS239411	EDP32304.1	5484709	5489243	+	LIM-domain binding protein	Bm1_40200	EDP32304.1_DS239411_5489243_5490243	bpa-mir-5364|Bpa0028	935	956	949	956	3'_agtCGGTTATTTGTTATGGAGc_5'	5'_ggcGCCAGGAAGGTATACCTTt_3'	147	-17.1	83.33	66.67	0.033
EDP31999.1_DS239411_3473448_3474448	DS239411	EDP31999.1	3469037	3473448	+	Sec7 domain containing protein	Bm1_38690	EDP31999.1_DS239411_3473448_3474448	bpa-mir-5364|Bpa0028	787	806	783	791	3'_agtcgGTTATTTGTTATGGAGc_5'	5'_cattgCAGT-TAC-ATACCTCc_3'	145	-13.43	81.25	75	0.21
EDP38723.1_DS237537_27318_28318	DS237537	EDP38723.1	24538	27318	+	Platelet-activating factor acetylhydrolase, plasma/intracellular isoform II family protein	Bm1_04790	EDP38723.1_DS237537_27318_28318	bpa-mir-5364|Bpa0028	518	540	517	525	3'_agTCGGTTATT-TGTTATGGAgc_5'	5'_atAGCTTATAATAATATACCTat_3'	143	-14.56	78.95	73.68	0.32
n_d_DS238934_6979_7979	DS239081	n_d	3653	8656	-	n_d	n_d	n_d_DS238934_6979_7979	bpa-mir-5364|Bpa0028	556	576	569	576	3'_agtcggttatTTGTTATGGAGc_5'	5'_cataaactgcAAC-ATACCTCc_3'	146	-10.87	90.91	90.91	0.38
EDP37138.1_DS238371_163201_164201	DS238371	EDP37138.1	162766	163201	+	hypothetical protein	Bm1_12880	EDP37138.1_DS238371_163201_164201	bpa-mir-5364|Bpa0028	384	404	397	404	3'_agTCGGTTATTTGTTATGGAGc_5'	5'_tcATTTCATAAA-GATACTTCt_3'	142	-10.08	84.21	63.16	0.55
EDP29554.1_DS239431_3339580_3340580	DS239431	EDP29554.1	3337366	3339580	+	Protein kinase domain containing protein	Bm1_52635	EDP29554.1_DS239431_3339580_3340580	bpa-mir-5364|Bpa0028	248	268	260	268	3'_agtcGGTTATTTGTTATGGAGc_5'	5'_atttCAGATTAA-AATACTTCt_3'	140	-9.86	82.35	70.59	0.55
EDP29643.1_DS239431_3936614_3937614	DS239431	EDP29643.1	3937614	3940746	-	Zinc-finger protein ZPR1 homolog, putative	Bm1_53080	EDP29643.1_DS239431_3936614_3937614	bpa-mir-5364|Bpa0028	365	386	379	386	3'_agtcggttatttgtTATGGAGc_5'	5'_gtttttcggatttcATACCTCa_3'	140	-10.98	100	100	0.59
EDP39567.1_DS236952_30555_31555	DS236952	EDP39567.1	26467	30555	+	T-complex protein 1, zeta subunit, putative	Bm1_00545	EDP39567.1_DS236952_30555_31555	bpa-mir-5364|Bpa0028	876	899	892	899	3'_agTCGGTTATTTGT--TATGGAGc_5'	5'_ctATTTATGAAATATTATACCTCt_3'	151	-9.7	76.19	61.9	0.64
EDP33958.1_DS239372_731_1731	DS239372	EDP33958.1	1731	1808	-	hypothetical protein	Bm1_28700	EDP33958.1_DS239372_731_1731	bpa-mir-5364|Bpa0028	685	706	698	706	3'_agtcggTTATTTGTTATGGAGc_5'	5'_tcaaggGGTTACCAATACCTTt_3'	140	-10.96	86.67	66.67	0.76
EDP37914.1_DS237873_34337_35337	DS237873	EDP37914.1	35337	37907	-	Zinc finger protein 207, putative	Bm1_08820	EDP37914.1_DS237873_34337_35337	bpa-mir-5364|Bpa0028	481	502	487	495	3'_agtcggTTATTTGTTATGGAGc_5'	5'_gctctgAATTCCTTATACCTCt_3'	144	-9.72	73.33	66.67	1.05
EDP36827.1_DS238507_18492_19492	DS238507	EDP36827.1	19492	23922	-	PWWP domain containing protein	Bm1_14240	EDP36827.1_DS238507_18492_19492	bpa-mir-5364|Bpa0028	181	202	194	202	3'_agtcGGTTATTTGTTATGGAGc_5'	5'_tgtaCTAATCTGGAATATCTCa_3'	142	-14.07	82.35	64.71	1.05
EDP33968.1_DS239372_73042_74042	DS239372	EDP33968.1	71004	73042	+	Collagen triple helix repeat containing protein, putative	Bm1_28755	EDP33968.1_DS239372_73042_74042	bpa-mir-5364|Bpa0028	377	399	391	399	3'_agtcggTTATT-TGTTATGGAGc_5'	5'_aatttgAATAATGAAATATCTCa_3'	143	-10.78	87.5	75	1.27
EDP33702.1_DS239389_194191_195191	DS239389	EDP33702.1	195191	198240	-	conserved hypothetical protein	Bm1_30050	EDP33702.1_DS239389_194191_195191	bpa-mir-5364|Bpa0028	716	739	732	739	3'_agtcgGTTA--TTTGTTATGGAGc_5'	5'_aactgCAATCGAGATCATACTTCa_3'	140	-12.18	83.33	66.67	1.4
EDP33703.1_DS239389_197880_198880	DS239389	EDP33703.1	198880	199665	-	DNA repair and recombination protein radA, putative	Bm1_30055	EDP33703.1_DS239389_197880_198880	bpa-mir-5364|Bpa0028	265	288	281	288	3'_agtcgGTTA--TTTGTTATGGAGc_5'	5'_aactgCAATCGAGATCATACTTCa_3'	140	-12.18	83.33	66.67	1.4
EDP39565.1_DS236952_18895_19895	DS236952	EDP39565.1	11306	18895	+	RhoGAP domain containing protein	Bm1_00535	EDP39565.1_DS236952_18895_19895	bpa-mir-5364|Bpa0028	33	57	49	57	3'_agtCGG-TTA--TTTGTTATGGAGc_5'	5'_gatGCTGAATTAAGGTAATACTTCt_3'	141	-11.62	85.71	61.9	1.5
EDP36382.1_DS238694_86991_87991	DS238694	EDP36382.1	83630	86991	+	AAR2 protein	Bm1_16610	EDP36382.1_DS238694_86991_87991	bpa-mir-5364|Bpa0028	251	273	266	273	3'_agTCGGTTATTTGT-TATGGAGc_5'	5'_atATCTAATATAYATATACCTTg_3'	149	-16.37	80	70	1.84
EDP28844.1_DS239572_2704_3704	DS239572	EDP28844.1	3704	4926	-	ubiquitin-like protein, putative	Bm1_54210	EDP28844.1_DS239572_2704_3704	bpa-mir-5364|Bpa0028	242	264	256	264	3'_agTC-GGT-TATTTGTTATGGAGc_5'	5'_aaAGATCATGTGAA-AATACCTCt_3'	156	-14.01	85.71	71.43	2.2
EDP28415.1_DS239820_5167_6167	DS239820	EDP28415.1	4633	5167	+	Conserved hypothetical protein, putative	Bm1_56395	EDP28415.1_DS239820_5167_6167	bpa-mir-5364|Bpa0028	888	910	887	895	3'_agTCG-GTTATTTGTTATGGAGc_5'	5'_atAGCTTTGTAAGAGATACTTCg_3'	143	-20.64	85	60	2.38
EDP38251.1_DS237765_14728_15728	DS237765	EDP38251.1	12786	14728	+	zgc:63803, putative	Bm1_07220	EDP38251.1_DS237765_14728_15728	bpa-mir-5364|Bpa0028	163	184	160	168	3'_agtcggttatttgtTATGGAGc_5'	5'_agttcctgttttatATACCTCt_3'	140	-10.81	100	100	2.55
EDP35217.1_DS239066_29545_30545	DS239066	EDP35217.1	27603	29545	+	zgc:63803, putative	Bm1_22400	EDP35217.1_DS239066_29545_30545	bpa-mir-5364|Bpa0028	163	184	160	168	3'_agtcggttatttgtTATGGAGc_5'	5'_agttcctgttttatATACCTCt_3'	140	-10.81	100	100	2.55
EDP28301.1_DS239897_1834_2834	DS239897	EDP28301.1	2834	4917	-	conserved hypothetical protein	Bm1_56965	EDP28301.1_DS239897_1834_2834	bpa-mir-5364|Bpa0028	337	357	347	355	3'_agtcGGTTATTTGTTATGGAGc_5'	5'_tattTCAGTGAAT-ATATCTCg_3'	144	-20.29	94.12	64.71	2.72
EDP38478.1_DS237692_4339_5339	DS237692	EDP38478.1	2476	4339	+	MAS20 protein import receptor containing protein	Bm1_06090	EDP38478.1_DS237692_4339_5339	bpa-mir-5364|Bpa0028	528	549	542	549	3'_agTCGGTTATTTGTTATGGAGc_5'	5'_aaAGAAAACGAAGTATACTTCg_3'	140	-13.44	73.68	63.16	2.89
EDP32416.1_DS239411_6284788_6285788	DS239411	EDP32416.1	6280769	6284788	+	Corticotropin releasing factor receptor 2 precursor, putative	Bm1_40745	EDP32416.1_DS239411_6284788_6285788	bpa-mir-5364|Bpa0028	442	462	454	462	3'_agtcgGTTATTTGTTATGGAGc_5'	5'_ttataCCATGAA-AATATCTCa_3'	143	-13.42	87.5	75	3.26
EDP35697.1_DS238924_4969_5969	DS238924	EDP35697.1	11	4969	+	Patched family protein	Bm1_19975	EDP35697.1_DS238924_4969_5969	bpa-mir-5364|Bpa0028	530	552	525	533	3'_agtcgGTTATTTG-TTATGGAGc_5'	5'_atttgCTGTATACAAATATCTCa_3'	140	-9.88	82.35	70.59	3.31
EDP33109.1_DS239400_1807450_1808450	DS239400	EDP33109.1	1802840	1807450	+	Variant SH3 domain containing protein	Bm1_33425	EDP33109.1_DS239400_1807450_1808450	bpa-mir-5364|Bpa0028	432	457	431	439	3'_agtcGGTTATT----TGTTATGGAGc_5'	5'_attcCTTATAATTTTACAATACTTCa_3'	141	-13.83	76.19	66.67	4.12
EDP29462.1_DS239431_2699669_2700669	DS239431	EDP29462.1	2692262	2699669	+	Protein kinase domain containing protein	Bm1_52175	EDP29462.1_DS239431_2699669_2700669	bpa-mir-5364|Bpa0028	174	195	188	195	3'_agTCGGT-TATTTGTTATGGAGc_5'	5'_tcATCCACATATAC-ATACCTTg_3'	145	-19.1	80	75	5.81
EDP32333.1_DS239411_5724973_5725973	DS239411	EDP32333.1	5719723	5724973	+	C-terminal binding protein, putative	Bm1_40340	EDP32333.1_DS239411_5724973_5725973	bpa-mir-5364|Bpa0028	543	563	544	552	3'_agtcggttATTTGTTATGGAGc_5'	5'_gaataactTGGAT-ATACCTCt_3'	144	-9.89	92.31	69.23	6.12
EDP36787.1_DS238532_4987_5987	DS238532	EDP36787.1	5987	6708	-	Small heat shock protein OV25-1, putative	Bm1_14535	EDP36787.1_DS238532_4987_5987	bpa-mir-5364|Bpa0028	930	951	943	951	3'_agTCGGTTATTTGTTATGGAGc_5'	5'_gaAATTATGAGAAAATACCTTc_3'	140	-10.37	78.95	57.89	7.15

## Sheet: dim-mir-5364 target predictions
Gene_ID	Gene	mirna	Miranda Mirna Start	Miranda Mirna End	PITA Mirna Start	PITA Mirna End	Miranda Mirna Seq	Miranda Gene Seq	Miranda_score	Mirand_energy	Miranda_pc_similarity	Miranda_pc_identity	PITA ddG
nDi.2.2.2.g02246	nDi.2.2.scaf00026_369230_379883_Downstream_1000_START379883	dim-mir-5364_predicted	386	407	399	407	3'_agTCGGTTATTTGTTATGGAGc_5'	5'_tcGGCTAATAAATATTATCTCa_3'	140	-23.3	94.74	73.68	-20.31
nDi.2.2.2.g06695	nDi.2.2.scaf00264_36891_47544_Downstream_1000_START35890	dim-mir-5364_predicted	386	407	399	407	3'_agTCGGTTATTTGTTATGGAGc_5'	5'_tcGGCTAATAAATATTATCTCa_3'	140	-23.3	94.74	73.68	-20.31
nDi.2.2.2.g01770	nDi.2.2.scaf00019_142995_152640_Downstream_1000_START152640	dim-mir-5364_predicted	66	88	80	88	3'_agTCGGTTATTTGTT-ATGGAGc_5'	5'_ctAGCCAGTAAAAAATTACCTCa_3'	152	-23.43	90	85	-20.01
nDi.2.2.2.g01903	nDi.2.2.scaf00021_169796_174937_Downstream_1000_START174937	dim-mir-5364_predicted	192	216	208	216	3'_agTCGGTTAT---TTGTTATGGAGc_5'	5'_caAGTCAATATCTAACAATACTTCa_3'	163	-21.25	86.36	77.27	-18.96
nDi.2.2.2.g02207	nDi.2.2.scaf00026_166115_168333_Downstream_1000_START168333	dim-mir-5364_predicted	446	467	459	467	3'_agTCGGTTATTTGTTATGGagc_5'	5'_ttAGCCAATGAAGAATACCcta_3'	148	-23.52	94.12	88.24	-18.41
nDi.2.2.2.g00312	nDi.2.2.scaf00003_69273_75043_Downstream_1000_START75043	dim-mir-5364_predicted	972	993	985	993	3'_agTCGGTTATTTGTTATGGAGc_5'	5'_atAGTCGACGAACAATATCTCc_3'	164	-23.3	94.74	73.68	-18.39
nDi.2.2.2.g06199	nDi.2.2.scaf00210_51901_54629_Downstream_1000_START50900	dim-mir-5364_predicted	723	746	738	746	3'_agtcgGTTAT--TTGTTATGGAGc_5'	5'_aacaaCAACAACAACAATACCTCg_3'	164	-22.31	83.33	83.33	-17.72
nDi.2.2.2.g05521	nDi.2.2.scaf00151_1_1092_Downstream_1000_START1092	dim-mir-5364_predicted	98	119	111	119	3'_agtcggTTATTTGTTATGGAGc_5'	5'_caataaAAAAGGCAATACTTCa_3'	148	-13.41	93.33	73.33	-17.19
[truncated: 1,528 more rows]
