# Supplementary material for: A novel member of the let-7 microRNA family is associated with developmental transitions in filarial nematode parasites
Source: BMC Genomics. 2015 Apr 22;16(1):331. doi: 10.1186/s12864-015-1536-y (PMC4428239; doi:10.1186/s12864-015-1536-y)
Supplement: Additional file 6: — Orthologous miR-5364 targets in Brugia and D. immitis. [file 12864_2015_1536_MOESM6_ESM.xlsx]

## Sheet: InParanoid Brugia-Dim
OrtoID	Score	OrtoA		OrtoB
1	11587	Bm1_39425	1	nDi.2.2.2.t02834-RA	1
2	9308	Bm1_45145	1	nDi.2.2.2.t02111-RA	1
3	7347	Bm1_41435	1	nDi.2.2.2.t00121-RA	1
4	7223	Bm1_22625	1	nDi.2.2.2.t06931-RA	1
5	7027	Bm1_41340	1	nDi.2.2.2.t00101-RA	1
6	6986	Bm1_45475	1	nDi.2.2.2.t00632-RA	1
7	6937	Bm1_50955	1	nDi.2.2.2.t02013-RA	1
8	6890	Bm1_43835	1	nDi.2.2.2.t00179-RA	1
9	6638	Bm1_25520	1	nDi.2.2.2.t08193-RA	1
10	6501	Bm1_29655	1	nDi.2.2.2.t07981-RA	1
11	6142	Bm1_41765	1	nDi.2.2.2.t05676-RA	1
12	6118	Bm1_13930	1	nDi.2.2.2.t03480-RA	1
13	6028	Bm1_24440	1	nDi.2.2.2.t02755-RA	1
14	5685	Bm1_39680	1	nDi.2.2.2.t02283-RA	1
15	5605	Bm1_47925	1	nDi.2.2.2.t02678-RA	1
16	5362	Bm1_50075	1	nDi.2.2.2.t01967-RA	1
17	5179	Bm1_47935	1	nDi.2.2.2.t02679-RA	1
18	5020	Bm1_35180	1	nDi.2.2.2.t01218-RA	1
19	4929	Bm1_08575	1	nDi.2.2.2.t06619-RA	1
20	4912	Bm1_26215	1	nDi.2.2.2.t06435-RA	1
21	4774	Bm1_53510	1	nDi.2.2.2.t04298-RA	1
22	4697	Bm1_12515	1	nDi.2.2.2.t06547-RA	1
23	4643	Bm1_27855	1	nDi.2.2.2.t06327-RA	1
24	4605	Bm1_41195	1	nDi.2.2.2.t00073-RA	1
25	4557	Bm1_38845	1	nDi.2.2.2.t01409-RA	1
26	4535	Bm1_38395	1	nDi.2.2.2.t01034-RA	1
27	4532	Bm1_41550	1	nDi.2.2.2.t00149-RA	1
28	4528	Bm1_48125	1	nDi.2.2.2.t04944-RA	1
29	4478	Bm1_41850	1	nDi.2.2.2.t05311-RA	1
30	4313	Bm1_27545	1	nDi.2.2.2.t04484-RA	1
31	4161	Bm1_45650	1	nDi.2.2.2.t00666-RA	1
32	4134	Bm1_27390	1	nDi.2.2.2.t03640-RA	1
33	4070	Bm1_21440	1	nDi.2.2.2.t03593-RA	1
34	4015	Bm1_21795	1	nDi.2.2.2.t05252-RA	1
35	3988	Bm1_18500	1	nDi.2.2.2.t08803-RA	1
36	3983	Bm1_40045	1	nDi.2.2.2.t02354-RA	1
37	3961	Bm1_48465	1	nDi.2.2.2.t02657-RA	1
38	3906	Bm1_43145	1	nDi.2.2.2.t00451-RA	1
39	3858	Bm1_38590	1	nDi.2.2.2.t06290-RA	1
40	3850	Bm1_40225	1	nDi.2.2.2.t02316-RA	1
41	3848	Bm1_14520	1	nDi.2.2.2.t00719-RA	1
42	3831	Bm1_44525	1	nDi.2.2.2.t00336-RA	1
43	3813	Bm1_22870	1	nDi.2.2.2.t05631-RA	1
44	3774	Bm1_51870	1	nDi.2.2.2.t04104-RA	1
45	3753	Bm1_34315	1	nDi.2.2.2.t03949-RA	1
46	3733	Bm1_40715	1	nDi.2.2.2.t05499-RA	1
47	3732	Bm1_47150	1	nDi.2.2.2.t06496-RA	1
48	3693	Bm1_15795	1	nDi.2.2.2.t01144-RA	1
49	3649	Bm1_38550	1	nDi.2.2.2.t00992-RA	1
50	3648	Bm1_41890	1	nDi.2.2.2.t07849-RA	1
51	3591	Bm1_11520	1	nDi.2.2.2.t07455-RA	1
52	3574	Bm1_00760	1	nDi.2.2.2.t07279-RA	1
53	3547	Bm1_08070	1	nDi.2.2.2.t07326-RA	1
54	3527	Bm1_16850	1	nDi.2.2.2.t01839-RA	1
55	3500	Bm1_50805	1	nDi.2.2.2.t03376-RA	1
56	3494	Bm1_47050	1	nDi.2.2.2.t04748-RA	1
57	3470	Bm1_00655	1	nDi.2.2.2.t01706-RA	1
58	3464	Bm1_01080	1	nDi.2.2.2.t09810-RA	1
59	3461	Bm1_27960	1	nDi.2.2.2.t06068-RA	1
60	3458	Bm1_25410	1	nDi.2.2.2.t05722-RA	1
61	3427	Bm1_10275	1	nDi.2.2.2.t07708-RA	1
62	3416	Bm1_39885	1	nDi.2.2.2.t05074-RA	1
63	3408	Bm1_51180	1	nDi.2.2.2.t02874-RA	1
64	3399	Bm1_11925	1	nDi.2.2.2.t08242-RA	1
65	3384	Bm1_44965	1	nDi.2.2.2.t02069-RA	1
66	3373	Bm1_34655	1	nDi.2.2.2.t03866-RA	1
67	3365	Bm1_29120	1	nDi.2.2.2.t07348-RA	1
68	3335	Bm1_52790	1	nDi.2.2.2.t04452-RA	1
69	3317	Bm1_20790	1	nDi.2.2.2.t05360-RA	1
70	3317	Bm1_40760	1	nDi.2.2.2.t05193-RA	1
71	3312	Bm1_21545	1	nDi.2.2.2.t05899-RA	1
72	3298	Bm1_15280	1	nDi.2.2.2.t06766-RA	1
73	3297	Bm1_36565	1	nDi.2.2.2.t00854-RA	1
74	3290	Bm1_32155	1	nDi.2.2.2.t07906-RA	1
75	3270	Bm1_50860	1	nDi.2.2.2.t03539-RA	1
76	3269	Bm1_40910	1	nDi.2.2.2.t03750-RA	1
77	3251	Bm1_57370	1	nDi.2.2.2.t02509-RA	1
78	3218	Bm1_35670	1	nDi.2.2.2.t07725-RA	1
79	3214	Bm1_39550	1	nDi.2.2.2.t05593-RA	1
80	3203	Bm1_43945	1	nDi.2.2.2.t00203-RA	1
81	3156	Bm1_45470	1	nDi.2.2.2.t00629-RA	1
82	3081	Bm1_45425	1	nDi.2.2.2.t00622-RA	1
83	3064	Bm1_12655	1	nDi.2.2.2.t07855-RA	1
84	3036	Bm1_21255	1	nDi.2.2.2.t04817-RA	1
85	3024	Bm1_04370	1	nDi.2.2.2.t06320-RA	1
86	3015	Bm1_32810	1	nDi.2.2.2.t00987-RA	1
87	2999	Bm1_16175	1	nDi.2.2.2.t06818-RA	1
88	2996	Bm1_37045	1	nDi.2.2.2.t01932-RA	1
89	2980	Bm1_33265	1	nDi.2.2.2.t04224-RA	1
90	2966	Bm1_39190	1	nDi.2.2.2.t02437-RA	1
91	2963	Bm1_14195	1	nDi.2.2.2.t09296-RA	1
92	2959	Bm1_43180	1	nDi.2.2.2.t00457-RA	1
93	2940	Bm1_54460	1	nDi.2.2.2.t07074-RA	1
94	2938	Bm1_21850	1	nDi.2.2.2.t05244-RA	1
95	2938	Bm1_27765	1	nDi.2.2.2.t05026-RA	1
96	2933	Bm1_42035	1	nDi.2.2.2.t03805-RA	1
97	2933	Bm1_52405	1	nDi.2.2.2.t04051-RA	1
98	2914	Bm1_05745	1	nDi.2.2.2.t07449-RA	1
99	2912	Bm1_35605	1	nDi.2.2.2.t03486-RA	1
100	2888	Bm1_00750	1	nDi.2.2.2.t05550-RA	1
101	2885	Bm1_30405	1	nDi.2.2.2.t09702-RA	1
102	2861	Bm1_15640	1	nDi.2.2.2.t07767-RA	1
103	2840	Bm1_00255	1	nDi.2.2.2.t05390-RA	1
104	2837	Bm1_27925	1	nDi.2.2.2.t08311-RA	1
105	2802	Bm1_37560	1	nDi.2.2.2.t01791-RA	1
106	2795	Bm1_46290	1	nDi.2.2.2.t01474-RA	1
107	2790	Bm1_18790	1	nDi.2.2.2.t05645-RA	1
108	2783	Bm1_08775	1	nDi.2.2.2.t06819-RA	1
109	2768	Bm1_28055	1	nDi.2.2.2.t05732-RA	1
110	2768	Bm1_30770	1	nDi.2.2.2.t06077-RA	1
111	2761	Bm1_45640	1	nDi.2.2.2.t00664-RA	1
112	2753	Bm1_01020	1	nDi.2.2.2.t04119-RA	1
113	2753	Bm1_01745	1	nDi.2.2.2.t06892-RA	1
114	2740	Bm1_01885	1	nDi.2.2.2.t08367-RA	1
115	2735	Bm1_46835	1	nDi.2.2.2.t04789-RA	1
116	2731	Bm1_22505	1	nDi.2.2.2.t05425-RA	1
117	2717	Bm1_39430	1	nDi.2.2.2.t02835-RA	1
118	2706	Bm1_34190	1	nDi.2.2.2.t08613-RA	1
119	2702	Bm1_30380	1	nDi.2.2.2.t07878-RA	1
120	2695	Bm1_54530	1	nDi.2.2.2.t09550-RA	1
121	2691	Bm1_38655	1	nDi.2.2.2.t01452-RA	1
122	2683	Bm1_52555	1	nDi.2.2.2.t03124-RA	1
123	2683	Bm1_28925	1	nDi.2.2.2.t07989-RA	1
124	2671	Bm1_51580	1	nDi.2.2.2.t03016-RA	1
125	2644	Bm1_27995	1	nDi.2.2.2.t07159-RA	1
126	2640	Bm1_20705	1	nDi.2.2.2.t06260-RA	1
127	2630	Bm1_14155	1	nDi.2.2.2.t07107-RA	1
128	2618	Bm1_38480	1	nDi.2.2.2.t01012-RA	1
129	2615	Bm1_05655	1	nDi.2.2.2.t04529-RA	1
130	2614	Bm1_51990	1	nDi.2.2.2.t03928-RA	1
131	2604	Bm1_08705	1	nDi.2.2.2.t06205-RA	1
132	2597	Bm1_22610	1	nDi.2.2.2.t08825-RA	1
133	2590	Bm1_32945	1	nDi.2.2.2.t01558-RA	1
134	2571	Bm1_06395	1	nDi.2.2.2.t01111-RA	1
135	2558	Bm1_04930	1	nDi.2.2.2.t09004-RA	1
136	2521	Bm1_06160	1	nDi.2.2.2.t08079-RA	1
137	2512	Bm1_51055	1	nDi.2.2.2.t02854-RA	1
138	2502	Bm1_19395	1	nDi.2.2.2.t04121-RA	1
139	2500	Bm1_16860	1	nDi.2.2.2.t08254-RA	1
140	2493	Bm1_11605	1	nDi.2.2.2.t07386-RA	1
141	2493	Bm1_40900	1	nDi.2.2.2.t03747-RA	1
142	2488	Bm1_40170	1	nDi.2.2.2.t02336-RA	1
143	2488	Bm1_27860	1	nDi.2.2.2.t06326-RA	1
144	2476	Bm1_21015	1	nDi.2.2.2.t04797-RA	1
145	2470	Bm1_51415	1	nDi.2.2.2.t04627-RA	1
146	2461	Bm1_36455	1	nDi.2.2.2.t00881-RA	1
147	2457	Bm1_40455	1	nDi.2.2.2.t02593-RA	1
148	2445	Bm1_27425	1	nDi.2.2.2.t03634-RA	1
149	2433	Bm1_50045	1	nDi.2.2.2.t01972-RA	1
150	2433	Bm1_30375	1	nDi.2.2.2.t07880-RA	1
151	2425	Bm1_30710	1	nDi.2.2.2.t06863-RA	1
152	2416	Bm1_17150	1	nDi.2.2.2.t07974-RA	1
153	2412	Bm1_20980	1	nDi.2.2.2.t00433-RA	1
154	2410	Bm1_31510	1	nDi.2.2.2.t05094-RA	1
155	2405	Bm1_45015	1	nDi.2.2.2.t02079-RA	1
156	2401	Bm1_48565	1	nDi.2.2.2.t06090-RA	1
157	2398	Bm1_49115	1	nDi.2.2.2.t04414-RA	1
158	2397	Bm1_16290	1	nDi.2.2.2.t04800-RA	1
159	2390	Bm1_14100	1	nDi.2.2.2.t03386-RA	1
160	2381	Bm1_47365	1	nDi.2.2.2.t05224-RA	1
161	2377	Bm1_33865	1	nDi.2.2.2.t03446-RA	1
162	2375	Bm1_07830	1	nDi.2.2.2.t01859-RA	1
163	2365	Bm1_10750	1	nDi.2.2.2.t06715-RA	1
163	2365	Bm1_10750	1	nDi.2.2.2.t05469-RA	0.775
164	2365	Bm1_04815	1	nDi.2.2.2.t03996-RA	1
165	2361	Bm1_15360	1	nDi.2.2.2.t07824-RA	1
166	2354	Bm1_54945	1	nDi.2.2.2.t06056-RA	1
167	2353	Bm1_23360	1	nDi.2.2.2.t03505-RA	1
168	2346	Bm1_06070	1	nDi.2.2.2.t05890-RA	1
169	2339	Bm1_12960	1	nDi.2.2.2.t05399-RA	1
170	2335	Bm1_51505	1	nDi.2.2.2.t03000-RA	1
171	2329	Bm1_45495	1	nDi.2.2.2.t00635-RA	1
172	2318	Bm1_48840	1	nDi.2.2.2.t02412-RA	1
173	2309	Bm1_06680	1	nDi.2.2.2.t08178-RA	1
174	2297	Bm1_22575	1	nDi.2.2.2.t06778-RA	1
175	2296	Bm1_38125	1	nDi.2.2.2.t01076-RA	1
176	2284	Bm1_49370	1	nDi.2.2.2.t02221-RA	1
177	2270	Bm1_18945	1	nDi.2.2.2.t05972-RA	1
178	2267	Bm1_12185	1	nDi.2.2.2.t07298-RA	1
179	2261	Bm1_41400	1	nDi.2.2.2.t00115-RA	1
180	2260	Bm1_23815	1	nDi.2.2.2.t07217-RA	1
181	2255	Bm1_22520	1	nDi.2.2.2.t05423-RA	1
182	2254	Bm1_57400	1	nDi.2.2.2.t04203-RA	1
183	2252	Bm1_22615	1	nDi.2.2.2.t09996-RA	1
183	2252	Bm1_22615	1	nDi.2.2.2.t10000-RA	1
184	2252	Bm1_41690	1	nDi.2.2.2.t07202-RA	1
185	2250	Bm1_10830	1	nDi.2.2.2.t04672-RA	1
186	2247	Bm1_43575	1	nDi.2.2.2.t00537-RA	1
187	2233	Bm1_54635	1	nDi.2.2.2.t02805-RA	1
188	2231	Bm1_10005	1	nDi.2.2.2.t02971-RA	1
189	2231	Bm1_49790	1	nDi.2.2.2.t01360-RA	1
190	2229	Bm1_00480	1	nDi.2.2.2.t05741-RA	1
191	2227	Bm1_45410	1	nDi.2.2.2.t00618-RA	1
192	2224	Bm1_42205	1	nDi.2.2.2.t02914-RA	1
192	2224	Bm1_42205	1	nDi.2.2.2.t02914-RA	1
192	2224	Bm1_42205	1	nDi.2.2.2.t02914-RA	1
192	2224	Bm1_42205	1	nDi.2.2.2.t02914-RA	1
193	2223	Bm1_51720	1	nDi.2.2.2.t04101-RA	1
194	2220	Bm1_39150	1	nDi.2.2.2.t02446-RA	1
195	2217	Bm1_39935	1	nDi.2.2.2.t06298-RA	1
196	2216	Bm1_30330	1	nDi.2.2.2.t08132-RA	1
197	2208	Bm1_46330	1	nDi.2.2.2.t01486-RA	1
198	2196	Bm1_48200	1	nDi.2.2.2.t04931-RA	1
199	2193	Bm1_35140	1	nDi.2.2.2.t01211-RA	1
200	2188	Bm1_21145	1	nDi.2.2.2.t08244-RA	1
201	2183	Bm1_35965	1	nDi.2.2.2.t01627-RA	1
202	2177	Bm1_30420	1	nDi.2.2.2.t08115-RA	1
203	2176	Bm1_39610	1	nDi.2.2.2.t02261-RA	1
204	2175	Bm1_50870	1	nDi.2.2.2.t02029-RA	1
205	2166	Bm1_52030	1	nDi.2.2.2.t03936-RA	1
206	2164	Bm1_25205	1	nDi.2.2.2.t05509-RA	1
207	2162	Bm1_19455	1	nDi.2.2.2.t08922-RA	1
208	2154	Bm1_31645	1	nDi.2.2.2.t04258-RA	1
209	2151	Bm1_28040	1	nDi.2.2.2.t05736-RA	1
210	2149	Bm1_17230	1	nDi.2.2.2.t06196-RA	1
211	2149	Bm1_49385	1	nDi.2.2.2.t02219-RA	1
212	2149	Bm1_34885	1	nDi.2.2.2.t05875-RA	1
213	2147	Bm1_22785	1	nDi.2.2.2.t03774-RA	1
214	2143	Bm1_55280	1	nDi.2.2.2.t08358-RA	1
214	2143	Bm1_55280	1	nDi.2.2.2.t08353-RA	1
215	2143	Bm1_18665	1	nDi.2.2.2.t09314-RA	1
216	2141	Bm1_32540	1	nDi.2.2.2.t00941-RA	1
217	2141	Bm1_07955	1	nDi.2.2.2.t08961-RA	1
218	2137	Bm1_17670	1	nDi.2.2.2.t06963-RA	1
219	2132	Bm1_33260	1	nDi.2.2.2.t04228-RA	1
220	2123	Bm1_00930	1	nDi.2.2.2.t05892-RA	1
221	2122	Bm1_43270	1	nDi.2.2.2.t00474-RA	1
222	2121	Bm1_06450	1	nDi.2.2.2.t06553-RA	1
223	2119	Bm1_35160	1	nDi.2.2.2.t01215-RA	1
224	2116	Bm1_16400	1	nDi.2.2.2.t06666-RA	1
225	2116	Bm1_56525	1	nDi.2.2.2.t04350-RA	1
226	2115	Bm1_08640	1	nDi.2.2.2.t09358-RA	1
227	2104	Bm1_24525	1	nDi.2.2.2.t07223-RA	1
228	2103	Bm1_40360	1	nDi.2.2.2.t03618-RA	1
229	2101	Bm1_27565	1	nDi.2.2.2.t04479-RA	1
230	2100	Bm1_48755	1	nDi.2.2.2.t02396-RA	1
231	2095	Bm1_33910	1	nDi.2.2.2.t06305-RA	1
232	2094	Bm1_48745	1	nDi.2.2.2.t02393-RA	1
233	2091	Bm1_39630	1	nDi.2.2.2.t02266-RA	1
234	2089	Bm1_28405	1	nDi.2.2.2.t06105-RA	1
235	2083	Bm1_37445	1	nDi.2.2.2.t03553-RA	1
236	2082	Bm1_54565	1	nDi.2.2.2.t07626-RA	1
237	2080	Bm1_32690	1	nDi.2.2.2.t00965-RA	1
238	2080	Bm1_40280	1	nDi.2.2.2.t04281-RA	1
239	2079	Bm1_35585	1	nDi.2.2.2.t06852-RA	1
239	2079	Bm1_35585	1	nDi.2.2.2.t02976-RA	0.533
239	2079	Bm1_35585	1	nDi.2.2.2.t08078-RA	0.533
240	2077	Bm1_22665	1	nDi.2.2.2.t09504-RA	1
241	2073	Bm1_35345	1	nDi.2.2.2.t07552-RA	1
242	2071	Bm1_46020	1	nDi.2.2.2.t02480-RA	1
243	2070	Bm1_27600	1	nDi.2.2.2.t04474-RA	1
244	2070	Bm1_49995	1	nDi.2.2.2.t01981-RA	1
245	2068	Bm1_26155	1	nDi.2.2.2.t03316-RA	1
246	2055	Bm1_38660	1	nDi.2.2.2.t01451-RA	1
247	2050	Bm1_39485	1	nDi.2.2.2.t05605-RA	1
248	2050	Bm1_49625	1	nDi.2.2.2.t03229-RA	1
249	2048	Bm1_49970	1	nDi.2.2.2.t01988-RA	1
250	2047	Bm1_43555	1	nDi.2.2.2.t00532-RA	1
251	2046	Bm1_37970	1	nDi.2.2.2.t06036-RA	1
252	2039	Bm1_33310	1	nDi.2.2.2.t04216-RA	1
253	2037	Bm1_22725	1	nDi.2.2.2.t01275-RA	1
254	2033	Bm1_31895	1	nDi.2.2.2.t04018-RA	1
255	2030	Bm1_27560	1	nDi.2.2.2.t04481-RA	1
256	2030	Bm1_48950	1	nDi.2.2.2.t04319-RA	1
257	2029	Bm1_19900	1	nDi.2.2.2.t07338-RA	1
258	2022	Bm1_45855	1	nDi.2.2.2.t00032-RA	1
259	2022	Bm1_25680	1	nDi.2.2.2.t04520-RA	1
260	2019	Bm1_37070	1	nDi.2.2.2.t01927-RA	1
261	2015	Bm1_02225	1	nDi.2.2.2.t03391-RA	1
262	2015	Bm1_23960	1	nDi.2.2.2.t05680-RA	1
263	2014	Bm1_38365	1	nDi.2.2.2.t01042-RA	1
264	2011	Bm1_48110	1	nDi.2.2.2.t04946-RA	1
265	2004	Bm1_30855	1	nDi.2.2.2.t05458-RA	1
266	2003	Bm1_19995	1	nDi.2.2.2.t00412-RA	1
267	2000	Bm1_27260	1	nDi.2.2.2.t07601-RA	1
268	1997	Bm1_06910	1	nDi.2.2.2.t07066-RA	1
269	1995	Bm1_33100	1	nDi.2.2.2.t01586-RA	1
270	1990	Bm1_29570	1	nDi.2.2.2.t05907-RA	1
271	1988	Bm1_09315	1	nDi.2.2.2.t03412-RA	1
272	1984	Bm1_38030	1	nDi.2.2.2.t01053-RA	1
273	1983	Bm1_44265	1	nDi.2.2.2.t00282-RA	1
274	1982	Bm1_07930	1	nDi.2.2.2.t08521-RA	1
275	1979	Bm1_33925	1	nDi.2.2.2.t06307-RA	1
276	1976	Bm1_25800	1	nDi.2.2.2.t09602-RA	1
277	1971	Bm1_45580	1	nDi.2.2.2.t00652-RA	1
278	1970	Bm1_21810	1	nDi.2.2.2.t05249-RA	1
279	1970	Bm1_44575	1	nDi.2.2.2.t00343-RA	1
280	1970	Bm1_28580	1	nDi.2.2.2.t07413-RA	1
281	1970	Bm1_51740	1	nDi.2.2.2.t04097-RA	1
282	1962	Bm1_18265	1	nDi.2.2.2.t02955-RA	1
283	1957	Bm1_39130	1	nDi.2.2.2.t02447-RA	1
284	1952	Bm1_08670	1	nDi.2.2.2.t08567-RA	1
285	1951	Bm1_20125	1	nDi.2.2.2.t00717-RA	1
286	1951	Bm1_36300	1	nDi.2.2.2.t06486-RA	1
287	1950	Bm1_25885	1	nDi.2.2.2.t05190-RA	1
288	1944	Bm1_13960	1	nDi.2.2.2.t04764-RA	1
289	1943	Bm1_17075	1	nDi.2.2.2.t03338-RA	1
290	1935	Bm1_11610	1	nDi.2.2.2.t07387-RA	1
291	1933	Bm1_41390	1	nDi.2.2.2.t00114-RA	1
292	1927	Bm1_38900	1	nDi.2.2.2.t01396-RA	1
293	1926	Bm1_50375	1	nDi.2.2.2.t03348-RA	1
294	1925	Bm1_51725	1	nDi.2.2.2.t04100-RA	1
295	1924	Bm1_09450	1	nDi.2.2.2.t08185-RA	1
295	1924	Bm1_05395	0.086	nDi.2.2.2.t08185-RA	1
296	1924	Bm1_47875	1	nDi.2.2.2.t09451-RA	1
297	1922	Bm1_24010	1	nDi.2.2.2.t02760-RA	1
298	1919	Bm1_48460	1	nDi.2.2.2.t02656-RA	1
299	1918	Bm1_45330	1	nDi.2.2.2.t00601-RA	1
300	1917	Bm1_43165	1	nDi.2.2.2.t00454-RA	1
301	1915	Bm1_00400	1	nDi.2.2.2.t08129-RA	1
302	1914	Bm1_17115	1	nDi.2.2.2.t06836-RA	1
303	1913	Bm1_24475	1	nDi.2.2.2.t03525-RA	1
304	1910	Bm1_15710	1	nDi.2.2.2.t03504-RA	1
305	1910	Bm1_29045	1	nDi.2.2.2.t07947-RA	1
306	1908	Bm1_34120	1	nDi.2.2.2.t10131-RA	1
307	1906	Bm1_17065	1	nDi.2.2.2.t03334-RA	1
308	1906	Bm1_20355	1	nDi.2.2.2.t03900-RA	1
309	1904	Bm1_52610	1	nDi.2.2.2.t03115-RA	1
310	1903	Bm1_15810	1	nDi.2.2.2.t01142-RA	1
311	1902	Bm1_23020	1	nDi.2.2.2.t05121-RA	1
312	1902	Bm1_39890	1	nDi.2.2.2.t05073-RA	1
313	1897	Bm1_31540	1	nDi.2.2.2.t05105-RA	1
314	1893	Bm1_54835	1	nDi.2.2.2.t05963-RA	1
315	1891	Bm1_21965	1	nDi.2.2.2.t06519-RA	1
316	1889	Bm1_32600	1	nDi.2.2.2.t00952-RA	1
317	1887	Bm1_12140	1	nDi.2.2.2.t05343-RA	1
318	1885	Bm1_44270	1	nDi.2.2.2.t00283-RA	1
319	1885	Bm1_47810	1	nDi.2.2.2.t06508-RA	1
320	1883	Bm1_44395	1	nDi.2.2.2.t00312-RA	1
321	1883	Bm1_42300	1	nDi.2.2.2.t07789-RA	1
322	1882	Bm1_54405	1	nDi.2.2.2.t07838-RA	1
323	1880	Bm1_51300	1	nDi.2.2.2.t05046-RA	1
324	1879	Bm1_50525	1	nDi.2.2.2.t00737-RA	1
325	1879	Bm1_57300	1	nDi.2.2.2.t02204-RA	1
326	1873	Bm1_28720	1	nDi.2.2.2.t07932-RA	1
327	1862	Bm1_02485	1	nDi.2.2.2.t07246-RA	1
328	1862	Bm1_52895	1	nDi.2.2.2.t05585-RA	1
329	1859	Bm1_30540	1	nDi.2.2.2.t08025-RA	1
330	1856	Bm1_31470	1	nDi.2.2.2.t03269-RA	1
331	1853	Bm1_39470	1	nDi.2.2.2.t02844-RA	1
332	1853	Bm1_25850	1	nDi.2.2.2.t07541-RA	1
333	1850	Bm1_47475	1	nDi.2.2.2.t07087-RA	1
334	1849	Bm1_33990	1	nDi.2.2.2.t07958-RA	1
335	1846	Bm1_20810	1	nDi.2.2.2.t05364-RA	1
336	1844	Bm1_28600	1	nDi.2.2.2.t06407-RA	1
337	1840	Bm1_39080	1	nDi.2.2.2.t02466-RA	1
338	1839	Bm1_24085	1	nDi.2.2.2.t03033-RA	1
339	1837	Bm1_51090	1	nDi.2.2.2.t02860-RA	1
340	1836	Bm1_36170	1	nDi.2.2.2.t01669-RA	1
341	1834	Bm1_10120	1	nDi.2.2.2.t09187-RA	1
342	1832	Bm1_43595	1	nDi.2.2.2.t00541-RA	1
343	1831	Bm1_06350	1	nDi.2.2.2.t01103-RA	1
344	1827	Bm1_21405	1	nDi.2.2.2.t06446-RA	1
345	1823	Bm1_50390	1	nDi.2.2.2.t03349-RA	1
346	1822	Bm1_43850	1	nDi.2.2.2.t00182-RA	1
347	1821	Bm1_14645	1	nDi.2.2.2.t04508-RA	1
348	1817	Bm1_41565	1	nDi.2.2.2.t00153-RA	1
349	1816	Bm1_18885	1	nDi.2.2.2.t05237-RA	1
350	1815	Bm1_45545	1	nDi.2.2.2.t00644-RA	1
351	1814	Bm1_05915	1	nDi.2.2.2.t09037-RA	1
352	1809	Bm1_28315	1	nDi.2.2.2.t06022-RA	1
353	1809	Bm1_13330	1	nDi.2.2.2.t09194-RA	1
354	1802	Bm1_36505	1	nDi.2.2.2.t00870-RA	1
355	1801	Bm1_15030	1	nDi.2.2.2.t03847-RA	1
356	1801	Bm1_48510	1	nDi.2.2.2.t02668-RA	1
357	1800	Bm1_16065	1	nDi.2.2.2.t09199-RA	1
358	1794	Bm1_21195	1	nDi.2.2.2.t09025-RA	1
359	1789	Bm1_26760	1	nDi.2.2.2.t05466-RA	1
360	1787	Bm1_30605	1	nDi.2.2.2.t09580-RA	1
360	1787	Bm1_30605	1	nDi.2.2.2.t08612-RA	0.193
361	1784	Bm1_06430	1	nDi.2.2.2.t08265-RA	1
362	1783	Bm1_51730	1	nDi.2.2.2.t04099-RA	1
363	1782	Bm1_51650	1	nDi.2.2.2.t05803-RA	1
364	1781	Bm1_49950	1	nDi.2.2.2.t09070-RA	1
364	1781	Bm1_49950	1	nDi.2.2.2.t01991-RA	1
365	1781	Bm1_44995	1	nDi.2.2.2.t02074-RA	1
366	1780	Bm1_44440	1	nDi.2.2.2.t00319-RA	1
367	1776	Bm1_44050	1	nDi.2.2.2.t00236-RA	1
368	1775	Bm1_00695	1	nDi.2.2.2.t09463-RA	1
369	1775	Bm1_28240	1	nDi.2.2.2.t05922-RA	1
370	1775	Bm1_34600	1	nDi.2.2.2.t03856-RA	1
371	1772	Bm1_24795	1	nDi.2.2.2.t02170-RA	1
372	1769	Bm1_26615	1	nDi.2.2.2.t09471-RA	1
373	1768	Bm1_32860	1	nDi.2.2.2.t01537-RA	1
374	1768	Bm1_12230	1	nDi.2.2.2.t08360-RA	1
375	1767	Bm1_01735	1	nDi.2.2.2.t04137-RA	1
376	1767	Bm1_10980	1	nDi.2.2.2.t06394-RA	1
377	1767	Bm1_00885	1	nDi.2.2.2.t08810-RA	1
378	1767	Bm1_40085	1	nDi.2.2.2.t02346-RA	1
379	1762	Bm1_16745	1	nDi.2.2.2.t03427-RA	1
380	1762	Bm1_39745	1	nDi.2.2.2.t02300-RA	1
381	1759	Bm1_25675	1	nDi.2.2.2.t04519-RA	1
382	1759	Bm1_30845	1	nDi.2.2.2.t05457-RA	1
383	1758	Bm1_40160	1	nDi.2.2.2.t02337-RA	1
384	1758	Bm1_52810	1	nDi.2.2.2.t04456-RA	1
385	1757	Bm1_44895	1	nDi.2.2.2.t02057-RA	1
386	1756	Bm1_02735	1	nDi.2.2.2.t08723-RA	1
387	1756	Bm1_45870	1	nDi.2.2.2.t00030-RA	1
388	1756	Bm1_54355	1	nDi.2.2.2.t07375-RA	1
389	1755	Bm1_40685	1	nDi.2.2.2.t08337-RA	1
390	1753	Bm1_37330	1	nDi.2.2.2.t04827-RA	1
391	1751	Bm1_30730	1	nDi.2.2.2.t06867-RA	1
392	1750	Bm1_14495	1	nDi.2.2.2.t07334-RA	1
393	1750	Bm1_46210	1	nDi.2.2.2.t02525-RA	1
394	1749	Bm1_24075	1	nDi.2.2.2.t03036-RA	1
395	1748	Bm1_06230	1	nDi.2.2.2.t01090-RA	1
396	1747	Bm1_22850	1	nDi.2.2.2.t08097-RA	1
397	1742	Bm1_22815	1	nDi.2.2.2.t08251-RA	1
398	1742	Bm1_46930	1	nDi.2.2.2.t06699-RA	1
399	1741	Bm1_07770	1	nDi.2.2.2.t06758-RA	1
400	1739	Bm1_38405	1	nDi.2.2.2.t01029-RA	1
401	1737	Bm1_44580	1	nDi.2.2.2.t00344-RA	1
402	1737	Bm1_41830	1	nDi.2.2.2.t05315-RA	1
403	1735	Bm1_49395	1	nDi.2.2.2.t02217-RA	1
404	1733	Bm1_35035	1	nDi.2.2.2.t01188-RA	1
405	1732	Bm1_13845	1	nDi.2.2.2.t04769-RA	1
406	1730	Bm1_31200	1	nDi.2.2.2.t05306-RA	1
407	1729	Bm1_02165	1	nDi.2.2.2.t04523-RA	1
408	1729	Bm1_18835	1	nDi.2.2.2.t05229-RA	1
409	1729	Bm1_42285	1	nDi.2.2.2.t09300-RA	1
410	1727	Bm1_10500	1	nDi.2.2.2.t08620-RA	1
411	1723	Bm1_08520	1	nDi.2.2.2.t03980-RA	1
412	1723	Bm1_51330	1	nDi.2.2.2.t05055-RA	1
413	1720	Bm1_32990	1	nDi.2.2.2.t01564-RA	1
414	1720	Bm1_50555	1	nDi.2.2.2.t00743-RA	1
415	1718	Bm1_07200	1	nDi.2.2.2.t01722-RA	1
416	1716	Bm1_08700	1	nDi.2.2.2.t06204-RA	1
417	1708	Bm1_44890	1	nDi.2.2.2.t02056-RA	1
418	1706	Bm1_46445	1	nDi.2.2.2.t01510-RA	1
419	1705	Bm1_42705	1	nDi.2.2.2.t02157-RA	1
420	1705	Bm1_28360	1	nDi.2.2.2.t06031-RA	1
421	1705	Bm1_55680	1	nDi.2.2.2.t07397-RA	1
422	1704	Bm1_57540	1	nDi.2.2.2.t03455-RA	1
423	1702	Bm1_26205	1	nDi.2.2.2.t06433-RA	1
424	1702	Bm1_29255	1	nDi.2.2.2.t06046-RA	1
425	1701	Bm1_18400	1	nDi.2.2.2.t07935-RA	1
426	1700	Bm1_07550	1	nDi.2.2.2.t08818-RA	1
427	1700	Bm1_48830	1	nDi.2.2.2.t02410-RA	1
428	1700	Bm1_51755	1	nDi.2.2.2.t04094-RA	1
429	1698	Bm1_23895	1	nDi.2.2.2.t00405-RA	1
430	1698	Bm1_32060	1	nDi.2.2.2.t07056-RA	1
431	1696	Bm1_33615	1	nDi.2.2.2.t04705-RA	1
432	1694	Bm1_44120	1	nDi.2.2.2.t00257-RA	1
433	1694	Bm1_16015	1	nDi.2.2.2.t08428-RA	1
434	1694	Bm1_51425	1	nDi.2.2.2.t04625-RA	1
435	1689	Bm1_30945	1	nDi.2.2.2.t05791-RA	1
436	1688	Bm1_17655	1	nDi.2.2.2.t06964-RA	1
437	1688	Bm1_28810	1	nDi.2.2.2.t05769-RA	1
438	1685	Bm1_19430	1	nDi.2.2.2.t07343-RA	1
439	1683	Bm1_28480	1	nDi.2.2.2.t06096-RA	1
440	1682	Bm1_22075	1	nDi.2.2.2.t02770-RA	1
440	1682	Bm1_22075	1	nDi.2.2.2.t02770-RA	1
440	1682	Bm1_22075	1	nDi.2.2.2.t02770-RA	1
440	1682	Bm1_22075	1	nDi.2.2.2.t02770-RA	1
441	1681	Bm1_27525	1	nDi.2.2.2.t04488-RA	1
442	1680	Bm1_34415	1	nDi.2.2.2.t05415-RA	1
443	1676	Bm1_04595	1	nDi.2.2.2.t09587-RA	1
444	1675	Bm1_32765	1	nDi.2.2.2.t00982-RA	1
445	1673	Bm1_35805	1	nDi.2.2.2.t01312-RA	1
446	1673	Bm1_49405	1	nDi.2.2.2.t04882-RA	1
447	1667	Bm1_41650	1	nDi.2.2.2.t05832-RA	1
448	1666	Bm1_30980	1	nDi.2.2.2.t05000-RA	1
449	1665	Bm1_46175	1	nDi.2.2.2.t02517-RA	1
450	1664	Bm1_51465	1	nDi.2.2.2.t02985-RA	1
451	1663	Bm1_41065	1	nDi.2.2.2.t04373-RA	1
452	1660	Bm1_37025	1	nDi.2.2.2.t01889-RA	1
453	1655	Bm1_10800	1	nDi.2.2.2.t04676-RA	1
454	1655	Bm1_18860	1	nDi.2.2.2.t05234-RA	1
455	1652	Bm1_24790	1	nDi.2.2.2.t02169-RA	1
456	1652	Bm1_07115	1	nDi.2.2.2.t08205-RA	1
457	1652	Bm1_27900	1	nDi.2.2.2.t06251-RA	1
458	1649	Bm1_43525	1	nDi.2.2.2.t00527-RA	1
459	1649	Bm1_07380	1	nDi.2.2.2.t08173-RA	1
460	1645	Bm1_20550	1	nDi.2.2.2.t01270-RA	1
461	1645	Bm1_13950	1	nDi.2.2.2.t04761-RA	1
462	1644	Bm1_57390	1	nDi.2.2.2.t06673-RA	1
463	1642	Bm1_20250	1	nDi.2.2.2.t08703-RA	1
464	1641	Bm1_51005	1	nDi.2.2.2.t02000-RA	1
465	1638	Bm1_39510	1	nDi.2.2.2.t05601-RA	1
466	1635	Bm1_44550	1	nDi.2.2.2.t00340-RA	1
467	1634	Bm1_48190	1	nDi.2.2.2.t04934-RA	1
468	1631	Bm1_52770	1	nDi.2.2.2.t04447-RA	1
469	1628	Bm1_49855	1	nDi.2.2.2.t01347-RA	1
470	1626	Bm1_08130	1	nDi.2.2.2.t03534-RA	1
471	1626	Bm1_56980	1	nDi.2.2.2.t05020-RA	1
472	1625	Bm1_01485	1	nDi.2.2.2.t05060-RA	1
473	1625	Bm1_05740	1	nDi.2.2.2.t07972-RA	1
474	1625	Bm1_33965	1	nDi.2.2.2.t08875-RA	1
475	1624	Bm1_50780	1	nDi.2.2.2.t03380-RA	1
476	1623	Bm1_38785	1	nDi.2.2.2.t01422-RA	1
477	1623	Bm1_13565	1	nDi.2.2.2.t05715-RA	1
478	1622	Bm1_52240	1	nDi.2.2.2.t04620-RA	1
479	1621	Bm1_37575	1	nDi.2.2.2.t01787-RA	1
480	1619	Bm1_20595	1	nDi.2.2.2.t06979-RA	1
481	1618	Bm1_26035	1	nDi.2.2.2.t06169-RA	1
482	1618	Bm1_49820	1	nDi.2.2.2.t01352-RA	1
483	1617	Bm1_21960	1	nDi.2.2.2.t06521-RA	1
484	1613	Bm1_33195	1	nDi.2.2.2.t01600-RA	1
484	1613	Bm1_33195	1	nDi.2.2.2.t04241-RA	0.55
485	1613	Bm1_40580	1	nDi.2.2.2.t02621-RA	1
486	1612	Bm1_39665	1	nDi.2.2.2.t02280-RA	1
487	1609	Bm1_49360	1	nDi.2.2.2.t02223-RA	1
488	1607	Bm1_28875	1	nDi.2.2.2.t00442-RA	1
489	1607	Bm1_18305	1	nDi.2.2.2.t02948-RA	1
490	1606	Bm1_21675	1	nDi.2.2.2.t07677-RA	1
491	1606	Bm1_47040	1	nDi.2.2.2.t04751-RA	1
492	1606	Bm1_32030	1	nDi.2.2.2.t08443-RA	1
493	1605	Bm1_43520	1	nDi.2.2.2.t00524-RA	1
494	1604	Bm1_06370	1	nDi.2.2.2.t01107-RA	1
495	1604	Bm1_40605	1	nDi.2.2.2.t02626-RA	1
496	1595	Bm1_50540	1	nDi.2.2.2.t00740-RA	1
497	1594	Bm1_02815	1	nDi.2.2.2.t00545-RA	1
498	1593	Bm1_57510	1	nDi.2.2.2.t02573-RA	1
499	1591	Bm1_24915	1	nDi.2.2.2.t03201-RA	1
500	1591	Bm1_47360	1	nDi.2.2.2.t05219-RA	1
501	1589	Bm1_37580	1	nDi.2.2.2.t01786-RA	1
502	1587	Bm1_10670	1	nDi.2.2.2.t04134-RA	1
503	1586	Bm1_02170	1	nDi.2.2.2.t04522-RA	1
504	1586	Bm1_44255	1	nDi.2.2.2.t00281-RA	1
505	1586	Bm1_35640	1	nDi.2.2.2.t03493-RA	1
506	1584	Bm1_01665	1	nDi.2.2.2.t08043-RA	1
507	1584	Bm1_49215	1	nDi.2.2.2.t06692-RA	1
508	1583	Bm1_53150	1	nDi.2.2.2.t05761-RA	1
509	1582	Bm1_12310	1	nDi.2.2.2.t01738-RA	1
510	1581	Bm1_29560	1	nDi.2.2.2.t10035-RA	1
511	1580	Bm1_53655	1	nDi.2.2.2.t06414-RA	1
512	1579	Bm1_28595	1	nDi.2.2.2.t09403-RA	1
512	1579	Bm1_28595	1	nDi.2.2.2.t06406-RA	1
513	1579	Bm1_43785	1	nDi.2.2.2.t00167-RA	1
514	1579	Bm1_26050	1	nDi.2.2.2.t06531-RA	1
515	1579	Bm1_31555	1	nDi.2.2.2.t05108-RA	1
516	1579	Bm1_38300	1	nDi.2.2.2.t04962-RA	1
517	1578	Bm1_43915	1	nDi.2.2.2.t00197-RA	1
518	1577	Bm1_20785	1	nDi.2.2.2.t05359-RA	1
519	1577	Bm1_47295	1	nDi.2.2.2.t05836-RA	1
520	1575	Bm1_20780	1	nDi.2.2.2.t05358-RA	1
521	1572	Bm1_36430	1	nDi.2.2.2.t00883-RA	1
522	1570	Bm1_12375	1	nDi.2.2.2.t09261-RA	1
523	1568	Bm1_16815	1	nDi.2.2.2.t04549-RA	1
524	1567	Bm1_11960	1	nDi.2.2.2.t05725-RA	1
525	1561	Bm1_40945	1	nDi.2.2.2.t06060-RA	1
526	1560	Bm1_21245	1	nDi.2.2.2.t04819-RA	1
527	1560	Bm1_42025	1	nDi.2.2.2.t03808-RA	1
528	1555	Bm1_08280	1	nDi.2.2.2.t07980-RA	1
529	1555	Bm1_39600	1	nDi.2.2.2.t02258-RA	1
530	1555	Bm1_52225	1	nDi.2.2.2.t04617-RA	1
531	1554	Bm1_57450	1	nDi.2.2.2.t05349-RA	1
532	1553	Bm1_54465	1	nDi.2.2.2.t07075-RA	1
533	1550	Bm1_38180	1	nDi.2.2.2.t00900-RA	1
534	1547	Bm1_34890	1	nDi.2.2.2.t05876-RA	1
535	1542	Bm1_16825	1	nDi.2.2.2.t04551-RA	1
536	1542	Bm1_11930	1	nDi.2.2.2.t08243-RA	1
537	1542	Bm1_40625	1	nDi.2.2.2.t02631-RA	1
538	1541	Bm1_23050	1	nDi.2.2.2.t03057-RA	1
539	1541	Bm1_17220	1	nDi.2.2.2.t05170-RA	1
540	1541	Bm1_18970	1	nDi.2.2.2.t05967-RA	1
541	1541	Bm1_39670	1	nDi.2.2.2.t02281-RA	1
542	1540	Bm1_10755	1	nDi.2.2.2.t06714-RA	1
542	1540	Bm1_10755	1	nDi.2.2.2.t05470-RA	1
543	1540	Bm1_28850	1	nDi.2.2.2.t09038-RA	1
543	1540	Bm1_28850	1	nDi.2.2.2.t07008-RA	0.965
544	1540	Bm1_52175	1	nDi.2.2.2.t04607-RA	1
545	1538	Bm1_41585	1	nDi.2.2.2.t00159-RA	1
546	1537	Bm1_40445	1	nDi.2.2.2.t03597-RA	1
546	1537	Bm1_40445	1	nDi.2.2.2.t02590-RA	1
547	1537	Bm1_06545	1	nDi.2.2.2.t01148-RA	1
548	1537	Bm1_45270	1	nDi.2.2.2.t00585-RA	1
549	1537	Bm1_34665	1	nDi.2.2.2.t03869-RA	1
550	1529	Bm1_37760	1	nDi.2.2.2.t03664-RA	1
551	1524	Bm1_36795	1	nDi.2.2.2.t00797-RA	1
552	1524	Bm1_53265	1	nDi.2.2.2.t05388-RA	1
553	1523	Bm1_09860	1	nDi.2.2.2.t08007-RA	1
554	1523	Bm1_21420	1	nDi.2.2.2.t08492-RA	1
555	1522	Bm1_11125	1	nDi.2.2.2.t09116-RA	1
556	1521	Bm1_19435	1	nDi.2.2.2.t07342-RA	1
557	1520	Bm1_18155	1	nDi.2.2.2.t07060-RA	1
558	1519	Bm1_33435	1	nDi.2.2.2.t04074-RA	1
559	1519	Bm1_48390	1	nDi.2.2.2.t04862-RA	1
560	1518	Bm1_23510	1	nDi.2.2.2.t04654-RA	1
561	1517	Bm1_11810	1	nDi.2.2.2.t03397-RA	1
562	1515	Bm1_44175	1	nDi.2.2.2.t00267-RA	1
563	1515	Bm1_04150	1	nDi.2.2.2.t09728-RA	1
564	1515	Bm1_46910	1	nDi.2.2.2.t06703-RA	1
565	1513	Bm1_01890	1	nDi.2.2.2.t08368-RA	1
566	1513	Bm1_46375	1	nDi.2.2.2.t01494-RA	1
567	1511	Bm1_43940	1	nDi.2.2.2.t00202-RA	1
568	1511	Bm1_19680	1	nDi.2.2.2.t06752-RA	1
569	1511	Bm1_37935	1	nDi.2.2.2.t07131-RA	1
570	1510	Bm1_43955	1	nDi.2.2.2.t00205-RA	1
571	1510	Bm1_20430	1	nDi.2.2.2.t06707-RA	1
572	1509	Bm1_41800	1	nDi.2.2.2.t05669-RA	1
573	1507	Bm1_48490	1	nDi.2.2.2.t02664-RA	1
574	1507	Bm1_45240	1	nDi.2.2.2.t04973-RA	1
575	1506	Bm1_08665	1	nDi.2.2.2.t08565-RA	1
576	1504	Bm1_45930	1	nDi.2.2.2.t00017-RA	1
577	1504	Bm1_46055	1	nDi.2.2.2.t02487-RA	1
578	1503	Bm1_43470	1	nDi.2.2.2.t00515-RA	1
579	1502	Bm1_12225	1	nDi.2.2.2.t08359-RA	1
580	1501	Bm1_11285	1	nDi.2.2.2.t08476-RA	1
581	1501	Bm1_40350	1	nDi.2.2.2.t03616-RA	1
582	1500	Bm1_20800	1	nDi.2.2.2.t05362-RA	1
583	1499	Bm1_20665	1	nDi.2.2.2.t06267-RA	1
584	1498	Bm1_14995	1	nDi.2.2.2.t06527-RA	1
585	1498	Bm1_49025	1	nDi.2.2.2.t09744-RA	1
586	1498	Bm1_46945	1	nDi.2.2.2.t09903-RA	1
587	1495	Bm1_48425	1	nDi.2.2.2.t02650-RA	1
588	1492	Bm1_36495	1	nDi.2.2.2.t00871-RA	1
589	1492	Bm1_10300	1	nDi.2.2.2.t08189-RA	1
590	1490	Bm1_43620	1	nDi.2.2.2.t00550-RA	1
591	1488	Bm1_06940	1	nDi.2.2.2.t05957-RA	1
592	1488	Bm1_01905	1	nDi.2.2.2.t09118-RA	1
593	1487	Bm1_42570	1	nDi.2.2.2.t02136-RA	1
594	1484	Bm1_46800	1	nDi.2.2.2.t04783-RA	1
595	1483	Bm1_01930	1	nDi.2.2.2.t06239-RA	1
596	1483	Bm1_43015	1	nDi.2.2.2.t06737-RA	1
597	1482	Bm1_22690	1	nDi.2.2.2.t07436-RA	1
598	1481	Bm1_40070	1	nDi.2.2.2.t02350-RA	1
599	1481	Bm1_18405	1	nDi.2.2.2.t07937-RA	1
600	1480	Bm1_27915	1	nDi.2.2.2.t06247-RA	1
601	1479	Bm1_27395	1	nDi.2.2.2.t03639-RA	1
602	1479	Bm1_49675	1	nDi.2.2.2.t03239-RA	1
603	1479	Bm1_35350	1	nDi.2.2.2.t07553-RA	1
604	1479	Bm1_48220	1	nDi.2.2.2.t08403-RA	1
605	1477	Bm1_25235	1	nDi.2.2.2.t07648-RA	1
606	1476	Bm1_41865	1	nDi.2.2.2.t05309-RA	1
607	1476	Bm1_40750	1	nDi.2.2.2.t05192-RA	1
608	1475	Bm1_37540	1	nDi.2.2.2.t01799-RA	1
609	1474	Bm1_23190	1	nDi.2.2.2.t07306-RA	1
610	1473	Bm1_36970	1	nDi.2.2.2.t01900-RA	1
611	1473	Bm1_08860	1	nDi.2.2.2.t09562-RA	1
612	1473	Bm1_39345	1	nDi.2.2.2.t02820-RA	1
613	1472	Bm1_30465	1	nDi.2.2.2.t09254-RA	1
614	1471	Bm1_01945	1	nDi.2.2.2.t06241-RA	1
615	1470	Bm1_17945	1	nDi.2.2.2.t04143-RA	1
616	1467	Bm1_25580	1	nDi.2.2.2.t04724-RA	1
617	1466	Bm1_22460	1	nDi.2.2.2.t07746-RA	1
618	1465	Bm1_20520	1	nDi.2.2.2.t09565-RA	1
619	1460	Bm1_19480	1	nDi.2.2.2.t09812-RA	1
619	1460	Bm1_19480	1	nDi.2.2.2.t08466-RA	1
620	1460	Bm1_37900	1	nDi.2.2.2.t03694-RA	1
621	1459	Bm1_16105	1	nDi.2.2.2.t04585-RA	1
622	1458	Bm1_39330	1	nDi.2.2.2.t02816-RA	1
623	1458	Bm1_54995	1	nDi.2.2.2.t06089-RA	1
624	1457	Bm1_46075	1	nDi.2.2.2.t02490-RA	1
625	1455	Bm1_42460	1	nDi.2.2.2.t02116-RA	1
626	1454	Bm1_49090	1	nDi.2.2.2.t04408-RA	1
627	1453	Bm1_27245	1	nDi.2.2.2.t04948-RA	1
628	1453	Bm1_41775	1	nDi.2.2.2.t05675-RA	1
629	1452	Bm1_26815	1	nDi.2.2.2.t05439-RA	1
630	1451	Bm1_37415	1	nDi.2.2.2.t03559-RA	1
631	1451	Bm1_56695	1	nDi.2.2.2.t02659-RA	1
632	1450	Bm1_16185	1	nDi.2.2.2.t06815-RA	1
633	1448	Bm1_16205	1	nDi.2.2.2.t08307-RA	1
634	1448	Bm1_40290	1	nDi.2.2.2.t03599-RA	1
635	1446	Bm1_05960	1	nDi.2.2.2.t04557-RA	1
636	1444	Bm1_17240	1	nDi.2.2.2.t03168-RA	1
637	1444	Bm1_02090	1	nDi.2.2.2.t08067-RA	1
638	1442	Bm1_32725	1	nDi.2.2.2.t00972-RA	1
639	1441	Bm1_07540	1	nDi.2.2.2.t08820-RA	1
640	1441	Bm1_23185	1	nDi.2.2.2.t07307-RA	1
641	1439	Bm1_53050	1	nDi.2.2.2.t02546-RA	1
641	1439	Bm1_53050	1	nDi.2.2.2.t04171-RA	1
641	1439	Bm1_53050	1	nDi.2.2.2.t03572-RA	0.976
642	1439	Bm1_43465	1	nDi.2.2.2.t00514-RA	1
643	1439	Bm1_42370	1	nDi.2.2.2.t09917-RA	1
644	1438	Bm1_56725	1	nDi.2.2.2.t06788-RA	1
645	1437	Bm1_46105	1	nDi.2.2.2.t02498-RA	1
646	1436	Bm1_49330	1	nDi.2.2.2.t02231-RA	1
647	1435	Bm1_37855	1	nDi.2.2.2.t03682-RA	1
648	1435	Bm1_46820	1	nDi.2.2.2.t04786-RA	1
649	1434	Bm1_50080	1	nDi.2.2.2.t01966-RA	1
650	1433	Bm1_19500	1	nDi.2.2.2.t08110-RA	1
651	1433	Bm1_49665	1	nDi.2.2.2.t03237-RA	1
652	1432	Bm1_32380	1	nDi.2.2.2.t00912-RA	1
653	1432	Bm1_40840	1	nDi.2.2.2.t03734-RA	1
654	1430	Bm1_31085	1	nDi.2.2.2.t06917-RA	1
654	1430	Bm1_31085	1	nDi.2.2.2.t06917-RA	1
654	1430	Bm1_31085	1	nDi.2.2.2.t06917-RA	1
654	1430	Bm1_31085	1	nDi.2.2.2.t06917-RA	1
655	1430	Bm1_00615	1	nDi.2.2.2.t07301-RA	1
656	1428	Bm1_37920	1	nDi.2.2.2.t07126-RA	1
657	1427	Bm1_56180	1	nDi.2.2.2.t03771-RA	1
658	1426	Bm1_50840	1	nDi.2.2.2.t02037-RA	1
659	1424	Bm1_45675	1	nDi.2.2.2.t00671-RA	1
660	1422	Bm1_34535	1	nDi.2.2.2.t04441-RA	1
661	1420	Bm1_07420	1	nDi.2.2.2.t02710-RA	1
662	1420	Bm1_50735	1	nDi.2.2.2.t00775-RA	1
663	1418	Bm1_21560	1	nDi.2.2.2.t05897-RA	1
664	1417	Bm1_49235	1	nDi.2.2.2.t06695-RA	1
664	1417	Bm1_49235	1	nDi.2.2.2.t02246-RA	1
665	1417	Bm1_12115	1	nDi.2.2.2.t05339-RA	1
666	1417	Bm1_19055	1	nDi.2.2.2.t09499-RA	1
667	1416	Bm1_50145	1	nDi.2.2.2.t06982-RA	1
667	1416	Bm1_50145	1	nDi.2.2.2.t01944-RA	1
668	1416	Bm1_35120	1	nDi.2.2.2.t01206-RA	1
669	1416	Bm1_47865	1	nDi.2.2.2.t07781-RA	1
670	1415	Bm1_25565	1	nDi.2.2.2.t04726-RA	1
671	1414	Bm1_38610	1	nDi.2.2.2.t06354-RA	1
672	1413	Bm1_00995	1	nDi.2.2.2.t09937-RA	1
673	1412	Bm1_09345	1	nDi.2.2.2.t03417-RA	1
674	1410	Bm1_27160	1	nDi.2.2.2.t10230-RA	1
675	1409	Bm1_44605	1	nDi.2.2.2.t00348-RA	1
676	1409	Bm1_44665	1	nDi.2.2.2.t00359-RA	1
677	1407	Bm1_22880	1	nDi.2.2.2.t08385-RA	1
677	1407	Bm1_22880	1	nDi.2.2.2.t08385-RA	1
677	1407	Bm1_22880	1	nDi.2.2.2.t08385-RA	1
677	1407	Bm1_22880	1	nDi.2.2.2.t08385-RA	1
678	1406	Bm1_09110	1	nDi.2.2.2.t02769-RA	1
679	1406	Bm1_27220	1	nDi.2.2.2.t03721-RA	1
680	1405	Bm1_19375	1	nDi.2.2.2.t04884-RA	1
681	1405	Bm1_45540	1	nDi.2.2.2.t00643-RA	1
682	1404	Bm1_26360	1	nDi.2.2.2.t06800-RA	1
683	1403	Bm1_23105	1	nDi.2.2.2.t09112-RA	1
684	1402	Bm1_48440	1	nDi.2.2.2.t02653-RA	1
685	1401	Bm1_10910	1	nDi.2.2.2.t00734-RA	1
686	1400	Bm1_46195	1	nDi.2.2.2.t02522-RA	1
687	1399	Bm1_52950	1	nDi.2.2.2.t05622-RA	1
688	1398	Bm1_08565	1	nDi.2.2.2.t01827-RA	1
689	1398	Bm1_19460	1	nDi.2.2.2.t08462-RA	1
690	1396	Bm1_49245	1	nDi.2.2.2.t06696-RA	1
690	1396	Bm1_49245	1	nDi.2.2.2.t02245-RA	1
691	1396	Bm1_31430	1	nDi.2.2.2.t04595-RA	1
692	1396	Bm1_50905	1	nDi.2.2.2.t02022-RA	1
693	1395	Bm1_50550	1	nDi.2.2.2.t00742-RA	1
694	1395	Bm1_52855	1	nDi.2.2.2.t04462-RA	1
695	1393	Bm1_09010	1	nDi.2.2.2.t09516-RA	1
696	1392	Bm1_24480	1	nDi.2.2.2.t03526-RA	1
697	1392	Bm1_22930	1	nDi.2.2.2.t07774-RA	1
698	1391	Bm1_06365	1	nDi.2.2.2.t01106-RA	1
699	1391	Bm1_53535	1	nDi.2.2.2.t05385-RA	1
700	1388	Bm1_15695	1	nDi.2.2.2.t02773-RA	1
701	1387	Bm1_10045	1	nDi.2.2.2.t08688-RA	1
702	1384	Bm1_12965	1	nDi.2.2.2.t05398-RA	1
703	1384	Bm1_45680	1	nDi.2.2.2.t00672-RA	1
704	1383	Bm1_33755	1	nDi.2.2.2.t03297-RA	1
705	1383	Bm1_11355	1	nDi.2.2.2.t07918-RA	1
706	1383	Bm1_40265	1	nDi.2.2.2.t04278-RA	1
707	1383	Bm1_22315	1	nDi.2.2.2.t08270-RA	1
708	1382	Bm1_37890	1	nDi.2.2.2.t03690-RA	1
709	1381	Bm1_36650	1	nDi.2.2.2.t00839-RA	1
710	1381	Bm1_02460	1	nDi.2.2.2.t09079-RA	1
711	1381	Bm1_50650	1	nDi.2.2.2.t00759-RA	1
712	1381	Bm1_52105	1	nDi.2.2.2.t06369-RA	1
713	1380	Bm1_09545	1	nDi.2.2.2.t09028-RA	1
714	1380	Bm1_55800	1	nDi.2.2.2.t03258-RA	1
715	1378	Bm1_06990	1	nDi.2.2.2.t07420-RA	1
716	1377	Bm1_01690	1	nDi.2.2.2.t02958-RA	1
717	1377	Bm1_45370	1	nDi.2.2.2.t00611-RA	1
718	1374	Bm1_24310	1	nDi.2.2.2.t05880-RA	1
719	1374	Bm1_30215	1	nDi.2.2.2.t07114-RA	1
720	1373	Bm1_52435	1	nDi.2.2.2.t04046-RA	1
720	1373	Bm1_52435	1	nDi.2.2.2.t04046-RA	1
720	1373	Bm1_52435	1	nDi.2.2.2.t04046-RA	1
720	1373	Bm1_52435	1	nDi.2.2.2.t04046-RA	1
721	1373	Bm1_04980	1	nDi.2.2.2.t08084-RA	1
722	1373	Bm1_37470	1	nDi.2.2.2.t03548-RA	1
723	1373	Bm1_48500	1	nDi.2.2.2.t02666-RA	1
724	1372	Bm1_08340	1	nDi.2.2.2.t07043-RA	1
725	1371	Bm1_48570	1	nDi.2.2.2.t06088-RA	1
726	1369	Bm1_28135	1	nDi.2.2.2.t06971-RA	1
727	1369	Bm1_22090	1	nDi.2.2.2.t07854-RA	1
728	1369	Bm1_54880	1	nDi.2.2.2.t03187-RA	1
729	1369	Bm1_52045	1	nDi.2.2.2.t03938-RA	1
730	1366	Bm1_44100	1	nDi.2.2.2.t00250-RA	1
731	1366	Bm1_29230	1	nDi.2.2.2.t03591-RA	1
732	1366	Bm1_39715	1	nDi.2.2.2.t02291-RA	1
733	1366	Bm1_21730	1	nDi.2.2.2.t08666-RA	1
734	1366	Bm1_38570	1	nDi.2.2.2.t06283-RA	1
735	1365	Bm1_15660	1	nDi.2.2.2.t02780-RA	1
736	1364	Bm1_44025	1	nDi.2.2.2.t00222-RA	1
737	1364	Bm1_29055	1	nDi.2.2.2.t07945-RA	1
738	1362	Bm1_44480	1	nDi.2.2.2.t00327-RA	1
739	1362	Bm1_34605	1	nDi.2.2.2.t03858-RA	1
740	1361	Bm1_09300	1	nDi.2.2.2.t03411-RA	1
741	1360	Bm1_24355	1	nDi.2.2.2.t06467-RA	1
742	1360	Bm1_47155	1	nDi.2.2.2.t06495-RA	1
743	1359	Bm1_30955	1	nDi.2.2.2.t05793-RA	1
744	1358	Bm1_22720	1	nDi.2.2.2.t01276-RA	1
745	1358	Bm1_52205	1	nDi.2.2.2.t04614-RA	1
746	1357	Bm1_41680	1	nDi.2.2.2.t10048-RA	1
746	1357	Bm1_41680	1	nDi.2.2.2.t05824-RA	1
747	1357	Bm1_18540	1	nDi.2.2.2.t07475-RA	1
748	1356	Bm1_45520	1	nDi.2.2.2.t00639-RA	1
749	1355	Bm1_44815	1	nDi.2.2.2.t06401-RA	1
750	1355	Bm1_33360	1	nDi.2.2.2.t09302-RA	1
751	1354	Bm1_07165	1	nDi.2.2.2.t08680-RA	1
752	1354	Bm1_55630	1	nDi.2.2.2.t01342-RA	1
753	1354	Bm1_56330	1	nDi.2.2.2.t02909-RA	1
754	1352	Bm1_37400	1	nDi.2.2.2.t03561-RA	1
755	1351	Bm1_52130	1	nDi.2.2.2.t06363-RA	1
756	1349	Bm1_26730	1	nDi.2.2.2.t04131-RA	1
757	1349	Bm1_49780	1	nDi.2.2.2.t01363-RA	1
758	1347	Bm1_19700	1	nDi.2.2.2.t06631-RA	1
759	1347	Bm1_27885	1	nDi.2.2.2.t06256-RA	1
760	1346	Bm1_41925	1	nDi.2.2.2.t06182-RA	1
761	1344	Bm1_00795	1	nDi.2.2.2.t06153-RA	1
762	1344	Bm1_30140	1	nDi.2.2.2.t05517-RA	1
763	1344	Bm1_30560	1	nDi.2.2.2.t07557-RA	1
764	1342	Bm1_51515	1	nDi.2.2.2.t03002-RA	1
765	1341	Bm1_19730	1	nDi.2.2.2.t09310-RA	1
766	1341	Bm1_45235	1	nDi.2.2.2.t04974-RA	1
767	1341	Bm1_52195	1	nDi.2.2.2.t04612-RA	1
768	1339	Bm1_40145	1	nDi.2.2.2.t02339-RA	1
769	1339	Bm1_31460	1	nDi.2.2.2.t04602-RA	1
770	1339	Bm1_29135	1	nDi.2.2.2.t09191-RA	1
771	1338	Bm1_35765	1	nDi.2.2.2.t01321-RA	1
772	1338	Bm1_34645	1	nDi.2.2.2.t03864-RA	1
773	1337	Bm1_45965	1	nDi.2.2.2.t00009-RA	1
774	1336	Bm1_15735	1	nDi.2.2.2.t03502-RA	1
775	1335	Bm1_19280	1	nDi.2.2.2.t04348-RA	1
776	1335	Bm1_38310	1	nDi.2.2.2.t04964-RA	1
777	1335	Bm1_30590	1	nDi.2.2.2.t09332-RA	1
778	1334	Bm1_43870	1	nDi.2.2.2.t00186-RA	1
779	1332	Bm1_50620	1	nDi.2.2.2.t00751-RA	1
780	1331	Bm1_42845	1	nDi.2.2.2.t05929-RA	1
781	1329	Bm1_18900	1	nDi.2.2.2.t05239-RA	1
782	1327	Bm1_43440	1	nDi.2.2.2.t00508-RA	1
783	1326	Bm1_35215	1	nDi.2.2.2.t01228-RA	1
784	1326	Bm1_47585	1	nDi.2.2.2.t04573-RA	1
785	1325	Bm1_49965	1	nDi.2.2.2.t01989-RA	1
786	1324	Bm1_37875	1	nDi.2.2.2.t03686-RA	1
787	1324	Bm1_29690	1	nDi.2.2.2.t07473-RA	1
788	1323	Bm1_21035	1	nDi.2.2.2.t06333-RA	1
789	1323	Bm1_56085	1	nDi.2.2.2.t08838-RA	1
790	1321	Bm1_17225	1	nDi.2.2.2.t05171-RA	1
791	1321	Bm1_54595	1	nDi.2.2.2.t01742-RA	1
792	1320	Bm1_45905	1	nDi.2.2.2.t00021-RA	1
793	1319	Bm1_19540	1	nDi.2.2.2.t08867-RA	1
794	1318	Bm1_35190	1	nDi.2.2.2.t01220-RA	1
795	1317	Bm1_09560	1	nDi.2.2.2.t05712-RA	1
796	1317	Bm1_24920	1	nDi.2.2.2.t03200-RA	1
797	1317	Bm1_29500	1	nDi.2.2.2.t04292-RA	1
798	1316	Bm1_31495	1	nDi.2.2.2.t03276-RA	1
799	1315	Bm1_35880	1	nDi.2.2.2.t01613-RA	1
800	1314	Bm1_37725	1	nDi.2.2.2.t01751-RA	1
801	1313	Bm1_49900	1	nDi.2.2.2.t01345-RA	1
802	1311	Bm1_31440	1	nDi.2.2.2.t04598-RA	1
803	1310	Bm1_33085	1	nDi.2.2.2.t01582-RA	1
804	1307	Bm1_09350	1	nDi.2.2.2.t03419-RA	1
804	1307	Bm1_09350	1	nDi.2.2.2.t07805-RA	0.569
805	1305	Bm1_38025	1	nDi.2.2.2.t01052-RA	1
806	1304	Bm1_32435	1	nDi.2.2.2.t00920-RA	1
807	1304	Bm1_33025	1	nDi.2.2.2.t01574-RA	1
808	1304	Bm1_39085	1	nDi.2.2.2.t02465-RA	1
809	1304	Bm1_28640	1	nDi.2.2.2.t05265-RA	1
810	1304	Bm1_31610	1	nDi.2.2.2.t04249-RA	1
811	1304	Bm1_48225	1	nDi.2.2.2.t08402-RA	1
812	1301	Bm1_40845	1	nDi.2.2.2.t03735-RA	1
813	1300	Bm1_32925	1	nDi.2.2.2.t01554-RA	1
814	1300	Bm1_16970	1	nDi.2.2.2.t05944-RA	1
815	1300	Bm1_18530	1	nDi.2.2.2.t07477-RA	1
816	1299	Bm1_02320	1	nDi.2.2.2.t07422-RA	1
817	1299	Bm1_01040	1	nDi.2.2.2.t09646-RA	1
818	1296	Bm1_37455	1	nDi.2.2.2.t03550-RA	1
819	1296	Bm1_23450	1	nDi.2.2.2.t07196-RA	1
820	1296	Bm1_57020	1	nDi.2.2.2.t01460-RA	1
821	1292	Bm1_49440	1	nDi.2.2.2.t02208-RA	1
822	1292	Bm1_51715	1	nDi.2.2.2.t04102-RA	1
823	1291	Bm1_06985	1	nDi.2.2.2.t07419-RA	1
824	1290	Bm1_16630	1	nDi.2.2.2.t02787-RA	1
825	1290	Bm1_21170	1	nDi.2.2.2.t06493-RA	1
826	1289	Bm1_23170	1	nDi.2.2.2.t07310-RA	1
827	1289	Bm1_55840	1	nDi.2.2.2.t05024-RA	1
828	1288	Bm1_35095	1	nDi.2.2.2.t01200-RA	1
829	1288	Bm1_55885	1	nDi.2.2.2.t02156-RA	1
830	1288	Bm1_52415	1	nDi.2.2.2.t04050-RA	1
831	1287	Bm1_41360	1	nDi.2.2.2.t00106-RA	1
832	1285	Bm1_38035	1	nDi.2.2.2.t01054-RA	1
833	1285	Bm1_23980	1	nDi.2.2.2.t09206-RA	1
834	1285	Bm1_30365	1	nDi.2.2.2.t09001-RA	1
835	1284	Bm1_38565	1	nDi.2.2.2.t06282-RA	1
836	1282	Bm1_37650	1	nDi.2.2.2.t01770-RA	1
837	1282	Bm1_51790	1	nDi.2.2.2.t05608-RA	1
838	1282	Bm1_48550	1	nDi.2.2.2.t09674-RA	1
839	1281	Bm1_55275	1	nDi.2.2.2.t08352-RA	1
839	1281	Bm1_55275	1	nDi.2.2.2.t08357-RA	1
839	1281	Bm1_55275	1	nDi.2.2.2.t07410-RA	1
840	1279	Bm1_43195	1	nDi.2.2.2.t00459-RA	1
841	1279	Bm1_26715	1	nDi.2.2.2.t03325-RA	1
842	1279	Bm1_13340	1	nDi.2.2.2.t08580-RA	1
843	1278	Bm1_50570	1	nDi.2.2.2.t00746-RA	1
844	1277	Bm1_30950	1	nDi.2.2.2.t05792-RA	1
845	1276	Bm1_39640	1	nDi.2.2.2.t02273-RA	1
846	1276	Bm1_54900	1	nDi.2.2.2.t05841-RA	1
847	1275	Bm1_33710	1	nDi.2.2.2.t03308-RA	1
848	1275	Bm1_52625	1	nDi.2.2.2.t03110-RA	1
849	1272	Bm1_40055	1	nDi.2.2.2.t02352-RA	1
850	1271	Bm1_07345	1	nDi.2.2.2.t02705-RA	1
851	1271	Bm1_14900	1	nDi.2.2.2.t07607-RA	1
852	1271	Bm1_46790	1	nDi.2.2.2.t04781-RA	1
853	1270	Bm1_37165	1	nDi.2.2.2.t01908-RA	1
854	1270	Bm1_43675	1	nDi.2.2.2.t00559-RA	1
855	1270	Bm1_55060	1	nDi.2.2.2.t05052-RA	1
856	1269	Bm1_10805	1	nDi.2.2.2.t04675-RA	1
857	1268	Bm1_33170	1	nDi.2.2.2.t01598-RA	1
858	1268	Bm1_44235	1	nDi.2.2.2.t00278-RA	1
859	1268	Bm1_28465	1	nDi.2.2.2.t06676-RA	1
860	1266	Bm1_35010	1	nDi.2.2.2.t01183-RA	1
861	1266	Bm1_40955	1	nDi.2.2.2.t09419-RA	1
862	1265	Bm1_31105	1	nDi.2.2.2.t06914-RA	1
863	1264	Bm1_34030	1	nDi.2.2.2.t07592-RA	1
864	1263	Bm1_38725	1	nDi.2.2.2.t01437-RA	1
865	1263	Bm1_36470	1	nDi.2.2.2.t00877-RA	1
866	1263	Bm1_43570	1	nDi.2.2.2.t00536-RA	1
867	1263	Bm1_32240	1	nDi.2.2.2.t06129-RA	1
868	1263	Bm1_35340	1	nDi.2.2.2.t07551-RA	1
869	1262	Bm1_13525	1	nDi.2.2.2.t00419-RA	1
870	1261	Bm1_43885	1	nDi.2.2.2.t00190-RA	1
871	1261	Bm1_05705	1	nDi.2.2.2.t09858-RA	1
872	1261	Bm1_50770	1	nDi.2.2.2.t03383-RA	1
873	1259	Bm1_54760	1	nDi.2.2.2.t03188-RA	1
874	1257	Bm1_21915	1	nDi.2.2.2.t08247-RA	1
875	1257	Bm1_38215	1	nDi.2.2.2.t06908-RA	1
876	1257	Bm1_42320	1	nDi.2.2.2.t08708-RA	1
877	1256	Bm1_42270	1	nDi.2.2.2.t09544-RA	1
878	1254	Bm1_51555	1	nDi.2.2.2.t03010-RA	1
879	1254	Bm1_35425	1	nDi.2.2.2.t08478-RA	1
880	1253	Bm1_47200	1	nDi.2.2.2.t09383-RA	1
880	1253	Bm1_47200	1	nDi.2.2.2.t09382-RA	1
881	1253	Bm1_05460	1	nDi.2.2.2.t08200-RA	1
882	1253	Bm1_49425	1	nDi.2.2.2.t02211-RA	1
883	1252	Bm1_32745	1	nDi.2.2.2.t00977-RA	1
884	1252	Bm1_51410	1	nDi.2.2.2.t04628-RA	1
885	1251	Bm1_01520	1	nDi.2.2.2.t01130-RA	1
886	1251	Bm1_16960	1	nDi.2.2.2.t05945-RA	1
887	1251	Bm1_34725	1	nDi.2.2.2.t03880-RA	1
888	1249	Bm1_56415	1	nDi.2.2.2.t09307-RA	1
889	1248	Bm1_49265	1	nDi.2.2.2.t02243-RA	1
890	1248	Bm1_36315	1	nDi.2.2.2.t06223-RA	1
891	1247	Bm1_44045	1	nDi.2.2.2.t00234-RA	1
892	1247	Bm1_39210	1	nDi.2.2.2.t02431-RA	1
893	1246	Bm1_35485	1	nDi.2.2.2.t10135-RA	1
893	1246	Bm1_35485	1	nDi.2.2.2.t10133-RA	1
894	1246	Bm1_37570	1	nDi.2.2.2.t01789-RA	1
895	1246	Bm1_23900	1	nDi.2.2.2.t05691-RA	1
896	1246	Bm1_35395	1	nDi.2.2.2.t08482-RA	1
897	1245	Bm1_43000	1	nDi.2.2.2.t08381-RA	1
898	1244	Bm1_37565	1	nDi.2.2.2.t01790-RA	1
899	1244	Bm1_14050	1	nDi.2.2.2.t07890-RA	1
900	1243	Bm1_17010	1	nDi.2.2.2.t08498-RA	1
901	1243	Bm1_47310	1	nDi.2.2.2.t05209-RA	1
902	1242	Bm1_09550	1	nDi.2.2.2.t09027-RA	1
903	1242	Bm1_51120	1	nDi.2.2.2.t08407-RA	1
904	1241	Bm1_16855	1	nDi.2.2.2.t08255-RA	1
905	1241	Bm1_40410	1	nDi.2.2.2.t04284-RA	1
906	1240	Bm1_37660	1	nDi.2.2.2.t01766-RA	1
907	1240	Bm1_47060	1	nDi.2.2.2.t04746-RA	1
908	1239	Bm1_41555	1	nDi.2.2.2.t00150-RA	1
909	1239	Bm1_35220	1	nDi.2.2.2.t01229-RA	1
910	1239	Bm1_11860	1	nDi.2.2.2.t08021-RA	1
911	1238	Bm1_45880	1	nDi.2.2.2.t00026-RA	1
911	1238	Bm1_07870	0.051	nDi.2.2.2.t00026-RA	1
912	1238	Bm1_43100	1	nDi.2.2.2.t03178-RA	1
913	1238	Bm1_29290	1	nDi.2.2.2.t06052-RA	1
914	1238	Bm1_41795	1	nDi.2.2.2.t05670-RA	1
915	1234	Bm1_03880	1	nDi.2.2.2.t06635-RA	1
916	1234	Bm1_20850	1	nDi.2.2.2.t06138-RA	1
917	1234	Bm1_11620	1	nDi.2.2.2.t07793-RA	1
918	1233	Bm1_25775	1	nDi.2.2.2.t05014-RA	1
919	1233	Bm1_40140	1	nDi.2.2.2.t02340-RA	1
920	1233	Bm1_31140	1	nDi.2.2.2.t05924-RA	1
921	1233	Bm1_35325	1	nDi.2.2.2.t06015-RA	1
922	1232	Bm1_25195	1	nDi.2.2.2.t05511-RA	1
923	1232	Bm1_17330	1	nDi.2.2.2.t08295-RA	1
924	1231	Bm1_41790	1	nDi.2.2.2.t05671-RA	1
925	1229	Bm1_10990	1	nDi.2.2.2.t08783-RA	1
926	1229	Bm1_49690	1	nDi.2.2.2.t03243-RA	1
927	1227	Bm1_18345	1	nDi.2.2.2.t02940-RA	1
928	1227	Bm1_37645	1	nDi.2.2.2.t01771-RA	1
929	1227	Bm1_47285	1	nDi.2.2.2.t05838-RA	1
930	1226	Bm1_32775	1	nDi.2.2.2.t00984-RA	1
931	1226	Bm1_17175	1	nDi.2.2.2.t05159-RA	1
932	1225	Bm1_23780	1	nDi.2.2.2.t03767-RA	1
933	1225	Bm1_45745	1	nDi.2.2.2.t00058-RA	1
934	1225	Bm1_50255	1	nDi.2.2.2.t02044-RA	1
935	1224	Bm1_01670	1	nDi.2.2.2.t08042-RA	1
936	1224	Bm1_41715	1	nDi.2.2.2.t09732-RA	1
937	1221	Bm1_51765	1	nDi.2.2.2.t04092-RA	1
937	1221	Bm1_51765	1	nDi.2.2.2.t08977-RA	0.237
937	1221	Bm1_51765	1	nDi.2.2.2.t08989-RA	0.154
938	1220	Bm1_55575	1	nDi.2.2.2.t03322-RA	1
939	1219	Bm1_48405	1	nDi.2.2.2.t04865-RA	1
940	1219	Bm1_56890	1	nDi.2.2.2.t08378-RA	1
941	1218	Bm1_52885	1	nDi.2.2.2.t05587-RA	1
942	1217	Bm1_08345	1	nDi.2.2.2.t07042-RA	1
943	1217	Bm1_27215	1	nDi.2.2.2.t03720-RA	1
944	1217	Bm1_21160	1	nDi.2.2.2.t06491-RA	1
945	1217	Bm1_57490	1	nDi.2.2.2.t07370-RA	1
946	1216	Bm1_02220	1	nDi.2.2.2.t03392-RA	1
947	1216	Bm1_12865	1	nDi.2.2.2.t05700-RA	1
948	1214	Bm1_38350	1	nDi.2.2.2.t01046-RA	1
949	1214	Bm1_43750	1	nDi.2.2.2.t00576-RA	1
950	1214	Bm1_52370	1	nDi.2.2.2.t07291-RA	1
951	1211	Bm1_04100	1	nDi.2.2.2.t08635-RA	1
952	1211	Bm1_47390	1	nDi.2.2.2.t09591-RA	1
953	1210	Bm1_14335	1	nDi.2.2.2.t10028-RA	1
953	1210	Bm1_14335	1	nDi.2.2.2.t05522-RA	1
954	1210	Bm1_06285	1	nDi.2.2.2.t01099-RA	1
955	1209	Bm1_36530	1	nDi.2.2.2.t00863-RA	1
956	1208	Bm1_20150	1	nDi.2.2.2.t06847-RA	1
957	1208	Bm1_51150	1	nDi.2.2.2.t02867-RA	1
958	1208	Bm1_30435	1	nDi.2.2.2.t08117-RA	1
959	1208	Bm1_42420	1	nDi.2.2.2.t07968-RA	1
960	1208	Bm1_47170	1	nDi.2.2.2.t09017-RA	1
961	1206	Bm1_09475	1	nDi.2.2.2.t04851-RA	1
962	1206	Bm1_22750	1	nDi.2.2.2.t05287-RA	1
963	1206	Bm1_33480	1	nDi.2.2.2.t04062-RA	1
964	1206	Bm1_40130	1	nDi.2.2.2.t02342-RA	1
965	1205	Bm1_03125	1	nDi.2.2.2.t06596-RA	1
966	1205	Bm1_11870	1	nDi.2.2.2.t08055-RA	1
967	1205	Bm1_16360	1	nDi.2.2.2.t07312-RA	1
968	1205	Bm1_28330	1	nDi.2.2.2.t06026-RA	1
969	1205	Bm1_48530	1	nDi.2.2.2.t02670-RA	1
970	1203	Bm1_06550	1	nDi.2.2.2.t01147-RA	1
971	1203	Bm1_24870	1	nDi.2.2.2.t03212-RA	1
972	1201	Bm1_00375	1	nDi.2.2.2.t05492-RA	1
973	1201	Bm1_37735	1	nDi.2.2.2.t01749-RA	1
974	1200	Bm1_35785	1	nDi.2.2.2.t01318-RA	1
975	1200	Bm1_45170	1	nDi.2.2.2.t04986-RA	1
976	1200	Bm1_42410	1	nDi.2.2.2.t07970-RA	1
977	1199	Bm1_20215	1	nDi.2.2.2.t03320-RA	1
978	1198	Bm1_38165	1	nDi.2.2.2.t00903-RA	1
979	1198	Bm1_18510	1	nDi.2.2.2.t07483-RA	1
980	1197	Bm1_24205	1	nDi.2.2.2.t04400-RA	1
981	1197	Bm1_33750	1	nDi.2.2.2.t03298-RA	1
982	1197	Bm1_28740	1	nDi.2.2.2.t07929-RA	1
983	1196	Bm1_01480	1	nDi.2.2.2.t05061-RA	1
984	1196	Bm1_28160	1	nDi.2.2.2.t06975-RA	1
985	1196	Bm1_27685	1	nDi.2.2.2.t06827-RA	1
986	1193	Bm1_03115	1	nDi.2.2.2.t06594-RA	1
987	1193	Bm1_15615	1	nDi.2.2.2.t07528-RA	1
988	1193	Bm1_46355	1	nDi.2.2.2.t01492-RA	1
989	1193	Bm1_50495	1	nDi.2.2.2.t03370-RA	1
990	1192	Bm1_36015	1	nDi.2.2.2.t01639-RA	1
991	1191	Bm1_46065	1	nDi.2.2.2.t02488-RA	1
992	1190	Bm1_38990	1	nDi.2.2.2.t01000-RA	1
993	1190	Bm1_39925	1	nDi.2.2.2.t06299-RA	1
994	1189	Bm1_15645	1	nDi.2.2.2.t07766-RA	1
995	1189	Bm1_48395	1	nDi.2.2.2.t04863-RA	1
996	1188	Bm1_45360	1	nDi.2.2.2.t00609-RA	1
997	1188	Bm1_50960	1	nDi.2.2.2.t02012-RA	1
998	1186	Bm1_32405	1	nDi.2.2.2.t00915-RA	1
999	1186	Bm1_37535	1	nDi.2.2.2.t01800-RA	1
1000	1186	Bm1_02015	1	nDi.2.2.2.t08740-RA	1
1001	1186	Bm1_06440	1	nDi.2.2.2.t08432-RA	1
1002	1186	Bm1_25960	1	nDi.2.2.2.t09757-RA	1
1003	1185	Bm1_35930	1	nDi.2.2.2.t01621-RA	1
1004	1185	Bm1_34340	1	nDi.2.2.2.t03947-RA	1
1005	1185	Bm1_34510	1	nDi.2.2.2.t04445-RA	1
1006	1183	Bm1_17275	1	nDi.2.2.2.t03161-RA	1
1007	1183	Bm1_25025	1	nDi.2.2.2.t04294-RA	1
1008	1183	Bm1_33860	1	nDi.2.2.2.t03445-RA	1
1009	1183	Bm1_38330	1	nDi.2.2.2.t04969-RA	1
1010	1182	Bm1_17325	1	nDi.2.2.2.t07462-RA	1
1011	1181	Bm1_44870	1	nDi.2.2.2.t02053-RA	1
1012	1180	Bm1_14485	1	nDi.2.2.2.t06317-RA	1
1013	1180	Bm1_33390	1	nDi.2.2.2.t04086-RA	1
1014	1180	Bm1_40270	1	nDi.2.2.2.t04279-RA	1
1015	1180	Bm1_47130	1	nDi.2.2.2.t04734-RA	1
1016	1178	Bm1_43990	1	nDi.2.2.2.t00214-RA	1
1017	1178	Bm1_19495	1	nDi.2.2.2.t08111-RA	1
1018	1177	Bm1_45815	1	nDi.2.2.2.t00042-RA	1
1019	1177	Bm1_17865	1	nDi.2.2.2.t09873-RA	1
1020	1176	Bm1_03320	1	nDi.2.2.2.t07873-RA	1
1021	1175	Bm1_08755	1	nDi.2.2.2.t01117-RA	1
1022	1175	Bm1_30175	1	nDi.2.2.2.t05513-RA	1
1023	1175	Bm1_40340	1	nDi.2.2.2.t03614-RA	1
1024	1174	Bm1_56480	1	nDi.2.2.2.t04454-RA	1
1025	1173	Bm1_20060	1	nDi.2.2.2.t04795-RA	1
1026	1173	Bm1_43745	1	nDi.2.2.2.t00575-RA	1
1027	1173	Bm1_31840	1	nDi.2.2.2.t04007-RA	1
1028	1172	Bm1_23085	1	nDi.2.2.2.t03063-RA	1
1029	1172	Bm1_46280	1	nDi.2.2.2.t01470-RA	1
1030	1171	Bm1_21645	1	nDi.2.2.2.t06885-RA	1
1031	1171	Bm1_18110	1	nDi.2.2.2.t07209-RA	1
1032	1170	Bm1_49040	1	nDi.2.2.2.t08326-RA	1
1032	1170	Bm1_49040	1	nDi.2.2.2.t05868-RA	1
1033	1170	Bm1_41135	1	nDi.2.2.2.t00063-RA	1
1034	1170	Bm1_00540	1	nDi.2.2.2.t08059-RA	1
1035	1170	Bm1_13120	1	nDi.2.2.2.t09686-RA	1
1036	1169	Bm1_07920	1	nDi.2.2.2.t05659-RA	1
1037	1169	Bm1_56025	1	nDi.2.2.2.t07354-RA	1
1038	1166	Bm1_38780	1	nDi.2.2.2.t01424-RA	1
1039	1166	Bm1_25250	1	nDi.2.2.2.t05914-RA	1
1040	1165	Bm1_03660	1	nDi.2.2.2.t08744-RA	1
1041	1165	Bm1_27530	1	nDi.2.2.2.t04487-RA	1
1042	1165	Bm1_21030	1	nDi.2.2.2.t06332-RA	1
1043	1165	Bm1_30150	1	nDi.2.2.2.t05516-RA	1
1044	1165	Bm1_27280	1	nDi.2.2.2.t06821-RA	1
1045	1163	Bm1_35005	1	nDi.2.2.2.t01182-RA	1
1046	1162	Bm1_44355	1	nDi.2.2.2.t00303-RA	1
1047	1162	Bm1_25785	1	nDi.2.2.2.t05012-RA	1
1048	1162	Bm1_39595	1	nDi.2.2.2.t02257-RA	1
1049	1161	Bm1_40810	1	nDi.2.2.2.t05206-RA	1
1050	1161	Bm1_24560	1	nDi.2.2.2.t10002-RA	1
1051	1160	Bm1_43090	1	nDi.2.2.2.t03180-RA	1
1052	1159	Bm1_00270	1	nDi.2.2.2.t05394-RA	1
1053	1159	Bm1_54475	1	nDi.2.2.2.t07077-RA	1
1054	1157	Bm1_14115	1	nDi.2.2.2.t08960-RA	1
1055	1157	Bm1_40990	1	nDi.2.2.2.t04361-RA	1
1056	1156	Bm1_13815	1	nDi.2.2.2.t07213-RA	1
1057	1156	Bm1_22945	1	nDi.2.2.2.t06806-RA	1
1058	1156	Bm1_47705	1	nDi.2.2.2.t02648-RA	1
1059	1154	Bm1_22935	1	nDi.2.2.2.t07775-RA	1
1060	1153	Bm1_40855	1	nDi.2.2.2.t03737-RA	1
1061	1153	Bm1_54625	1	nDi.2.2.2.t08864-RA	1
1062	1151	Bm1_32565	1	nDi.2.2.2.t00947-RA	1
1063	1151	Bm1_38455	1	nDi.2.2.2.t01016-RA	1
1064	1151	Bm1_10230	1	nDi.2.2.2.t05766-RA	1
1065	1150	Bm1_25790	1	nDi.2.2.2.t05011-RA	1
1066	1149	Bm1_48930	1	nDi.2.2.2.t04323-RA	1
1067	1148	Bm1_06540	1	nDi.2.2.2.t08086-RA	1
1068	1148	Bm1_13870	1	nDi.2.2.2.t08658-RA	1
1069	1148	Bm1_51830	1	nDi.2.2.2.t05615-RA	1
1070	1147	Bm1_34975	1	nDi.2.2.2.t01173-RA	1
1071	1147	Bm1_14240	1	nDi.2.2.2.t05538-RA	1
1072	1147	Bm1_46435	1	nDi.2.2.2.t01505-RA	1
1073	1146	Bm1_36175	1	nDi.2.2.2.t01670-RA	1
1074	1143	Bm1_50625	1	nDi.2.2.2.t00752-RA	1
1075	1142	Bm1_42170	1	nDi.2.2.2.t02920-RA	1
1076	1142	Bm1_54785	1	nDi.2.2.2.t09698-RA	1
1077	1141	Bm1_05450	1	nDi.2.2.2.t08198-RA	1
1078	1141	Bm1_08830	1	nDi.2.2.2.t09601-RA	1
1079	1141	Bm1_50120	1	nDi.2.2.2.t01954-RA	1
1080	1140	Bm1_38420	1	nDi.2.2.2.t01026-RA	1
1081	1140	Bm1_24125	1	nDi.2.2.2.t05173-RA	1
1082	1139	Bm1_47590	1	nDi.2.2.2.t04574-RA	1
1083	1138	Bm1_22395	1	nDi.2.2.2.t01683-RA	1
1083	1138	Bm1_07215	0.977	nDi.2.2.2.t01683-RA	1
1084	1138	Bm1_01850	1	nDi.2.2.2.t06465-RA	1
1085	1138	Bm1_23120	1	nDi.2.2.2.t03146-RA	1
1086	1138	Bm1_45165	1	nDi.2.2.2.t02114-RA	1
1087	1137	Bm1_07305	1	nDi.2.2.2.t03990-RA	1
1087	1137	Bm1_04840	0.137	nDi.2.2.2.t03990-RA	1
1088	1137	Bm1_39695	1	nDi.2.2.2.t02286-RA	1
1089	1137	Bm1_24545	1	nDi.2.2.2.t07220-RA	1
1090	1137	Bm1_18910	1	nDi.2.2.2.t09514-RA	1
1091	1136	Bm1_04805	1	nDi.2.2.2.t03998-RA	1
1092	1136	Bm1_00475	1	nDi.2.2.2.t10224-RA	1
1093	1135	Bm1_52390	1	nDi.2.2.2.t04053-RA	1
1094	1134	Bm1_24945	1	nDi.2.2.2.t03194-RA	1
1095	1134	Bm1_33610	1	nDi.2.2.2.t04706-RA	1
1096	1134	Bm1_40880	1	nDi.2.2.2.t03741-RA	1
1097	1134	Bm1_50070	1	nDi.2.2.2.t01968-RA	1
1098	1133	Bm1_36410	1	nDi.2.2.2.t00886-RA	1
1099	1133	Bm1_56355	1	nDi.2.2.2.t02997-RA	1
1100	1133	Bm1_55090	1	nDi.2.2.2.t06500-RA	1
1101	1132	Bm1_41635	1	nDi.2.2.2.t01458-RA	1
1102	1132	Bm1_40200	1	nDi.2.2.2.t02323-RA	1
1103	1132	Bm1_53260	1	nDi.2.2.2.t05387-RA	1
1104	1132	Bm1_47190	1	nDi.2.2.2.t08837-RA	1
1105	1131	Bm1_24800	1	nDi.2.2.2.t02171-RA	1
1106	1131	Bm1_32660	1	nDi.2.2.2.t00964-RA	1
1107	1131	Bm1_18890	1	nDi.2.2.2.t05238-RA	1
1108	1130	Bm1_29510	1	nDi.2.2.2.t04293-RA	1
1109	1130	Bm1_39765	1	nDi.2.2.2.t02305-RA	1
1110	1130	Bm1_49150	1	nDi.2.2.2.t04419-RA	1
1111	1129	Bm1_21855	1	nDi.2.2.2.t05243-RA	1
1112	1129	Bm1_26030	1	nDi.2.2.2.t09228-RA	1
1113	1129	Bm1_54120	1	nDi.2.2.2.t05544-RA	1
1114	1128	Bm1_14145	1	nDi.2.2.2.t07914-RA	1
1114	1128	Bm1_14145	1	nDi.2.2.2.t07105-RA	1
1115	1128	Bm1_32290	1	nDi.2.2.2.t05375-RA	1
1116	1128	Bm1_48265	1	nDi.2.2.2.t03829-RA	1
1117	1128	Bm1_48335	1	nDi.2.2.2.t05561-RA	1
1118	1128	Bm1_56820	1	nDi.2.2.2.t03851-RA	1
1119	1126	Bm1_14075	1	nDi.2.2.2.t06185-RA	1
1120	1126	Bm1_38995	1	nDi.2.2.2.t05819-RA	1
1121	1124	Bm1_07180	1	nDi.2.2.2.t06163-RA	1
1122	1124	Bm1_08000	1	nDi.2.2.2.t06476-RA	1
1123	1124	Bm1_16295	1	nDi.2.2.2.t08931-RA	1
1124	1124	Bm1_49730	1	nDi.2.2.2.t01373-RA	1
1125	1124	Bm1_40770	1	nDi.2.2.2.t05196-RA	1
1126	1123	Bm1_48485	1	nDi.2.2.2.t02663-RA	1
1127	1123	Bm1_55855	1	nDi.2.2.2.t05777-RA	1
1128	1122	Bm1_41495	1	nDi.2.2.2.t00133-RA	1
1129	1122	Bm1_33885	1	nDi.2.2.2.t03449-RA	1
1130	1121	Bm1_44715	1	nDi.2.2.2.t02530-RA	1
1131	1119	Bm1_22295	1	nDi.2.2.2.t02551-RA	1
1132	1118	Bm1_00765	1	nDi.2.2.2.t07278-RA	1
1133	1118	Bm1_11685	1	nDi.2.2.2.t07100-RA	1
1134	1118	Bm1_05865	1	nDi.2.2.2.t08683-RA	1
1135	1116	Bm1_08725	1	nDi.2.2.2.t01122-RA	1
1136	1116	Bm1_16080	1	nDi.2.2.2.t04588-RA	1
1137	1116	Bm1_41580	1	nDi.2.2.2.t00158-RA	1
1138	1116	Bm1_48250	1	nDi.2.2.2.t03832-RA	1
1139	1116	Bm1_27000	1	nDi.2.2.2.t08851-RA	1
1140	1115	Bm1_35290	1	nDi.2.2.2.t01244-RA	1
1141	1114	Bm1_38690	1	nDi.2.2.2.t01441-RA	1
1142	1114	Bm1_40830	1	nDi.2.2.2.t03730-RA	1
1143	1114	Bm1_56635	1	nDi.2.2.2.t04643-RA	1
1144	1113	Bm1_26245	1	nDi.2.2.2.t08579-RA	1
1145	1112	Bm1_50235	1	nDi.2.2.2.t02041-RA	1
1146	1112	Bm1_31340	1	nDi.2.2.2.t07187-RA	1
1147	1112	Bm1_42765	1	nDi.2.2.2.t08121-RA	1
1148	1111	Bm1_26330	1	nDi.2.2.2.t03699-RA	1
1149	1111	Bm1_33825	1	nDi.2.2.2.t03436-RA	1
1150	1110	Bm1_35115	1	nDi.2.2.2.t01203-RA	1
1151	1109	Bm1_32610	1	nDi.2.2.2.t00954-RA	1
1152	1109	Bm1_45115	1	nDi.2.2.2.t02106-RA	1
1153	1109	Bm1_48945	1	nDi.2.2.2.t04320-RA	1
1154	1109	Bm1_39805	1	nDi.2.2.2.t05085-RA	1
1155	1108	Bm1_27975	1	nDi.2.2.2.t06065-RA	1
1156	1108	Bm1_19470	1	nDi.2.2.2.t08464-RA	1
1157	1106	Bm1_39030	1	nDi.2.2.2.t02476-RA	1
1158	1106	Bm1_31055	1	nDi.2.2.2.t06609-RA	1
1159	1106	Bm1_52495	1	nDi.2.2.2.t04034-RA	1
1160	1104	Bm1_19880	1	nDi.2.2.2.t08879-RA	1
1160	1104	Bm1_19880	1	nDi.2.2.2.t08879-RA	1
1160	1104	Bm1_19880	1	nDi.2.2.2.t08879-RA	1
1160	1104	Bm1_19880	1	nDi.2.2.2.t08879-RA	1
1161	1104	Bm1_10690	1	nDi.2.2.2.t07659-RA	1
1162	1104	Bm1_40610	1	nDi.2.2.2.t02627-RA	1
1163	1103	Bm1_10000	1	nDi.2.2.2.t08074-RA	1
1163	1103	Bm1_10000	1	nDi.2.2.2.t02972-RA	1
1164	1103	Bm1_44070	1	nDi.2.2.2.t00245-RA	1
1165	1102	Bm1_33095	1	nDi.2.2.2.t01584-RA	1
1166	1102	Bm1_09575	1	nDi.2.2.2.t09897-RA	1
1167	1102	Bm1_41010	1	nDi.2.2.2.t04364-RA	1
1168	1102	Bm1_53635	1	nDi.2.2.2.t06419-RA	1
1169	1101	Bm1_49935	1	nDi.2.2.2.t09073-RA	1
1169	1101	Bm1_49935	1	nDi.2.2.2.t01994-RA	1
1170	1101	Bm1_16685	1	nDi.2.2.2.t07180-RA	1
1171	1100	Bm1_28430	1	nDi.2.2.2.t06100-RA	1
1172	1099	Bm1_41510	1	nDi.2.2.2.t00137-RA	1
1173	1099	Bm1_17335	1	nDi.2.2.2.t08294-RA	1
1174	1099	Bm1_26450	1	nDi.2.2.2.t05570-RA	1
1175	1099	Bm1_30165	1	nDi.2.2.2.t05515-RA	1
1176	1097	Bm1_31705	1	nDi.2.2.2.t04270-RA	1
1177	1096	Bm1_56035	1	nDi.2.2.2.t04473-RA	1
1178	1095	Bm1_46975	1	nDi.2.2.2.t07390-RA	1
1179	1094	Bm1_22255	1	nDi.2.2.2.t06921-RA	1
1180	1093	Bm1_17785	1	nDi.2.2.2.t01254-RA	1
1181	1093	Bm1_45970	1	nDi.2.2.2.t00008-RA	1
1182	1092	Bm1_39175	1	nDi.2.2.2.t02440-RA	1
1183	1092	Bm1_18390	1	nDi.2.2.2.t09751-RA	1
1184	1092	Bm1_47265	1	nDi.2.2.2.t09594-RA	1
1185	1090	Bm1_38970	1	nDi.2.2.2.t09928-RA	1
1185	1090	Bm1_38970	1	nDi.2.2.2.t05813-RA	0.271
1185	1090	Bm1_38970	1	nDi.2.2.2.t05823-RA	0.186
1186	1090	Bm1_40585	1	nDi.2.2.2.t02622-RA	1
1187	1090	Bm1_53505	1	nDi.2.2.2.t04299-RA	1
1188	1089	Bm1_20660	1	nDi.2.2.2.t06268-RA	1
1189	1089	Bm1_17920	1	nDi.2.2.2.t06233-RA	1
1190	1088	Bm1_07715	1	nDi.2.2.2.t08103-RA	1
1191	1087	Bm1_00665	1	nDi.2.2.2.t01702-RA	1
1192	1087	Bm1_33040	1	nDi.2.2.2.t01576-RA	1
1193	1087	Bm1_49760	1	nDi.2.2.2.t01368-RA	1
1194	1086	Bm1_24170	1	nDi.2.2.2.t05182-RA	1
1195	1086	Bm1_39950	1	nDi.2.2.2.t06294-RA	1
1196	1086	Bm1_47980	1	nDi.2.2.2.t07430-RA	1
1197	1085	Bm1_34610	1	nDi.2.2.2.t03859-RA	1
1198	1085	Bm1_48050	1	nDi.2.2.2.t08398-RA	1
1199	1084	Bm1_07430	1	nDi.2.2.2.t02707-RA	1
1200	1084	Bm1_37035	1	nDi.2.2.2.t01937-RA	1
1201	1084	Bm1_37370	1	nDi.2.2.2.t03568-RA	1
1202	1084	Bm1_42115	1	nDi.2.2.2.t03787-RA	1
1203	1081	Bm1_31625	1	nDi.2.2.2.t04253-RA	1
1204	1081	Bm1_42080	1	nDi.2.2.2.t03798-RA	1
1205	1081	Bm1_55460	1	nDi.2.2.2.t05830-RA	1
1206	1080	Bm1_05660	1	nDi.2.2.2.t04528-RA	1
1207	1079	Bm1_17910	1	nDi.2.2.2.t06235-RA	1
1208	1079	Bm1_52670	1	nDi.2.2.2.t03103-RA	1
1209	1078	Bm1_30315	1	nDi.2.2.2.t09615-RA	1
1210	1077	Bm1_15685	1	nDi.2.2.2.t02775-RA	1
1211	1077	Bm1_33430	1	nDi.2.2.2.t04075-RA	1
1212	1077	Bm1_15540	1	nDi.2.2.2.t07637-RA	1
1213	1077	Bm1_39730	1	nDi.2.2.2.t02296-RA	1
1214	1077	Bm1_49335	1	nDi.2.2.2.t02230-RA	1
1215	1077	Bm1_18610	1	nDi.2.2.2.t09581-RA	1
1216	1077	Bm1_52515	1	nDi.2.2.2.t04031-RA	1
1217	1076	Bm1_30240	1	nDi.2.2.2.t07564-RA	1
1218	1075	Bm1_25770	1	nDi.2.2.2.t05015-RA	1
1219	1075	Bm1_34430	1	nDi.2.2.2.t05412-RA	1
1220	1073	Bm1_16115	1	nDi.2.2.2.t04583-RA	1
1221	1073	Bm1_45215	1	nDi.2.2.2.t04976-RA	1
1222	1072	Bm1_14105	1	nDi.2.2.2.t08957-RA	1
1223	1072	Bm1_51000	1	nDi.2.2.2.t02001-RA	1
1224	1072	Bm1_50095	1	nDi.2.2.2.t01961-RA	1
1225	1072	Bm1_28010	1	nDi.2.2.2.t07156-RA	1
1226	1072	Bm1_49530	1	nDi.2.2.2.t02184-RA	1
1227	1072	Bm1_51470	1	nDi.2.2.2.t02987-RA	1
1228	1071	Bm1_25435	1	nDi.2.2.2.t09532-RA	1
1228	1071	Bm1_25435	1	nDi.2.2.2.t10174-RA	1
1228	1071	Bm1_25435	1	nDi.2.2.2.t09474-RA	1
1229	1071	Bm1_15740	1	nDi.2.2.2.t03501-RA	1
1230	1071	Bm1_38760	1	nDi.2.2.2.t01429-RA	1
1231	1071	Bm1_55125	1	nDi.2.2.2.t06449-RA	1
1232	1070	Bm1_40375	1	nDi.2.2.2.t03621-RA	1
1233	1070	Bm1_57620	1	nDi.2.2.2.t04560-RA	1
1234	1069	Bm1_07110	1	nDi.2.2.2.t08204-RA	1
1235	1068	Bm1_29315	1	nDi.2.2.2.t04687-RA	1
1236	1068	Bm1_31640	1	nDi.2.2.2.t04257-RA	1
1237	1067	Bm1_16240	1	nDi.2.2.2.t04807-RA	1
1238	1067	Bm1_33595	1	nDi.2.2.2.t04710-RA	1
1239	1066	Bm1_18320	1	nDi.2.2.2.t02946-RA	1
1240	1066	Bm1_32515	1	nDi.2.2.2.t00936-RA	1
1241	1066	Bm1_49920	1	nDi.2.2.2.t01340-RA	1
1242	1066	Bm1_48235	1	nDi.2.2.2.t03833-RA	1
1243	1065	Bm1_50100	1	nDi.2.2.2.t01959-RA	1
1244	1065	Bm1_50325	1	nDi.2.2.2.t06938-RA	1
1245	1063	Bm1_16925	1	nDi.2.2.2.t05953-RA	1
1246	1063	Bm1_31565	1	nDi.2.2.2.t04242-RA	1
1247	1063	Bm1_39295	1	nDi.2.2.2.t02811-RA	1
1248	1063	Bm1_48650	1	nDi.2.2.2.t02376-RA	1
1249	1062	Bm1_29580	1	nDi.2.2.2.t05905-RA	1
1250	1061	Bm1_17570	1	nDi.2.2.2.t06833-RA	1
1251	1061	Bm1_42855	1	nDi.2.2.2.t10132-RA	1
1252	1059	Bm1_02810	1	nDi.2.2.2.t03313-RA	1
1253	1058	Bm1_02730	1	nDi.2.2.2.t08724-RA	1
1254	1057	Bm1_28885	1	nDi.2.2.2.t00440-RA	1
1255	1057	Bm1_17210	1	nDi.2.2.2.t05168-RA	1
1256	1057	Bm1_55910	1	nDi.2.2.2.t09824-RA	1
1257	1056	Bm1_40450	1	nDi.2.2.2.t03595-RA	1
1257	1056	Bm1_40450	1	nDi.2.2.2.t02592-RA	1
1258	1056	Bm1_10965	1	nDi.2.2.2.t06389-RA	1
1259	1055	Bm1_29960	1	nDi.2.2.2.t00373-RA	1
1260	1055	Bm1_44685	1	nDi.2.2.2.t00297-RA	1
1261	1054	Bm1_37140	1	nDi.2.2.2.t01914-RA	1
1262	1054	Bm1_33620	1	nDi.2.2.2.t04704-RA	1
1263	1054	Bm1_54220	1	nDi.2.2.2.t04116-RA	1
1264	1053	Bm1_43610	1	nDi.2.2.2.t00544-RA	1
1265	1053	Bm1_40705	1	nDi.2.2.2.t05496-RA	1
1266	1052	Bm1_01915	1	nDi.2.2.2.t09117-RA	1
1267	1052	Bm1_45355	1	nDi.2.2.2.t00608-RA	1
1268	1052	Bm1_51265	1	nDi.2.2.2.t02886-RA	1
1269	1051	Bm1_21335	1	nDi.2.2.2.t03516-RA	1
1269	1051	Bm1_21335	1	nDi.2.2.2.t03516-RA	1
1269	1051	Bm1_21335	1	nDi.2.2.2.t03516-RA	1
1269	1051	Bm1_21335	1	nDi.2.2.2.t03516-RA	1
1270	1050	Bm1_37475	1	nDi.2.2.2.t03545-RA	1
1271	1049	Bm1_56935	1	nDi.2.2.2.t01526-RA	1
1272	1048	Bm1_47660	1	nDi.2.2.2.t04868-RA	1
1273	1048	Bm1_47440	1	nDi.2.2.2.t08065-RA	1
1274	1047	Bm1_23790	1	nDi.2.2.2.t03770-RA	1
1275	1047	Bm1_45205	1	nDi.2.2.2.t04978-RA	1
1276	1047	Bm1_31910	1	nDi.2.2.2.t09076-RA	1
1277	1046	Bm1_12020	1	nDi.2.2.2.t07167-RA	1
1278	1045	Bm1_38425	1	nDi.2.2.2.t01025-RA	1
1279	1045	Bm1_42180	1	nDi.2.2.2.t02917-RA	1
1280	1045	Bm1_40555	1	nDi.2.2.2.t02615-RA	1
1281	1044	Bm1_34480	1	nDi.2.2.2.t07901-RA	1
1282	1043	Bm1_05955	1	nDi.2.2.2.t04558-RA	1
1283	1043	Bm1_38670	1	nDi.2.2.2.t01447-RA	1
1284	1043	Bm1_41500	1	nDi.2.2.2.t00135-RA	1
1285	1043	Bm1_19795	1	nDi.2.2.2.t08583-RA	1
1286	1042	Bm1_24055	1	nDi.2.2.2.t03139-RA	1
1287	1042	Bm1_45315	1	nDi.2.2.2.t00597-RA	1
1288	1042	Bm1_25090	1	nDi.2.2.2.t06794-RA	1
1289	1042	Bm1_27025	1	nDi.2.2.2.t06160-RA	1
1290	1042	Bm1_17050	1	nDi.2.2.2.t09808-RA	1
1291	1041	Bm1_37285	1	nDi.2.2.2.t04837-RA	1
1292	1041	Bm1_56785	1	nDi.2.2.2.t06189-RA	1
1293	1040	Bm1_16500	1	nDi.2.2.2.t04880-RA	1
1294	1040	Bm1_44055	1	nDi.2.2.2.t00239-RA	1
1295	1040	Bm1_44390	1	nDi.2.2.2.t00310-RA	1
1296	1039	Bm1_37975	1	nDi.2.2.2.t06035-RA	1
1297	1039	Bm1_47080	1	nDi.2.2.2.t04743-RA	1
1298	1037	Bm1_42660	1	nDi.2.2.2.t02148-RA	1
1299	1037	Bm1_01035	1	nDi.2.2.2.t09647-RA	1
1300	1037	Bm1_18815	1	nDi.2.2.2.t09279-RA	1
1301	1037	Bm1_27830	1	nDi.2.2.2.t08530-RA	1
1302	1036	Bm1_16735	1	nDi.2.2.2.t03279-RA	1
1303	1036	Bm1_43875	1	nDi.2.2.2.t00188-RA	1
1304	1035	Bm1_11290	1	nDi.2.2.2.t08477-RA	1
1305	1034	Bm1_07035	1	nDi.2.2.2.t08230-RA	1
1306	1034	Bm1_28475	1	nDi.2.2.2.t06095-RA	1
1307	1034	Bm1_31350	1	nDi.2.2.2.t07190-RA	1
1308	1032	Bm1_08210	1	nDi.2.2.2.t07795-RA	1
1309	1032	Bm1_39230	1	nDi.2.2.2.t02425-RA	1
1310	1032	Bm1_47625	1	nDi.2.2.2.t04873-RA	1
1311	1031	Bm1_46815	1	nDi.2.2.2.t04785-RA	1
1312	1030	Bm1_18310	1	nDi.2.2.2.t02947-RA	1
1313	1030	Bm1_24925	1	nDi.2.2.2.t03199-RA	1
1314	1030	Bm1_36040	1	nDi.2.2.2.t01643-RA	1
1315	1030	Bm1_46115	1	nDi.2.2.2.t02500-RA	1
1316	1030	Bm1_23975	1	nDi.2.2.2.t09309-RA	1
1317	1029	Bm1_31210	1	nDi.2.2.2.t05304-RA	1
1318	1029	Bm1_29700	1	nDi.2.2.2.t07474-RA	1
1319	1028	Bm1_07340	1	nDi.2.2.2.t02706-RA	1
1320	1028	Bm1_33725	1	nDi.2.2.2.t03307-RA	1
1321	1028	Bm1_46085	1	nDi.2.2.2.t02494-RA	1
1322	1028	Bm1_30320	1	nDi.2.2.2.t08131-RA	1
1323	1027	Bm1_12770	1	nDi.2.2.2.t08218-RA	1
1324	1027	Bm1_38005	1	nDi.2.2.2.t08458-RA	1
1325	1027	Bm1_52915	1	nDi.2.2.2.t05580-RA	1
1326	1027	Bm1_31745	1	nDi.2.2.2.t10432-RA	1
1327	1026	Bm1_13530	1	nDi.2.2.2.t00418-RA	1
1328	1026	Bm1_14870	1	nDi.2.2.2.t00712-RA	1
1329	1026	Bm1_57485	1	nDi.2.2.2.t07372-RA	1
1330	1025	Bm1_36435	1	nDi.2.2.2.t00882-RA	1
1331	1025	Bm1_41570	1	nDi.2.2.2.t00154-RA	1
1332	1025	Bm1_04175	1	nDi.2.2.2.t08041-RA	1
1333	1025	Bm1_31230	1	nDi.2.2.2.t05300-RA	1
1334	1025	Bm1_51980	1	nDi.2.2.2.t03925-RA	1
1335	1021	Bm1_33815	1	nDi.2.2.2.t03432-RA	1
1336	1021	Bm1_14185	1	nDi.2.2.2.t09122-RA	1
1337	1021	Bm1_55670	1	nDi.2.2.2.t05546-RA	1
1338	1020	Bm1_08535	1	nDi.2.2.2.t03978-RA	1
1339	1020	Bm1_16985	1	nDi.2.2.2.t05941-RA	1
1340	1020	Bm1_52420	1	nDi.2.2.2.t04049-RA	1
1341	1020	Bm1_39960	1	nDi.2.2.2.t06292-RA	1
1342	1019	Bm1_38360	1	nDi.2.2.2.t01043-RA	1
1343	1019	Bm1_34290	1	nDi.2.2.2.t03954-RA	1
1344	1019	Bm1_32255	1	nDi.2.2.2.t06132-RA	1
1345	1019	Bm1_47570	1	nDi.2.2.2.t04570-RA	1
1346	1019	Bm1_34140	1	nDi.2.2.2.t08671-RA	1
1347	1018	Bm1_30345	1	nDi.2.2.2.t06784-RA	1
1348	1017	Bm1_14650	1	nDi.2.2.2.t04507-RA	1
1349	1016	Bm1_54620	1	nDi.2.2.2.t08862-RA	1
1350	1014	Bm1_06150	1	nDi.2.2.2.t07662-RA	1
1351	1014	Bm1_57590	1	nDi.2.2.2.t00027-RA	1
1352	1014	Bm1_55470	1	nDi.2.2.2.t05831-RA	1
1353	1013	Bm1_38955	1	nDi.2.2.2.t01378-RA	1
1354	1012	Bm1_55365	1	nDi.2.2.2.t01333-RA	1
1355	1012	Bm1_45195	1	nDi.2.2.2.t04980-RA	1
1356	1011	Bm1_21375	1	nDi.2.2.2.t08350-RA	1
1356	1011	Bm1_21375	1	nDi.2.2.2.t08355-RA	1
1356	1011	Bm1_21375	1	nDi.2.2.2.t07408-RA	1
1357	1011	Bm1_31435	1	nDi.2.2.2.t04597-RA	1
1358	1011	Bm1_44975	1	nDi.2.2.2.t02071-RA	1
1359	1011	Bm1_57610	1	nDi.2.2.2.t03483-RA	1
1360	1011	Bm1_46535	1	nDi.2.2.2.t07333-RA	1
1361	1010	Bm1_05305	1	nDi.2.2.2.t03780-RA	1
1362	1010	Bm1_22840	1	nDi.2.2.2.t09717-RA	1
1363	1009	Bm1_14230	1	nDi.2.2.2.t05540-RA	1
1364	1009	Bm1_44090	1	nDi.2.2.2.t00247-RA	1
1365	1009	Bm1_49520	1	nDi.2.2.2.t02186-RA	1
1366	1008	Bm1_55335	1	nDi.2.2.2.t02206-RA	1
1367	1008	Bm1_24700	1	nDi.2.2.2.t10003-RA	1
1368	1008	Bm1_47485	1	nDi.2.2.2.t07085-RA	1
1369	1007	Bm1_36755	1	nDi.2.2.2.t00811-RA	1
1370	1007	Bm1_13375	1	nDi.2.2.2.t06877-RA	1
1371	1007	Bm1_37480	1	nDi.2.2.2.t03543-RA	1
1372	1007	Bm1_39635	1	nDi.2.2.2.t02272-RA	1
1373	1007	Bm1_39790	1	nDi.2.2.2.t02313-RA	1
1374	1006	Bm1_27510	1	nDi.2.2.2.t04492-RA	1
1375	1006	Bm1_28085	1	nDi.2.2.2.t09459-RA	1
1376	1005	Bm1_56145	1	nDi.2.2.2.t05692-RA	1
1377	1003	Bm1_47115	1	nDi.2.2.2.t04737-RA	1
1378	1002	Bm1_32315	1	nDi.2.2.2.t05370-RA	1
1379	1001	Bm1_22710	1	nDi.2.2.2.t01277-RA	1
1379	1001	Bm1_12615	1	nDi.2.2.2.t01277-RA	1
1380	1001	Bm1_07850	1	nDi.2.2.2.t02701-RA	1
1381	1001	Bm1_29975	1	nDi.2.2.2.t00370-RA	1
1382	1001	Bm1_05505	1	nDi.2.2.2.t08026-RA	1
1383	1000	Bm1_25260	1	nDi.2.2.2.t05916-RA	1
1383	1000	Bm1_25260	1	nDi.2.2.2.t05916-RA	1
1383	1000	Bm1_25260	1	nDi.2.2.2.t05916-RA	1
1383	1000	Bm1_25260	1	nDi.2.2.2.t05916-RA	1
1384	1000	Bm1_19980	1	nDi.2.2.2.t00415-RA	1
1385	1000	Bm1_29495	1	nDi.2.2.2.t04288-RA	1
1386	1000	Bm1_30685	1	nDi.2.2.2.t08795-RA	1
1387	999	Bm1_48825	1	nDi.2.2.2.t02408-RA	1
1388	999	Bm1_48160	1	nDi.2.2.2.t04939-RA	1
1389	998	Bm1_37190	1	nDi.2.2.2.t01941-RA	1
1389	998	Bm1_37190	1	nDi.2.2.2.t01941-RA	1
1389	998	Bm1_37190	1	nDi.2.2.2.t01941-RA	1
1389	998	Bm1_37190	1	nDi.2.2.2.t01941-RA	1
1389	998	Bm1_37190	1	nDi.2.2.2.t01941-RA	1
1389	998	Bm1_37190	1	nDi.2.2.2.t01941-RA	1
1389	998	Bm1_37190	1	nDi.2.2.2.t01941-RA	1
1389	998	Bm1_37190	1	nDi.2.2.2.t01941-RA	1
1389	998	Bm1_37190	1	nDi.2.2.2.t01941-RA	1
1390	998	Bm1_35240	1	nDi.2.2.2.t01237-RA	1
1391	998	Bm1_18150	1	nDi.2.2.2.t07061-RA	1
1392	998	Bm1_22680	1	nDi.2.2.2.t07435-RA	1
1393	997	Bm1_32545	1	nDi.2.2.2.t00942-RA	1
1394	997	Bm1_36810	1	nDi.2.2.2.t00794-RA	1
1395	996	Bm1_15940	1	nDi.2.2.2.t07048-RA	1
1396	996	Bm1_49185	1	nDi.2.2.2.t04424-RA	1
1397	996	Bm1_49220	1	nDi.2.2.2.t06694-RA	1
1398	995	Bm1_03665	1	nDi.2.2.2.t08745-RA	1
1399	995	Bm1_37800	1	nDi.2.2.2.t03673-RA	1
1400	995	Bm1_51430	1	nDi.2.2.2.t04624-RA	1
1401	994	Bm1_52665	1	nDi.2.2.2.t03104-RA	1
1402	993	Bm1_35955	1	nDi.2.2.2.t01625-RA	1
1403	993	Bm1_09595	1	nDi.2.2.2.t07133-RA	1
1404	993	Bm1_46365	1	nDi.2.2.2.t01493-RA	1
1405	992	Bm1_12835	1	nDi.2.2.2.t05695-RA	1
1406	992	Bm1_40805	1	nDi.2.2.2.t05205-RA	1
1407	991	Bm1_00390	1	nDi.2.2.2.t08128-RA	1
1408	991	Bm1_44250	1	nDi.2.2.2.t00280-RA	1
1409	991	Bm1_31125	1	nDi.2.2.2.t07401-RA	1
1410	990	Bm1_57455	1	nDi.2.2.2.t06671-RA	1
1410	990	Bm1_57455	1	nDi.2.2.2.t10298-RA	0.619
1411	989	Bm1_48860	1	nDi.2.2.2.t04333-RA	1
1412	988	Bm1_11080	1	nDi.2.2.2.t04533-RA	1
1413	988	Bm1_22280	1	nDi.2.2.2.t02553-RA	1
1414	987	Bm1_09465	1	nDi.2.2.2.t08182-RA	1
1415	987	Bm1_50005	1	nDi.2.2.2.t01979-RA	1
1416	986	Bm1_43810	1	nDi.2.2.2.t00171-RA	1
1417	986	Bm1_46045	1	nDi.2.2.2.t02486-RA	1
1418	985	Bm1_17780	1	nDi.2.2.2.t00706-RA	1
1419	985	Bm1_37555	1	nDi.2.2.2.t01793-RA	1
1420	985	Bm1_44770	1	nDi.2.2.2.t02541-RA	1
1421	985	Bm1_45025	1	nDi.2.2.2.t02082-RA	1
1422	985	Bm1_09205	1	nDi.2.2.2.t10098-RA	1
1423	985	Bm1_41645	1	nDi.2.2.2.t05833-RA	1
1424	984	Bm1_15490	1	nDi.2.2.2.t04722-RA	1
1425	984	Bm1_22985	1	nDi.2.2.2.t05128-RA	1
1426	983	Bm1_31710	1	nDi.2.2.2.t08600-RA	1
1426	983	Bm1_31710	1	nDi.2.2.2.t08599-RA	1
1427	983	Bm1_40640	1	nDi.2.2.2.t02634-RA	1
1428	983	Bm1_40305	1	nDi.2.2.2.t03603-RA	1
1429	982	Bm1_20390	1	nDi.2.2.2.t01156-RA	1
1430	982	Bm1_44775	1	nDi.2.2.2.t02542-RA	1
1431	982	Bm1_15780	1	nDi.2.2.2.t08651-RA	1
1432	981	Bm1_28565	1	nDi.2.2.2.t07709-RA	1
1432	981	Bm1_10270	1	nDi.2.2.2.t07709-RA	1
1433	981	Bm1_32450	1	nDi.2.2.2.t00922-RA	1
1434	981	Bm1_15535	1	nDi.2.2.2.t07638-RA	1
1435	981	Bm1_13615	1	nDi.2.2.2.t08312-RA	1
1436	981	Bm1_30790	1	nDi.2.2.2.t05445-RA	1
1437	980	Bm1_06100	1	nDi.2.2.2.t09541-RA	1
1438	979	Bm1_19575	1	nDi.2.2.2.t02711-RA	1
1439	979	Bm1_35860	1	nDi.2.2.2.t01610-RA	1
1440	979	Bm1_51940	1	nDi.2.2.2.t03913-RA	1
1441	978	Bm1_46735	1	nDi.2.2.2.t10099-RA	1
1441	978	Bm1_46735	1	nDi.2.2.2.t07650-RA	1
1442	978	Bm1_44365	1	nDi.2.2.2.t00305-RA	1
1443	978	Bm1_56310	1	nDi.2.2.2.t01523-RA	1
1444	978	Bm1_42965	1	nDi.2.2.2.t06684-RA	1
1445	977	Bm1_34080	1	nDi.2.2.2.t09089-RA	1
1445	977	Bm1_34080	1	nDi.2.2.2.t09089-RA	1
1445	977	Bm1_34080	1	nDi.2.2.2.t09089-RA	1
1445	977	Bm1_34080	1	nDi.2.2.2.t09089-RA	1
1446	977	Bm1_51445	1	nDi.2.2.2.t02981-RA	1
1447	977	Bm1_36320	1	nDi.2.2.2.t06224-RA	1
1448	977	Bm1_36345	1	nDi.2.2.2.t06228-RA	1
1449	977	Bm1_41875	1	nDi.2.2.2.t07852-RA	1
1450	975	Bm1_21165	1	nDi.2.2.2.t06492-RA	1
1451	975	Bm1_30095	1	nDi.2.2.2.t07586-RA	1
1452	974	Bm1_04770	1	nDi.2.2.2.t04004-RA	1
1453	974	Bm1_24535	1	nDi.2.2.2.t07221-RA	1
1454	973	Bm1_29410	1	nDi.2.2.2.t02741-RA	1
1455	973	Bm1_43305	1	nDi.2.2.2.t00482-RA	1
1456	973	Bm1_09400	1	nDi.2.2.2.t08883-RA	1
1457	972	Bm1_12010	1	nDi.2.2.2.t09371-RA	1
1458	972	Bm1_34910	1	nDi.2.2.2.t05882-RA	1
1459	972	Bm1_39825	1	nDi.2.2.2.t05081-RA	1
1460	971	Bm1_44400	1	nDi.2.2.2.t00313-RA	1
1461	970	Bm1_17745	1	nDi.2.2.2.t00701-RA	1
1462	970	Bm1_38745	1	nDi.2.2.2.t01432-RA	1
1463	970	Bm1_09760	1	nDi.2.2.2.t07033-RA	1
1464	970	Bm1_45395	1	nDi.2.2.2.t00614-RA	1
1465	970	Bm1_24325	1	nDi.2.2.2.t06505-RA	1
1466	969	Bm1_14130	1	nDi.2.2.2.t07911-RA	1
1466	969	Bm1_14130	1	nDi.2.2.2.t07102-RA	1
1467	969	Bm1_38815	1	nDi.2.2.2.t01416-RA	1
1468	969	Bm1_31675	1	nDi.2.2.2.t04265-RA	1
1469	968	Bm1_42355	1	nDi.2.2.2.t09682-RA	1
1469	968	Bm1_42355	1	nDi.2.2.2.t10433-RA	0.263
1470	968	Bm1_16350	1	nDi.2.2.2.t07314-RA	1
1471	968	Bm1_17890	1	nDi.2.2.2.t08377-RA	1
1472	968	Bm1_15480	1	nDi.2.2.2.t10010-RA	1
1473	967	Bm1_38130	1	nDi.2.2.2.t09145-RA	1
1473	967	Bm1_38130	1	nDi.2.2.2.t01077-RA	1
1474	967	Bm1_52050	1	nDi.2.2.2.t05997-RA	1
1474	967	Bm1_52050	1	nDi.2.2.2.t03939-RA	1
1475	967	Bm1_07560	1	nDi.2.2.2.t08451-RA	1
1476	967	Bm1_17155	1	nDi.2.2.2.t07973-RA	1
1477	967	Bm1_34870	1	nDi.2.2.2.t05872-RA	1
1478	966	Bm1_40530	1	nDi.2.2.2.t02610-RA	1
1479	966	Bm1_31545	1	nDi.2.2.2.t05106-RA	1
1480	965	Bm1_45455	1	nDi.2.2.2.t00625-RA	1
1481	964	Bm1_40510	1	nDi.2.2.2.t02605-RA	1
1482	964	Bm1_09185	1	nDi.2.2.2.t09453-RA	1
1483	963	Bm1_36775	1	nDi.2.2.2.t00805-RA	1
1484	963	Bm1_35090	1	nDi.2.2.2.t01199-RA	1
1485	963	Bm1_15955	1	nDi.2.2.2.t07045-RA	1
1486	963	Bm1_20590	1	nDi.2.2.2.t06980-RA	1
1487	963	Bm1_46155	1	nDi.2.2.2.t02513-RA	1
1488	963	Bm1_51185	1	nDi.2.2.2.t02875-RA	1
1489	963	Bm1_51305	1	nDi.2.2.2.t05047-RA	1
1490	962	Bm1_42020	1	nDi.2.2.2.t03809-RA	1
1491	961	Bm1_22190	1	nDi.2.2.2.t02722-RA	1
1492	961	Bm1_32805	1	nDi.2.2.2.t00986-RA	1
1493	961	Bm1_09555	1	nDi.2.2.2.t05713-RA	1
1494	961	Bm1_20165	1	nDi.2.2.2.t06845-RA	1
1495	961	Bm1_39785	1	nDi.2.2.2.t02312-RA	1
1496	960	Bm1_04405	1	nDi.2.2.2.t01864-RA	1
1497	960	Bm1_38515	1	nDi.2.2.2.t01009-RA	1
1498	960	Bm1_52450	1	nDi.2.2.2.t04043-RA	1
1499	960	Bm1_47845	1	nDi.2.2.2.t10137-RA	1
1500	959	Bm1_27275	1	nDi.2.2.2.t06822-RA	1
1501	959	Bm1_57065	1	nDi.2.2.2.t03321-RA	1
1502	958	Bm1_09295	1	nDi.2.2.2.t03410-RA	1
1503	958	Bm1_36535	1	nDi.2.2.2.t00862-RA	1
1504	958	Bm1_10680	1	nDi.2.2.2.t08935-RA	1
1505	958	Bm1_48750	1	nDi.2.2.2.t02395-RA	1
1506	958	Bm1_47490	1	nDi.2.2.2.t07084-RA	1
1507	957	Bm1_32460	1	nDi.2.2.2.t00924-RA	1
1508	957	Bm1_09360	1	nDi.2.2.2.t06968-RA	1
1509	957	Bm1_17440	1	nDi.2.2.2.t07807-RA	1
1510	957	Bm1_17445	1	nDi.2.2.2.t07808-RA	1
1511	956	Bm1_15655	1	nDi.2.2.2.t02781-RA	1
1512	956	Bm1_35890	1	nDi.2.2.2.t01615-RA	1
1513	956	Bm1_50405	1	nDi.2.2.2.t03351-RA	1
1514	955	Bm1_22410	1	nDi.2.2.2.t01685-RA	1
1514	955	Bm1_07230	0.424	nDi.2.2.2.t01685-RA	1
1515	955	Bm1_06250	1	nDi.2.2.2.t01094-RA	1
1516	955	Bm1_47955	1	nDi.2.2.2.t01310-RA	1
1517	955	Bm1_10480	1	nDi.2.2.2.t09251-RA	1
1518	955	Bm1_40865	1	nDi.2.2.2.t03738-RA	1
1519	955	Bm1_30665	1	nDi.2.2.2.t09755-RA	1
1520	954	Bm1_47385	1	nDi.2.2.2.t05227-RA	1
1521	953	Bm1_51800	1	nDi.2.2.2.t05609-RA	1
1522	953	Bm1_53875	1	nDi.2.2.2.t09061-RA	1
1523	952	Bm1_05595	1	nDi.2.2.2.t00425-RA	1
1524	952	Bm1_41320	1	nDi.2.2.2.t00098-RA	1
1525	951	Bm1_09735	1	nDi.2.2.2.t06777-RA	1
1526	951	Bm1_44415	1	nDi.2.2.2.t00315-RA	1
1527	951	Bm1_40075	1	nDi.2.2.2.t02349-RA	1
1528	951	Bm1_39385	1	nDi.2.2.2.t02829-RA	1
1529	950	Bm1_29425	1	nDi.2.2.2.t02723-RA	1
1530	950	Bm1_18165	1	nDi.2.2.2.t10350-RA	1
1531	949	Bm1_42215	1	nDi.2.2.2.t02912-RA	1
1531	949	Bm1_42215	1	nDi.2.2.2.t02912-RA	1
1531	949	Bm1_42215	1	nDi.2.2.2.t02912-RA	1
1531	949	Bm1_42215	1	nDi.2.2.2.t02912-RA	1
1532	949	Bm1_41230	1	nDi.2.2.2.t00078-RA	1
1533	949	Bm1_37065	1	nDi.2.2.2.t01928-RA	1
1534	949	Bm1_52675	1	nDi.2.2.2.t03102-RA	1
1535	949	Bm1_23460	1	nDi.2.2.2.t09578-RA	1
1536	948	Bm1_09405	1	nDi.2.2.2.t08882-RA	1
1537	948	Bm1_42010	1	nDi.2.2.2.t03811-RA	1
1538	948	Bm1_23175	1	nDi.2.2.2.t07309-RA	1
1539	948	Bm1_30625	1	nDi.2.2.2.t07546-RA	1
1540	948	Bm1_42795	1	nDi.2.2.2.t10152-RA	1
1541	947	Bm1_11795	1	nDi.2.2.2.t03776-RA	1
1542	947	Bm1_42495	1	nDi.2.2.2.t02122-RA	1
1543	947	Bm1_39240	1	nDi.2.2.2.t02422-RA	1
1544	946	Bm1_17260	1	nDi.2.2.2.t03165-RA	1
1545	946	Bm1_23375	1	nDi.2.2.2.t03508-RA	1
1546	946	Bm1_04885	1	nDi.2.2.2.t08951-RA	1
1547	946	Bm1_29370	1	nDi.2.2.2.t04850-RA	1
1548	946	Bm1_50105	1	nDi.2.2.2.t01958-RA	1
1549	945	Bm1_07255	1	nDi.2.2.2.t05475-RA	1
1550	945	Bm1_22910	1	nDi.2.2.2.t04925-RA	1
1551	945	Bm1_40235	1	nDi.2.2.2.t02315-RA	1
1552	945	Bm1_41945	1	nDi.2.2.2.t05854-RA	1
1553	944	Bm1_35910	1	nDi.2.2.2.t01618-RA	1
1554	944	Bm1_29590	1	nDi.2.2.2.t05904-RA	1
1555	944	Bm1_53850	1	nDi.2.2.2.t07322-RA	1
1556	943	Bm1_21275	1	nDi.2.2.2.t07454-RA	1
1556	943	Bm1_11515	1	nDi.2.2.2.t07454-RA	1
1557	943	Bm1_16945	1	nDi.2.2.2.t05949-RA	1
1558	941	Bm1_40875	1	nDi.2.2.2.t03740-RA	1
1559	941	Bm1_35595	1	nDi.2.2.2.t06856-RA	1
1560	941	Bm1_34070	1	nDi.2.2.2.t09111-RA	1
1561	941	Bm1_47510	1	nDi.2.2.2.t07689-RA	1
1562	940	Bm1_22995	1	nDi.2.2.2.t05126-RA	1
1563	938	Bm1_37530	1	nDi.2.2.2.t01801-RA	1
1564	938	Bm1_18720	1	nDi.2.2.2.t06655-RA	1
1565	938	Bm1_01470	1	nDi.2.2.2.t10249-RA	1
1566	937	Bm1_38585	1	nDi.2.2.2.t06289-RA	1
1567	936	Bm1_40245	1	nDi.2.2.2.t04271-RA	1
1568	936	Bm1_51200	1	nDi.2.2.2.t02877-RA	1
1569	935	Bm1_24145	1	nDi.2.2.2.t05177-RA	1
1570	934	Bm1_43890	1	nDi.2.2.2.t00192-RA	1
1571	934	Bm1_37950	1	nDi.2.2.2.t06040-RA	1
1572	934	Bm1_47780	1	nDi.2.2.2.t08940-RA	1
1573	933	Bm1_38775	1	nDi.2.2.2.t01425-RA	1
1574	933	Bm1_48515	1	nDi.2.2.2.t02669-RA	1
1575	933	Bm1_51570	1	nDi.2.2.2.t03013-RA	1
1576	933	Bm1_28935	1	nDi.2.2.2.t07988-RA	1
1577	933	Bm1_54320	1	nDi.2.2.2.t07020-RA	1
1578	932	Bm1_05895	1	nDi.2.2.2.t06969-RA	1
1579	932	Bm1_19285	1	nDi.2.2.2.t04349-RA	1
1580	931	Bm1_21565	1	nDi.2.2.2.t04510-RA	1
1580	931	Bm1_14635	0.085	nDi.2.2.2.t04510-RA	1
1581	931	Bm1_31680	1	nDi.2.2.2.t04266-RA	1
1582	930	Bm1_26765	1	nDi.2.2.2.t04876-RA	1
1583	930	Bm1_32250	1	nDi.2.2.2.t06131-RA	1
1584	930	Bm1_51985	1	nDi.2.2.2.t03926-RA	1
1585	930	Bm1_47870	1	nDi.2.2.2.t10022-RA	1
1586	929	Bm1_37450	1	nDi.2.2.2.t03551-RA	1
1587	929	Bm1_31320	1	nDi.2.2.2.t09266-RA	1
1588	928	Bm1_49130	1	nDi.2.2.2.t04417-RA	1
1588	928	Bm1_49130	1	nDi.2.2.2.t04417-RA	1
1588	928	Bm1_49130	1	nDi.2.2.2.t04417-RA	1
1588	928	Bm1_49130	1	nDi.2.2.2.t04417-RA	1
1589	928	Bm1_07755	1	nDi.2.2.2.t07925-RA	1
1590	928	Bm1_23940	1	nDi.2.2.2.t05684-RA	1
1591	928	Bm1_33655	1	nDi.2.2.2.t04698-RA	1
1592	928	Bm1_34325	1	nDi.2.2.2.t03948-RA	1
1593	927	Bm1_38110	1	nDi.2.2.2.t01072-RA	1
1594	927	Bm1_02960	1	nDi.2.2.2.t09901-RA	1
1595	926	Bm1_45940	1	nDi.2.2.2.t00016-RA	1
1596	926	Bm1_39180	1	nDi.2.2.2.t02439-RA	1
1597	926	Bm1_57320	1	nDi.2.2.2.t04303-RA	1
1598	925	Bm1_38345	1	nDi.2.2.2.t01048-RA	1
1599	925	Bm1_47480	1	nDi.2.2.2.t07086-RA	1
1600	925	Bm1_54000	1	nDi.2.2.2.t07738-RA	1
1601	924	Bm1_47030	1	nDi.2.2.2.t08434-RA	1
1602	923	Bm1_11280	1	nDi.2.2.2.t08475-RA	1
1603	923	Bm1_39205	1	nDi.2.2.2.t02433-RA	1
1604	923	Bm1_32140	1	nDi.2.2.2.t08945-RA	1
1605	922	Bm1_31425	1	nDi.2.2.2.t04593-RA	1
1605	922	Bm1_07480	0.462	nDi.2.2.2.t04593-RA	1
1606	922	Bm1_41330	1	nDi.2.2.2.t00100-RA	1
1607	922	Bm1_29730	1	nDi.2.2.2.t02569-RA	1
1608	922	Bm1_11845	1	nDi.2.2.2.t08018-RA	1
1609	921	Bm1_29095	1	nDi.2.2.2.t04385-RA	1
1610	921	Bm1_45150	1	nDi.2.2.2.t02112-RA	1
1611	921	Bm1_28980	1	nDi.2.2.2.t07260-RA	1
1612	920	Bm1_31715	1	nDi.2.2.2.t08601-RA	1
1612	920	Bm1_31715	1	nDi.2.2.2.t08598-RA	1
1613	920	Bm1_20815	1	nDi.2.2.2.t05365-RA	1
1614	920	Bm1_25145	1	nDi.2.2.2.t04166-RA	1
1615	920	Bm1_43680	1	nDi.2.2.2.t00561-RA	1
1616	920	Bm1_02775	1	nDi.2.2.2.t09393-RA	1
1617	920	Bm1_50530	1	nDi.2.2.2.t00738-RA	1
1618	919	Bm1_37750	1	nDi.2.2.2.t03661-RA	1
1619	919	Bm1_39875	1	nDi.2.2.2.t05078-RA	1
1620	918	Bm1_14150	1	nDi.2.2.2.t07915-RA	1
1620	918	Bm1_14150	1	nDi.2.2.2.t07106-RA	1
1621	918	Bm1_04590	1	nDi.2.2.2.t05282-RA	1
1622	918	Bm1_33165	1	nDi.2.2.2.t01597-RA	1
1623	918	Bm1_21905	1	nDi.2.2.2.t05643-RA	1
1624	917	Bm1_08885	1	nDi.2.2.2.t08877-RA	1
1624	917	Bm1_08885	1	nDi.2.2.2.t10568-RA	1
1625	917	Bm1_14190	1	nDi.2.2.2.t05486-RA	1
1626	916	Bm1_36855	1	nDi.2.2.2.t00783-RA	1
1627	916	Bm1_37635	1	nDi.2.2.2.t01775-RA	1
1628	916	Bm1_31305	1	nDi.2.2.2.t09212-RA	1
1629	915	Bm1_46240	1	nDi.2.2.2.t00685-RA	1
1630	915	Bm1_12165	1	nDi.2.2.2.t08588-RA	1
1631	915	Bm1_30995	1	nDi.2.2.2.t04997-RA	1
1632	914	Bm1_52385	1	nDi.2.2.2.t07293-RA	1
1632	914	Bm1_52385	1	nDi.2.2.2.t09540-RA	1
1632	914	Bm1_52385	1	nDi.2.2.2.t04054-RA	1
1633	913	Bm1_48910	1	nDi.2.2.2.t04325-RA	1
1634	912	Bm1_02380	1	nDi.2.2.2.t04914-RA	1
1635	912	Bm1_04205	1	nDi.2.2.2.t07494-RA	1
1636	912	Bm1_40215	1	nDi.2.2.2.t02319-RA	1
1637	912	Bm1_50130	1	nDi.2.2.2.t01951-RA	1
1638	910	Bm1_37170	1	nDi.2.2.2.t01907-RA	1
1639	910	Bm1_03585	1	nDi.2.2.2.t09368-RA	1
1640	910	Bm1_42235	1	nDi.2.2.2.t02902-RA	1
1641	909	Bm1_24470	1	nDi.2.2.2.t03524-RA	1
1642	909	Bm1_39075	1	nDi.2.2.2.t02467-RA	1
1643	909	Bm1_34485	1	nDi.2.2.2.t07902-RA	1
1644	908	Bm1_12005	1	nDi.2.2.2.t09372-RA	1
1645	908	Bm1_48230	1	nDi.2.2.2.t03834-RA	1
1646	908	Bm1_48360	1	nDi.2.2.2.t05556-RA	1
1647	907	Bm1_39250	1	nDi.2.2.2.t02420-RA	1
1648	907	Bm1_44825	1	nDi.2.2.2.t06402-RA	1
1649	907	Bm1_27170	1	nDi.2.2.2.t09778-RA	1
1650	906	Bm1_45960	1	nDi.2.2.2.t00010-RA	1
1651	905	Bm1_15800	1	nDi.2.2.2.t01143-RA	1
1652	904	Bm1_15910	1	nDi.2.2.2.t08335-RA	1
1653	904	Bm1_57415	1	nDi.2.2.2.t05254-RA	1
1654	904	Bm1_42930	1	nDi.2.2.2.t09009-RA	1
1655	904	Bm1_47540	1	nDi.2.2.2.t09916-RA	1
1656	903	Bm1_02035	1	nDi.2.2.2.t07273-RA	1
1657	903	Bm1_23745	1	nDi.2.2.2.t03511-RA	1
1658	903	Bm1_38680	1	nDi.2.2.2.t01443-RA	1
1659	903	Bm1_48600	1	nDi.2.2.2.t06082-RA	1
1660	902	Bm1_45615	1	nDi.2.2.2.t00657-RA	1
1661	902	Bm1_52505	1	nDi.2.2.2.t04032-RA	1
1662	902	Bm1_52825	1	nDi.2.2.2.t04458-RA	1
1663	901	Bm1_06255	1	nDi.2.2.2.t01095-RA	1
1664	901	Bm1_31240	1	nDi.2.2.2.t05299-RA	1
1665	900	Bm1_27745	1	nDi.2.2.2.t06770-RA	1
1666	900	Bm1_50240	1	nDi.2.2.2.t02042-RA	1
1667	899	Bm1_24100	1	nDi.2.2.2.t02892-RA	1
1668	899	Bm1_47610	1	nDi.2.2.2.t04578-RA	1
1669	899	Bm1_52945	1	nDi.2.2.2.t05621-RA	1
1670	898	Bm1_03530	1	nDi.2.2.2.t07119-RA	1
1670	898	Bm1_30185	0.779	nDi.2.2.2.t07119-RA	1
1671	898	Bm1_22470	1	nDi.2.2.2.t05133-RA	1
1672	898	Bm1_55130	1	nDi.2.2.2.t00707-RA	1
1673	898	Bm1_42890	1	nDi.2.2.2.t10097-RA	1
1674	897	Bm1_40470	1	nDi.2.2.2.t02596-RA	1
1675	897	Bm1_40650	1	nDi.2.2.2.t02636-RA	1
1676	897	Bm1_25095	1	nDi.2.2.2.t06793-RA	1
1677	897	Bm1_39525	1	nDi.2.2.2.t05598-RA	1
1678	896	Bm1_45010	1	nDi.2.2.2.t02078-RA	1
1679	896	Bm1_41805	1	nDi.2.2.2.t05320-RA	1
1680	895	Bm1_17270	1	nDi.2.2.2.t03162-RA	1
1681	895	Bm1_16265	1	nDi.2.2.2.t04804-RA	1
1682	895	Bm1_36370	1	nDi.2.2.2.t00895-RA	1
1683	895	Bm1_56860	1	nDi.2.2.2.t01255-RA	1
1684	894	Bm1_43690	1	nDi.2.2.2.t00563-RA	1
1685	894	Bm1_23955	1	nDi.2.2.2.t05681-RA	1
1686	893	Bm1_14515	1	nDi.2.2.2.t00718-RA	1
1687	893	Bm1_18690	1	nDi.2.2.2.t08284-RA	1
1688	893	Bm1_22825	1	nDi.2.2.2.t08250-RA	1
1689	893	Bm1_41785	1	nDi.2.2.2.t05673-RA	1
1690	892	Bm1_52755	1	nDi.2.2.2.t03080-RA	1
1691	891	Bm1_44635	1	nDi.2.2.2.t00352-RA	1
1692	891	Bm1_51195	1	nDi.2.2.2.t02876-RA	1
1693	890	Bm1_36590	1	nDi.2.2.2.t00850-RA	1
1694	890	Bm1_16355	1	nDi.2.2.2.t07313-RA	1
1695	890	Bm1_47995	1	nDi.2.2.2.t07433-RA	1
1696	888	Bm1_01300	1	nDi.2.2.2.t05101-RA	1
1697	888	Bm1_12120	1	nDi.2.2.2.t05340-RA	1
1698	888	Bm1_04640	1	nDi.2.2.2.t08299-RA	1
1699	888	Bm1_12660	1	nDi.2.2.2.t07856-RA	1
1700	888	Bm1_42095	1	nDi.2.2.2.t03793-RA	1
1701	888	Bm1_27945	1	nDi.2.2.2.t08308-RA	1
1702	886	Bm1_51900	1	nDi.2.2.2.t08517-RA	1
1702	886	Bm1_51900	1	nDi.2.2.2.t08512-RA	1
1703	886	Bm1_38355	1	nDi.2.2.2.t01045-RA	1
1704	885	Bm1_32730	1	nDi.2.2.2.t00973-RA	1
1705	885	Bm1_00690	1	nDi.2.2.2.t09462-RA	1
1706	884	Bm1_08350	1	nDi.2.2.2.t07040-RA	1
1707	884	Bm1_36115	1	nDi.2.2.2.t01658-RA	1
1708	884	Bm1_36190	1	nDi.2.2.2.t01673-RA	1
1709	884	Bm1_45340	1	nDi.2.2.2.t00603-RA	1
1710	884	Bm1_31865	1	nDi.2.2.2.t04012-RA	1
1711	884	Bm1_31985	1	nDi.2.2.2.t04197-RA	1
1712	883	Bm1_12160	1	nDi.2.2.2.t08587-RA	1
1713	883	Bm1_00300	1	nDi.2.2.2.t10253-RA	1
1714	882	Bm1_45560	1	nDi.2.2.2.t00646-RA	1
1715	881	Bm1_09270	1	nDi.2.2.2.t03405-RA	1
1716	881	Bm1_10485	1	nDi.2.2.2.t08046-RA	1
1717	881	Bm1_37495	1	nDi.2.2.2.t03541-RA	1
1718	881	Bm1_09020	1	nDi.2.2.2.t09518-RA	1
1719	881	Bm1_54700	1	nDi.2.2.2.t02751-RA	1
1720	881	Bm1_30480	1	nDi.2.2.2.t08846-RA	1
1721	880	Bm1_11360	1	nDi.2.2.2.t07917-RA	1
1722	880	Bm1_40240	1	nDi.2.2.2.t02314-RA	1
1723	879	Bm1_36490	1	nDi.2.2.2.t00873-RA	1
1724	879	Bm1_13235	1	nDi.2.2.2.t07949-RA	1
1725	879	Bm1_23470	1	nDi.2.2.2.t07613-RA	1
1726	878	Bm1_46635	1	nDi.2.2.2.t03903-RA	1
1727	877	Bm1_24090	1	nDi.2.2.2.t03031-RA	1
1728	876	Bm1_45950	1	nDi.2.2.2.t00012-RA	1
1729	876	Bm1_13875	1	nDi.2.2.2.t09784-RA	1
1730	875	Bm1_03285	1	nDi.2.2.2.t07270-RA	1
1731	875	Bm1_01285	1	nDi.2.2.2.t07683-RA	1
1732	875	Bm1_46695	1	nDi.2.2.2.t07498-RA	1
1733	874	Bm1_31860	1	nDi.2.2.2.t04011-RA	1
1733	874	Bm1_10890	0.488	nDi.2.2.2.t04011-RA	1
1734	874	Bm1_01325	1	nDi.2.2.2.t01947-RA	1
1735	874	Bm1_07645	1	nDi.2.2.2.t01870-RA	1
1736	874	Bm1_24465	1	nDi.2.2.2.t03523-RA	1
1737	874	Bm1_35895	1	nDi.2.2.2.t01616-RA	1
1738	874	Bm1_48025	1	nDi.2.2.2.t09634-RA	1
1739	873	Bm1_33010	1	nDi.2.2.2.t01571-RA	1
1740	873	Bm1_07675	1	nDi.2.2.2.t08102-RA	1
1741	873	Bm1_14745	1	nDi.2.2.2.t08213-RA	1
1742	873	Bm1_34295	1	nDi.2.2.2.t03953-RA	1
1743	873	Bm1_32310	1	nDi.2.2.2.t05371-RA	1
1744	873	Bm1_52310	1	nDi.2.2.2.t02578-RA	1
1745	873	Bm1_28715	1	nDi.2.2.2.t07931-RA	1
1746	873	Bm1_19940	1	nDi.2.2.2.t09920-RA	1
1747	872	Bm1_24840	1	nDi.2.2.2.t02179-RA	1
1748	872	Bm1_41505	1	nDi.2.2.2.t00136-RA	1
1749	872	Bm1_09410	1	nDi.2.2.2.t08881-RA	1
1750	872	Bm1_28555	1	nDi.2.2.2.t07711-RA	1
1751	872	Bm1_47220	1	nDi.2.2.2.t08344-RA	1
1752	871	Bm1_13910	1	nDi.2.2.2.t04774-RA	1
1753	871	Bm1_28345	1	nDi.2.2.2.t06028-RA	1
1754	871	Bm1_14785	1	nDi.2.2.2.t09535-RA	1
1755	870	Bm1_03260	1	nDi.2.2.2.t07843-RA	1
1756	870	Bm1_14350	1	nDi.2.2.2.t07336-RA	1
1757	870	Bm1_16170	1	nDi.2.2.2.t09054-RA	1
1758	870	Bm1_51685	1	nDi.2.2.2.t05811-RA	1
1759	869	Bm1_35085	1	nDi.2.2.2.t01198-RA	1
1760	869	Bm1_11235	1	nDi.2.2.2.t07369-RA	1
1761	869	Bm1_56075	1	nDi.2.2.2.t07998-RA	1
1762	868	Bm1_38090	1	nDi.2.2.2.t01067-RA	1
1763	868	Bm1_16465	1	nDi.2.2.2.t07358-RA	1
1764	868	Bm1_15470	1	nDi.2.2.2.t08645-RA	1
1765	867	Bm1_22900	1	nDi.2.2.2.t03520-RA	1
1766	866	Bm1_12810	1	nDi.2.2.2.t02572-RA	1
1767	866	Bm1_23235	1	nDi.2.2.2.t02719-RA	1
1768	866	Bm1_44900	1	nDi.2.2.2.t02058-RA	1
1769	866	Bm1_25110	1	nDi.2.2.2.t08807-RA	1
1770	866	Bm1_55245	1	nDi.2.2.2.t05408-RA	1
1771	865	Bm1_38960	1	nDi.2.2.2.t01376-RA	1
1772	865	Bm1_26285	1	nDi.2.2.2.t05034-RA	1
1773	865	Bm1_25115	1	nDi.2.2.2.t08806-RA	1
1774	864	Bm1_18270	1	nDi.2.2.2.t02954-RA	1
1775	864	Bm1_51095	1	nDi.2.2.2.t02862-RA	1
1776	864	Bm1_48010	1	nDi.2.2.2.t10157-RA	1
1777	863	Bm1_18435	1	nDi.2.2.2.t06147-RA	1
1778	863	Bm1_42805	1	nDi.2.2.2.t10216-RA	1
1779	862	Bm1_34995	1	nDi.2.2.2.t01179-RA	1
1780	861	Bm1_03080	1	nDi.2.2.2.t06588-RA	1
1781	861	Bm1_35945	1	nDi.2.2.2.t01623-RA	1
1782	861	Bm1_37090	1	nDi.2.2.2.t01902-RA	1
1783	861	Bm1_44290	1	nDi.2.2.2.t00287-RA	1
1784	861	Bm1_08395	1	nDi.2.2.2.t08207-RA	1
1785	861	Bm1_45050	1	nDi.2.2.2.t02087-RA	1
1786	861	Bm1_15830	1	nDi.2.2.2.t09561-RA	1
1787	861	Bm1_52540	1	nDi.2.2.2.t03127-RA	1
1788	861	Bm1_47645	1	nDi.2.2.2.t04870-RA	1
1789	861	Bm1_41905	1	nDi.2.2.2.t06174-RA	1
1790	861	Bm1_53065	1	nDi.2.2.2.t08898-RA	1
1791	860	Bm1_31360	1	nDi.2.2.2.t07191-RA	1
1792	860	Bm1_34895	1	nDi.2.2.2.t05877-RA	1
1793	860	Bm1_49555	1	nDi.2.2.2.t03218-RA	1
1794	859	Bm1_01275	1	nDi.2.2.2.t07680-RA	1
1795	859	Bm1_41175	1	nDi.2.2.2.t00071-RA	1
1796	859	Bm1_07710	1	nDi.2.2.2.t08104-RA	1
1797	859	Bm1_34670	1	nDi.2.2.2.t03870-RA	1
1798	859	Bm1_12955	1	nDi.2.2.2.t10264-RA	1
1799	859	Bm1_37925	1	nDi.2.2.2.t07127-RA	1
1800	859	Bm1_55195	1	nDi.2.2.2.t05992-RA	1
1801	858	Bm1_52245	1	nDi.2.2.2.t09092-RA	1
1801	858	Bm1_52245	1	nDi.2.2.2.t04621-RA	1
1802	858	Bm1_19240	1	nDi.2.2.2.t04343-RA	1
1803	858	Bm1_57220	1	nDi.2.2.2.t00169-RA	1
1804	858	Bm1_32055	1	nDi.2.2.2.t07058-RA	1
1805	857	Bm1_29485	1	nDi.2.2.2.t03624-RA	1
1806	857	Bm1_24115	1	nDi.2.2.2.t05723-RA	1
1807	857	Bm1_40135	1	nDi.2.2.2.t02341-RA	1
1808	857	Bm1_21700	1	nDi.2.2.2.t07674-RA	1
1809	856	Bm1_14990	1	nDi.2.2.2.t06528-RA	1
1810	856	Bm1_34795	1	nDi.2.2.2.t04022-RA	1
1811	855	Bm1_44865	1	nDi.2.2.2.t02052-RA	1
1812	855	Bm1_54420	1	nDi.2.2.2.t07836-RA	1
1813	855	Bm1_46720	1	nDi.2.2.2.t08471-RA	1
1814	854	Bm1_27135	1	nDi.2.2.2.t00398-RA	1
1815	854	Bm1_43290	1	nDi.2.2.2.t00478-RA	1
1816	854	Bm1_35130	1	nDi.2.2.2.t01209-RA	1
1817	853	Bm1_16600	1	nDi.2.2.2.t02793-RA	1
1818	853	Bm1_48700	1	nDi.2.2.2.t02385-RA	1
1819	853	Bm1_46640	1	nDi.2.2.2.t06274-RA	1
1820	852	Bm1_29980	1	nDi.2.2.2.t00368-RA	1
1821	852	Bm1_15605	1	nDi.2.2.2.t07530-RA	1
1822	852	Bm1_50640	1	nDi.2.2.2.t00757-RA	1
1823	852	Bm1_41015	1	nDi.2.2.2.t04365-RA	1
1824	851	Bm1_27550	1	nDi.2.2.2.t04483-RA	1
1825	851	Bm1_50725	1	nDi.2.2.2.t00772-RA	1
1826	850	Bm1_09030	1	nDi.2.2.2.t09067-RA	1
1827	850	Bm1_51655	1	nDi.2.2.2.t05804-RA	1
1828	849	Bm1_03685	1	nDi.2.2.2.t04542-RA	1
1829	849	Bm1_31660	1	nDi.2.2.2.t04262-RA	1
1830	849	Bm1_32235	1	nDi.2.2.2.t06128-RA	1
1831	848	Bm1_37980	1	nDi.2.2.2.t06034-RA	1
1832	848	Bm1_50175	1	nDi.2.2.2.t06991-RA	1
1833	847	Bm1_29925	1	nDi.2.2.2.t00379-RA	1
1834	847	Bm1_34410	1	nDi.2.2.2.t05417-RA	1
1835	846	Bm1_02635	1	nDi.2.2.2.t07671-RA	1
1836	846	Bm1_06905	1	nDi.2.2.2.t09405-RA	1
1837	846	Bm1_13230	1	nDi.2.2.2.t07950-RA	1
1838	846	Bm1_50265	1	nDi.2.2.2.t02046-RA	1
1839	846	Bm1_55890	1	nDi.2.2.2.t09278-RA	1
1840	845	Bm1_35740	1	nDi.2.2.2.t01328-RA	1
1841	845	Bm1_42225	1	nDi.2.2.2.t02904-RA	1
1842	845	Bm1_22700	1	nDi.2.2.2.t07438-RA	1
1843	844	Bm1_22890	1	nDi.2.2.2.t03518-RA	1
1844	844	Bm1_21805	1	nDi.2.2.2.t05250-RA	1
1845	844	Bm1_27315	1	nDi.2.2.2.t03655-RA	1
1846	844	Bm1_15570	1	nDi.2.2.2.t09958-RA	1
1847	844	Bm1_41700	1	nDi.2.2.2.t07204-RA	1
1848	843	Bm1_17170	1	nDi.2.2.2.t05158-RA	1
1849	843	Bm1_32880	1	nDi.2.2.2.t01542-RA	1
1850	843	Bm1_11555	1	nDi.2.2.2.t09152-RA	1
1851	843	Bm1_25710	1	nDi.2.2.2.t10339-RA	1
1852	842	Bm1_38100	1	nDi.2.2.2.t01069-RA	1
1853	842	Bm1_11305	1	nDi.2.2.2.t06600-RA	1
1854	842	Bm1_40010	1	nDi.2.2.2.t02359-RA	1
1855	842	Bm1_51575	1	nDi.2.2.2.t03014-RA	1
1856	842	Bm1_20475	1	nDi.2.2.2.t10634-RA	1
1857	841	Bm1_11075	1	nDi.2.2.2.t08261-RA	1
1857	841	Bm1_11075	1	nDi.2.2.2.t08261-RA	1
1857	841	Bm1_11075	1	nDi.2.2.2.t08261-RA	1
1857	841	Bm1_11075	1	nDi.2.2.2.t08261-RA	1
1858	841	Bm1_41430	1	nDi.2.2.2.t00120-RA	1
1859	841	Bm1_39040	1	nDi.2.2.2.t02474-RA	1
1860	841	Bm1_55635	1	nDi.2.2.2.t01344-RA	1
1861	841	Bm1_54020	1	nDi.2.2.2.t06011-RA	1
1862	840	Bm1_04750	1	nDi.2.2.2.t08148-RA	1
1862	840	Bm1_06050	0.527	nDi.2.2.2.t08148-RA	1
1863	840	Bm1_32940	1	nDi.2.2.2.t01557-RA	1
1864	840	Bm1_35075	1	nDi.2.2.2.t01195-RA	1
1865	840	Bm1_17100	1	nDi.2.2.2.t09350-RA	1
1866	840	Bm1_40295	1	nDi.2.2.2.t03600-RA	1
1867	840	Bm1_38225	1	nDi.2.2.2.t06911-RA	1
1868	839	Bm1_20760	1	nDi.2.2.2.t05355-RA	1
1869	839	Bm1_42125	1	nDi.2.2.2.t03785-RA	1
1870	839	Bm1_49775	1	nDi.2.2.2.t01364-RA	1
1871	838	Bm1_49560	1	nDi.2.2.2.t03219-RA	1
1872	837	Bm1_36235	1	nDi.2.2.2.t08685-RA	1
1872	837	Bm1_36235	1	nDi.2.2.2.t08685-RA	1
1872	837	Bm1_36235	1	nDi.2.2.2.t08685-RA	1
1872	837	Bm1_36235	1	nDi.2.2.2.t08685-RA	1
1873	837	Bm1_29490	1	nDi.2.2.2.t04287-RA	1
1874	836	Bm1_24385	1	nDi.2.2.2.t04953-RA	1
1875	836	Bm1_37865	1	nDi.2.2.2.t03683-RA	1
1876	835	Bm1_45245	1	nDi.2.2.2.t00579-RA	1
1876	835	Bm1_45245	1	nDi.2.2.2.t08873-RA	1
1877	835	Bm1_08695	1	nDi.2.2.2.t06203-RA	1
1878	835	Bm1_41445	1	nDi.2.2.2.t00123-RA	1
1879	835	Bm1_25135	1	nDi.2.2.2.t04169-RA	1
1880	835	Bm1_26290	1	nDi.2.2.2.t05033-RA	1
1881	835	Bm1_48615	1	nDi.2.2.2.t02370-RA	1
1882	835	Bm1_45190	1	nDi.2.2.2.t04982-RA	1
1883	834	Bm1_20975	1	nDi.2.2.2.t00434-RA	1
1884	834	Bm1_17165	1	nDi.2.2.2.t05157-RA	1
1885	834	Bm1_37085	1	nDi.2.2.2.t01903-RA	1
1886	834	Bm1_08800	1	nDi.2.2.2.t08747-RA	1
[truncated: 5,516 more rows]

## Sheet: Brugia ddG<-7 shared in Dim
	Site 1																					Site 2																					Site 3
OrtoID	Internal_ID	Scaffold	Protein_ID	Start	End	Strand	Description	Locus_tag	Gene	mirna	Miranda Mirna Start	Miranda Mirna End	PITA Mirna Start	PITA Mirna End	Miranda Gene Seq	Miranda Mirna Seq	Miranda_score	Mirand_energy	Miranda_pc_similarity	Miranda_pc_identity	PITA ddG	Internal_ID	Scaffold	Protein_ID	Start	End	Strand	Description	Locus_tag	Gene	mirna	Miranda Mirna Start	Miranda Mirna End	PITA Mirna Start	PITA Mirna End	Miranda Gene Seq	Miranda Mirna Seq	Miranda_score	Mirand_energy	Miranda_pc_similarity	Miranda_pc_identity	PITA ddG	Internal_ID	Scaffold	Protein_ID	Start	End	Strand	Description
4241	EDP39489.1_DS237001_2022_3022	DS237001	EDP39489.1	3022	5267	-	Eukaryotic-type carbonic anhydrase family protein	Bm1_00965	EDP39489.1_DS237001_2022_3022	bpa-mir-5364|Bpa0028	727	747	739	747	3'_agTCGGTTATTTGTTATGGAgc_5'	5'_aaATTCAATAAG-AATACCTgt_3'	150	-14.6	88.89	77.78	-9.77
5259	EDP30965.1_DS239416_987440_988440	DS239416	EDP30965.1	988440	990256	-	hypothetical protein	Bm1_43765	EDP30965.1_DS239416_987440_988440	bpa-mir-5364|Bpa0028	686	707	700	707	3'_agtcggttatttgtTATGGAGc_5'	5'_aaactttcctatttATACCTCa_3'	140	-10.55	100	100	-12.96
5662	EDP30727.1_DS239418_1098268_1099268	DS239418	EDP30727.1	1099268	1100960	-	hypothetical protein	Bm1_45255	EDP30727.1_DS239418_1098268_1099268	bpa-mir-5364|Bpa0028	590	611	603	611	3'_agtcGGTTATTTGTTATGGAGc_5'	5'_tttcCGAAAGAGCAATACTTCg_3'	150	-22.14	88.24	70.59	-9.45
3241	EDP29179.1_DS239431_692236_693236	DS239431	EDP29179.1	693236	698100	-	larval opioid receptor, putative	Bm1_50760	EDP29179.1_DS239431_692236_693236	bpa-mir-5364|Bpa0028	556	575	568	575	3'_agTCGGTTATTTGTTATGGAGc_5'	5'_ttAGTTGATAA--TATACTTCa_3'	141	-13.52	84.21	63.16	-10.44	EDP29179.1_DS239431_692236_693236	DS239431	EDP29179.1	693236	698100	-	larval opioid receptor, putative	Bm1_50760	EDP29179.1_DS239431_692236_693236	bpa-mir-5364|Bpa0028	234	257	250	257	3'_agtCGGT--TATTTGTTATGGAGc_5'	5'_agtGCCATGCTGAGCCATATCTCt_3'	142	-15.62	80	65	-10.35
5258	EDP31577.1_DS239411_436260_437260	DS239411	EDP31577.1	435486	436260	+	NifU-like protein, putative	Bm1_36610	EDP31577.1_DS239411_436260_437260	bpa-mir-5364|Bpa0028	244	264	256	264	3'_agtcgGTTATTTGTTATGGAGc_5'	5'_agaaaCAA-ATGTAATACCTCa_3'	155	-13.87	87.5	75	-9.55
4026	EDP39585.1_DS236937_6360_7360	DS236937	EDP39585.1	7360	9152	-	aminomethyltransferase, putative	Bm1_00450	EDP39585.1_DS236937_6360_7360	bpa-mir-5364|Bpa0028	956	977	969	977	3'_agtcgGTTATTTGTTATGGAGc_5'	5'_ttataTAAAAAACAAAACCTCt_3'	141	-12.78	87.5	81.25	-11.64
1467	EDP32024.1_DS239411_3641278_3642278	DS239411	EDP32024.1	3642278	3646572	-	Zinc finger, C2H2 type family protein	Bm1_38815	EDP32024.1_DS239411_3641278_3642278	bpa-mir-5364|Bpa0028	714	736	729	736	3'_agtcgGTTATTTGT-TATGGAGc_5'	5'_ttgtgCAGTCCTTACATACCTCa_3'	144	-17.26	76.47	64.71	-12.67
1573	EDP32016.1_DS239411_3581118_3582118	DS239411	EDP32016.1	3582118	3585640	-	protein C33A11.1, putative	Bm1_38775	EDP32016.1_DS239411_3581118_3582118	bpa-mir-5364|Bpa0028	363	386	379	386	3'_agTCGGTTATT--TGTTATGGAGc_5'	5'_atATCTAATTGCTATCATACCTCa_3'	151	-12.39	76.19	61.9	-8.89
2293	EDP32012.1_DS239411_3550799_3551799	DS239411	EDP32012.1	3551799	3555708	-	Nucleoside transporter family protein	Bm1_38755	EDP32012.1_DS239411_3550799_3551799	bpa-mir-5364|Bpa0028	597	617	610	617	3'_agtcggTTATTTGTTATGGAGc_5'	5'_gttttaAATGAAT-ATACTTCa_3'	142	-10.74	93.33	73.33	-8.09
3871	EDP31996.1_DS239411_3453281_3454281	DS239411	EDP31996.1	3451616	3453281	+	PurA ssDNA and RNA-binding protein	Bm1_38675	EDP31996.1_DS239411_3453281_3454281	bpa-mir-5364|Bpa0028	264	285	277	285	3'_agTCGGTTATTTGTTATGGAGc_5'	5'_tcAATCATTATAAAGTACCTCa_3'	148	-15.7	78.95	68.42	-10.56
999	EDP31765.1_DS239411_1634003_1635003	DS239411	EDP31765.1	1635003	1638989	-	CCR4, putative	Bm1_37535	EDP31765.1_DS239411_1634003_1635003	bpa-mir-5364|Bpa0028	703	723	716	723	3'_agtcggttATTTGTTATGGAGc_5'	5'_ttaatgttTCAAT-ATACCTCa_3'	144	-11.91	84.62	76.92	-8.33
3131	EDP31691.1_DS239411_1188377_1189377	DS239411	EDP31691.1	1184994	1188377	+	hypothetical protein	Bm1_37180	EDP31691.1_DS239411_1188377_1189377	bpa-mir-5364|Bpa0028	492	513	505	513	3'_agtcggttaTTTGTTATGGAGc_5'	5'_agaattttcAAATAATACCTTg_3'	145	-16.6	100	83.33	-8.01
1224	EDP30167.1_DS239429_3317092_3318092	DS239429	EDP30167.1	3312818	3317092	+	Fork head domain containing protein	Bm1_50095	EDP30167.1_DS239429_3317092_3318092	bpa-mir-5364|Bpa0028	819	840	832	840	3'_agtCG-GTTATTTGTTATGGAGc_5'	5'_ttcGCGCATTGCA-AATACCTCa_3'	152	-13.61	78.95	73.68	-11.04
1145	EDP29074.1_DS239431_98913_99913	DS239431	EDP29074.1	99913	104006	-	Frizzled/Smoothened family membrane region containing protein	Bm1_50235	EDP29074.1_DS239431_98913_99913	bpa-mir-5364|Bpa0028	610	631	623	631	3'_agtcggttATTTGTTATGGAGc_5'	5'_ttttatttTGAAAAATACCTCa_3'	158	-11.06	92.31	84.62	-9.35
1807	EDP32290.1_DS239411_5369161_5370161	DS239411	EDP32290.1	5370161	5373561	-	Leucine Rich Repeat family protein	Bm1_40135	EDP32290.1_DS239411_5369161_5370161	bpa-mir-5364|Bpa0028	511	531	524	531	3'_agtcggTTATTTGTTATGGAGc_5'	5'_aaggaaAATGGAT-ATACCTCa_3'	154	-15.62	93.33	73.33	-10.41
1818	EDP29883.1_DS239429_1583363_1584363	DS239429	EDP29883.1	1579463	1583363	+	Amino acid permease family protein	Bm1_48700	EDP29883.1_DS239429_1583363_1584363	bpa-mir-5364|Bpa0028	162	183	175	183	3'_agtcggttATTTGTTATGGAGc_5'	5'_cattctctTAACTAATACTTCa_3'	142	-10.6	92.31	76.92	-8.17
1766	EDP37124.1_DS238371_67929_68929	DS238371	EDP37124.1	62855	67929	+	hypothetical protein	Bm1_12810	EDP37124.1_DS238371_67929_68929	bpa-mir-5364|Bpa0028	931	954	946	954	3'_agtcGGTT-ATT-TGTTATGGAGc_5'	5'_ttctCCAAGTAAGATAATGCCTCa_3'	152	-19.76	89.47	78.95	-13.1
4091	EDP29493.1_DS239431_2953262_2954262	DS239431	EDP29493.1	2950619	2953262	+	Ser/Thr-rich protein T10 in DGCR region, putative	Bm1_52330	EDP29493.1_DS239431_2953262_2954262	bpa-mir-5364|Bpa0028	281	303	296	303	3'_agtcggTTATTTGT-TATGGAGc_5'	5'_gatttgAATAAAAGTATGCCTCa_3'	143	-12.61	87.5	75	-10.87
5783	EDP35522.1_DS238985_25003_26003	DS238985	EDP35522.1	23729	25003	+	hypothetical protein	Bm1_20885	EDP35522.1_DS238985_25003_26003	bpa-mir-5364|Bpa0028	587	608	600	608	3'_agTCGGTTATTTGTTATGGAGc_5'	5'_gcAGCTTTAAAGAAATACTTCt_3'	144	-16.06	78.95	63.16	-10.4
3260	EDP36550.1_DS238654_24625_25625	DS238654	EDP36550.1	25625	28731	-	Twik (KCNK-like) family of potassium channels, alpha subunit 5	Bm1_15670	EDP36550.1_DS238654_24625_25625	bpa-mir-5364|Bpa0028	725	745	737	745	3'_agTCGGTTATTTGTTATGGAGc_5'	5'_tcAACTTCTTAA-AATACCTCa_3'	150	-11.59	73.68	68.42	-9.49	EDP36550.1_DS238654_24625_25625	DS238654	EDP36550.1	25625	28731	-	Twik (KCNK-like) family of potassium channels, alpha subunit 5	Bm1_15670	EDP36550.1_DS238654_24625_25625	bpa-mir-5364|Bpa0028	269	291	284	291	3'_agTCGGTTATTTGT-TATGGAGc_5'	5'_gcATCTAAAAAAAATATACTTCa_3'	147	-11.82	80	70	-8.85
5970	EDP35294.1_DS239049_19247_20247	DS239049	EDP35294.1	18402	19247	+	hypothetical protein	Bm1_22025	EDP35294.1_DS239049_19247_20247	bpa-mir-5364|Bpa0028	103	125	118	125	3'_agtcggttaTTTGT-TATGGAGc_5'	5'_ttaaattcgAAACAGATACTTCc_3'	140	-10.5	92.31	84.62	-8.69
6252	EDP32125.1_DS239411_4320891_4321891	DS239411	EDP32125.1	4321891	4322507	-	Zinc finger, C2H2 type family protein	Bm1_39315	EDP32125.1_DS239411_4320891_4321891	bpa-mir-5364|Bpa0028	79	104	96	104	3'_agTCG--GTTATTT--GTTATGGAGc_5'	5'_ttAGCTTCAATAAATTCAATACATCt_3'	142	-13.31	78.26	78.26	-11.6	EDP32125.1_DS239411_4320891_4321891	DS239411	EDP32125.1	4321891	4322507	-	Zinc finger, C2H2 type family protein	Bm1_39315	EDP32125.1_DS239411_4320891_4321891	bpa-mir-5364|Bpa0028	362	382	375	382	3'_agTCGGTTATTTGTTATGGAGc_5'	5'_gcAG-CAGTATACTATACTTCa_3'	150	-17.64	84.21	73.68	-8.28
2080	EDP32133.1_DS239411_4359995_4360995	DS239411	EDP32133.1	4360995	4363856	-	GDP-fucose protein O-fucosyltransferase 2 precursor, putative	Bm1_39355	EDP32133.1_DS239411_4359995_4360995	bpa-mir-5364|Bpa0028	784	805	797	805	3'_agTCGG-TTATTTGTTATGGAGc_5'	5'_tcATCCAAATAAA-AATACCTTg_3'	153	-20	85	80	-11.89
4614	EDP28548.1_DS239738_2825_3825	DS239738	EDP28548.1	3825	5109	-	hypothetical protein	Bm1_55730	EDP28548.1_DS239738_2825_3825	bpa-mir-5364|Bpa0028	905	929	922	929	3'_agtCGGTTAT---TTGTTATGGAGc_5'	5'_gttGCCAATAATTAATGATACCTTa_3'	154	-16.47	85.71	71.43	-17.52
4262	EDP28266.1_DS239921_4125_5125	DS239921	EDP28266.1	887	4125	+	Mitochondrial carrier protein	Bm1_57130	EDP28266.1_DS239921_4125_5125	bpa-mir-5364|Bpa0028	175	196	189	196	3'_agTCGGT-TATTTGTTATGGAGc_5'	5'_atGGTTATATCAGT-ATACCTCt_3'	149	-11.15	85	60	-8.24
3373	EDP32339.1_DS239411_5768182_5769182	DS239411	EDP32339.1	5760760	5768182	+	LD36024p, putative	Bm1_40370	EDP32339.1_DS239411_5768182_5769182	bpa-mir-5364|Bpa0028	726	747	740	747	3'_agtcggttatttgtTATGGAGc_5'	5'_atgtttcacactttATACCTCa_3'	140	-9.29	100	100	-10.16
1805	EDP33816.1_DS239384_81549_82549	DS239384	EDP33816.1	82549	86670	-	Negative elongation factor A homolog, putative	Bm1_29485	EDP33816.1_DS239384_81549_82549	bpa-mir-5364|Bpa0028	223	244	236	244	3'_agTCGGTTATTTGTTATGGAGc_5'	5'_taATTCCATTTGTAATACCTCg_3'	156	-20.59	78.95	63.16	-11.41
2948	EDP34217.1_DS239347_22304_23304	DS239347	EDP34217.1	18872	22304	+	Ets-domain containing protein	Bm1_27305	EDP34217.1_DS239347_22304_23304	bpa-mir-5364|Bpa0028	79	100	93	100	3'_agtcggttatttgtTATGGAGc_5'	5'_cttttttgctgcttATACCTCc_3'	140	-9.71	100	100	-10.39
4647	EDP31092.1_DS239414_84055_85055	DS239414	EDP31092.1	85055	87371	-	splicing factor SRp54, putative	Bm1_42000	EDP31092.1_DS239414_84055_85055	bpa-mir-5364|Bpa0028	439	461	454	461	3'_agtCGGTTATTTGT-TATGGAGc_5'	5'_gatGGCGATGGAAATATACCTCc_3'	158	-16.18	84.21	68.42	-7.74
5257	EDP38230.1_DS237772_13387_14387	DS237772	EDP38230.1	10883	13387	+	Core-2/I-Branching enzyme family protein	Bm1_07275	EDP38230.1_DS237772_13387_14387	bpa-mir-5364|Bpa0028	678	699	691	699	3'_agtcggtTATTTGTTATGGAGc_5'	5'_cgatattATAAAGAATACCTTg_3'	151	-17.05	92.86	85.71	-9.61
5913	EDP33333.1_DS239397_69621_70621	DS239397	EDP33333.1	68949	69621	+	hypothetical protein	Bm1_31845	EDP33333.1_DS239397_69621_70621	bpa-mir-5364|Bpa0028	562	582	574	582	3'_agtcgGTTATTTGTTATGGAGc_5'	5'_cgttaCAA-AAATAATACTTCc_3'	151	-13.47	93.75	81.25	-8.24
4179	EDP36100.1_DS238776_7360_8360	DS238776	EDP36100.1	579	7360	+	Josephin family protein	Bm1_17935	EDP36100.1_DS238776_7360_8360	bpa-mir-5364|Bpa0028	707	728	720	728	3'_agTCGGTTATTTGTTATGGAgc_5'	5'_atAGGCAATAATAAGTACCTgg_3'	140	-20.41	83.33	77.78	-10.16
2308	EDP34689.1_DS239177_6285_7285	DS239177	EDP34689.1	7285	9784	-	Iron only hydrogenase large subunit, C-terminal domain containing protein	Bm1_25010	EDP34689.1_DS239177_6285_7285	bpa-mir-5364|Bpa0028	634	655	647	655	3'_agtcggttaTTTGTTATGGAGc_5'	5'_gattttcccAAAAAATACTTCc_3'	141	-10.44	91.67	83.33	-11.15
2653	EDP32772.1_DS239402_177922_178922	DS239402	EDP32772.1	178922	182556	-	conserved hypothetical protein	Bm1_34565	EDP32772.1_DS239402_177922_178922	bpa-mir-5364|Bpa0028	921	942	934	942	3'_agtcggTTATTTGTTATGGAGc_5'	5'_ctaataAATGAATAATTCCTCa_3'	140	-13.79	93.33	80	-12.59
535	EDP36333.1_DS238704_28794_29794	DS238704	EDP36333.1	29794	36894	-	SNF2 family N-terminal domain containing protein	Bm1_16825	EDP36333.1_DS238704_28794_29794	bpa-mir-5364|Bpa0028	490	514	507	514	3'_agTCG--GTTATTTG-TTATGGAGc_5'	5'_taAGCTGTAATCATCTCATACCTCt_3'	150	-10.79	72.73	68.18	-13.26
6079	EDP34582.1_DS239210_72241_73241	DS239210	EDP34582.1	73241	74202	-	high mobility group protein, putative	Bm1_25620	EDP34582.1_DS239210_72241_73241	bpa-mir-5364|Bpa0028	432	456	448	456	3'_agtCGGTTATTTG---TTATGGAGc_5'	5'_gttGCTAATTAATGGAAATACCTCa_3'	162	-15.94	80.95	71.43	-9.16
1047	EDP34539.1_DS239215_123819_124819	DS239215	EDP34539.1	124819	130934	-	Ribonuclease 2-5A family protein	Bm1_25785	EDP34539.1_DS239215_123819_124819	bpa-mir-5364|Bpa0028	402	424	416	424	3'_agtcggTTAT-TTGTTATGGAGc_5'	5'_tttttaAATAGAATAATATCTCt_3'	151	-11.94	93.75	81.25	-10.52
3768	EDP33984.1_DS239371_122357_123357	DS239371	EDP33984.1	119382	122357	+	hypothetical protein	Bm1_28665	EDP33984.1_DS239371_122357_123357	bpa-mir-5364|Bpa0028	183	203	196	203	3'_agTCGGTTATTTGTTATGGAGc_5'	5'_ttATCTTGTCTA-GATACCTCa_3'	142	-11.13	73.68	57.89	-8.73
2542	EDP38607.1_DS237620_12739_13739	DS237620	EDP38607.1	9307	12739	+	Zinc finger in N-recognin family protein	Bm1_05425	EDP38607.1_DS237620_12739_13739	bpa-mir-5364|Bpa0028	22	43	36	43	3'_agtcggtTATTTGTTATGGAGc_5'	5'_tcaatatATAATTGATACCTCt_3'	159	-12.67	92.86	78.57	-9.67	EDP38607.1_DS237620_12739_13739	DS237620	EDP38607.1	9307	12739	+	Zinc finger in N-recognin family protein	Bm1_05425	EDP38607.1_DS237620_12739_13739	bpa-mir-5364|Bpa0028	22	43	17	24	3'_agtcggtTATTTGTTATGGAGc_5'	5'_tcaatatATAATTGATACCTCt_3'	159	-12.67	92.86	78.57	-7.42
665	EDP37263.1_DS238272_20611_21611	DS238272	EDP37263.1	21611	28971	-	SNARE domain containing protein	Bm1_12115	EDP37263.1_DS238272_20611_21611	bpa-mir-5364|Bpa0028	223	246	238	246	3'_agTCGGTTATT--TGTTATGGAGc_5'	5'_aaAATCGATGATTGCAATACTTCt_3'	147	-15.92	85.71	61.9	-9.64
3008	EDP29057.1_DS239442_37119_38119	DS239442	EDP29057.1	33507	37119	+	Hypothetical 37.0 kDa protein B0495.8 in chromosome II, putative	Bm1_53165	EDP29057.1_DS239442_37119_38119	bpa-mir-5364|Bpa0028	889	914	907	914	3'_agtcggTTATTTGT----TATGGAGc_5'	5'_atcaaaAATAAACACAATATACCTTt_3'	143	-14.46	78.95	73.68	-10.64
1423	EDP31304.1_DS239413_2243_3243	DS239413	EDP31304.1	3243	9874	-	conserved hypothetical protein	Bm1_41645	EDP31304.1_DS239413_2243_3243	bpa-mir-5364|Bpa0028	464	485	477	485	3'_agtcggttaTTTGTTATGGAGc_5'	5'_ttttgactcAAATAATATCTCt_3'	145	-11.47	100	83.33	-7.02
5147	EDP34397.1_DS239266_38872_39872	DS239266	EDP34397.1	36659	38872	+	small GTP-binding protein domain containing protein	Bm1_26550	EDP34397.1_DS239266_38872_39872	bpa-mir-5364|Bpa0028	798	820	812	820	3'_agTCGGT-TATTTGTTATGGAGc_5'	5'_ccAGCAACAACAATAATACCTTc_3'	147	-17.68	80	70	-16.04
4720	EDP28829.1_DS239583_12083_13083	DS239583	EDP28829.1	9454	12083	+	hypothetical protein	Bm1_54315	EDP28829.1_DS239583_12083_13083	bpa-mir-5364|Bpa0028	556	579	572	579	3'_agTCGGTT--ATTTGTTATGGAGc_5'	5'_gaAGAAAACTTACATGATACCTCa_3'	155	-11.71	76.19	66.67	-9.53	EDP28829.1_DS239583_12083_13083	DS239583	EDP28829.1	9454	12083	+	hypothetical protein	Bm1_54315	EDP28829.1_DS239583_12083_13083	bpa-mir-5364|Bpa0028	568	589	572	579	3'_agtcggttattTGTTATGGAGc_5'	5'_catgatacctcATTATACCTCa_3'	143	-10.78	90	80	-9.53	EDP28829.1_DS239583_12083_13083	DS239583	EDP28829.1	9454	12083	+	hypothetical protein
1706	EDP38026.1_DS237836_32591_33591	DS237836	EDP38026.1	25770	32591	+	DEAD/DEAH box helicase family protein	Bm1_08350	EDP38026.1_DS237836_32591_33591	bpa-mir-5364|Bpa0028	603	624	616	624	3'_agtCGGTTATTTGTTATGGAGc_5'	5'_tttGGTGATGGATAATATCTCc_3'	151	-15.19	94.44	61.11	-10.8
1975	EDP36357.1_DS238696_38685_39685	DS238696	EDP36357.1	35707	38685	+	Aspartyl aminopeptidase, putative	Bm1_16690	EDP36357.1_DS238696_38685_39685	bpa-mir-5364|Bpa0028	944	964	956	964	3'_agtcggttATTTGTTATGGAGc_5'	5'_atttttgcTAAA-AATACCTCt_3'	156	-12.43	92.31	92.31	-9.48
3190	EDP35985.1_DS238813_46992_47992	DS238813	EDP35985.1	45116	46992	+	ADP,ATP carrier protein, heart/skeletal muscle isoform T1, putative	Bm1_18515	EDP35985.1_DS238813_46992_47992	bpa-mir-5364|Bpa0028	258	277	270	277	3'_agtcGGTTATTTGTTATGGAGc_5'	5'_cttcCCAGTAG--GATACCTCa_3'	155	-18.03	88.24	70.59	-8.08
1635	EDP38849.1_DS237426_6666_7666	DS237426	EDP38849.1	7666	11892	-	Delta-1-pyrroline-5-carboxylate dehydrogenase, mitochondrial precursor, putative	Bm1_04205	EDP38849.1_DS237426_6666_7666	bpa-mir-5364|Bpa0028	405	428	421	428	3'_agtcgGTTATTTGT--TATGGAGc_5'	5'_tttaaCTATGAACAACATACCTCa_3'	160	-15.66	83.33	77.78	-10.5
1900	EDP33407.1_DS239395_377802_378802	DS239395	EDP33407.1	373104	377802	+	LEM domain containing protein	Bm1_31790	EDP33407.1_DS239395_377802_378802	bpa-mir-5364|Bpa0028	667	688	682	688	3'_agTCGGTTATTTGTTATGGAGc_5'	5'_tcATCCATTAATTGGTACCTCg_3'	152	-21.99	84.21	68.42	-12.63
4254	EDP33230.1_DS239400_2568493_2569493	DS239400	EDP33230.1	2566381	2568493	+	B9 protein	Bm1_34020	EDP33230.1_DS239400_2568493_2569493	bpa-mir-5364|Bpa0028	79	102	95	102	3'_agTCGGTT--ATTTGTTATGGAGc_5'	5'_aaATCAAATTTATTTGATACCTCa_3'	147	-10.65	71.43	61.9	-9.27
2608	EDP33222.1_DS239400_2528844_2529844	DS239400	EDP33222.1	2524997	2528844	+	Twik (KCNK-like) family of potassium channels, alpha subunit 17	Bm1_33980	EDP33222.1_DS239400_2528844_2529844	bpa-mir-5364|Bpa0028	251	271	263	271	3'_agTCGGTTATTTGTTATGGAGc_5'	5'_ccATTCAA-AAAAAATACCTCa_3'	166	-14.74	84.21	78.95	-11.53
5529	EDP37903.1_DS237876_8160_9160	DS237876	EDP37903.1	6366	8160	+	Hypothetical UPF0131 protein CG2811, putative	Bm1_08955	EDP37903.1_DS237876_8160_9160	bpa-mir-5364|Bpa0028	41	62	55	62	3'_agtCGGTTATTTGTTATGGAGc_5'	5'_tgtGTCTGTAATTTATACTTCa_3'	143	-10.57	83.33	61.11	-7.75
935	EDP39349.1_DS237084_28087_29087	DS237084	EDP39349.1	22305	28087	+	cation efflux family protein	Bm1_01670	EDP39349.1_DS237084_28087_29087	bpa-mir-5364|Bpa0028	682	707	699	707	3'_agTCGGTTAT---TTG-TTATGGAGc_5'	5'_ttAGCTGATATGGAATAAATATCTCg_3'	146	-20.25	82.61	65.22	-9.92
1322	EDP33625.1_DS239391_54897_55897	DS239391	EDP33625.1	48791	54897	+	Sodium:neurotransmitter symporter family protein 1, putative	Bm1_30320	EDP33625.1_DS239391_54897_55897	bpa-mir-5364|Bpa0028	446	472	465	472	3'_agtCGGTTAT--TTGT---TATGGAGc_5'	5'_attGCCAATACCAATACTCATGCCTCa_3'	145	-17.44	78.26	69.57	-13.48
3995	EDP38092.1_DS237816_34484_35484	DS237816	EDP38092.1	35484	37572	-	PHD-finger family protein	Bm1_08060	EDP38092.1_DS237816_34484_35484	bpa-mir-5364|Bpa0028	394	415	409	415	3'_agTCGGTTATTTGTTATGGAGc_5'	5'_tcAGAATAAAAACTGTACCTCa_3'	144	-16.42	73.68	68.42	-14.32
3409	EDP33394.1_DS239395_297743_298743	DS239395	EDP33394.1	298743	301717	-	hypothetical protein	Bm1_31725	EDP33394.1_DS239395_297743_298743	bpa-mir-5364|Bpa0028	718	738	730	738	3'_agtcGGTTATTTGTTATGGAgc_5'	5'_ttttCTAA-AGGCAATACCTgt_3'	144	-16.07	93.75	75	-7.82
6423	EDP35399.1_DS239030_12480_13480	DS239030	EDP35399.1	13480	14196	-	a part of a retrotransposon, putative	Bm1_21505	EDP35399.1_DS239030_12480_13480	bpa-mir-5364|Bpa0028	875	896	888	896	3'_agTCGGTTATTTGTTATGGAGc_5'	5'_aaAGTAAAGCTTCAATACCTCt_3'	156	-15	73.68	68.42	-13.88
6423	EDP39354.1_DS237080_934_1934	DS237080	EDP39354.1	158	934	+	unknown, putative	Bm1_01635	EDP39354.1_DS237080_934_1934	bpa-mir-5364|Bpa0028	806	829	822	829	3'_agtCGGTTATT-TG-TTATGGAGc_5'	5'_tccGCAAATAATGCTTATACTTCg_3'	141	-16.12	80	70	-7.49
6275	EDP34162.1_DS239356_87950_88950	DS239356	EDP34162.1	88950	89342	-	small nuclear ribonucleoprotein, putative	Bm1_27660	EDP34162.1_DS239356_87950_88950	bpa-mir-5364|Bpa0028	123	144	136	144	3'_agtCGGTTATTTGTTATGGAGc_5'	5'_aatGGCTTTAAAAAATACCTTt_3'	147	-12.16	77.78	72.22	-7.98
4419	EDP36062.1_DS238799_19865_20865	DS238799	EDP36062.1	20865	22888	-	conserved hypothetical protein	Bm1_18175	EDP36062.1_DS238799_19865_20865	bpa-mir-5364|Bpa0028	612	632	625	632	3'_agtCGGTTATTTGTTATGGAGc_5'	5'_actGCCTCTTGGC-ATACCTCa_3'	149	-16.88	77.78	66.67	-9.22
5953	EDP39322.1_DS237095_21577_22577	DS237095	EDP39322.1	22577	24122	-	hypothetical protein	Bm1_01825	EDP39322.1_DS237095_21577_22577	bpa-mir-5364|Bpa0028	229	250	243	250	3'_agtcggTTATTTGTTATGGAGc_5'	5'_tcataaAATGAATCATACTTCa_3'	148	-12.75	93.33	73.33	-10.34
1002	EDP34512.1_DS239219_50741_51741	DS239219	EDP34512.1	51741	60413	-	Voltage-gated potassium channel, KCNQ (Kv7-like) alpha-subunit. C. elegans kqt-1 ortholog	Bm1_25960	EDP34512.1_DS239219_50741_51741	bpa-mir-5364|Bpa0028	674	695	688	695	3'_agtcgGTTATTTGTTATGGAGc_5'	5'_aaaaaTACTGCTTGATACCTCa_3'	145	-10.4	81.25	56.25	-8.17
2357	EDP38556.1_DS237649_25785_26785	DS237649	EDP38556.1	26785	30041	-	Acyltransferase family protein	Bm1_05725	EDP38556.1_DS237649_25785_26785	bpa-mir-5364|Bpa0028	44	65	58	65	3'_agtCGGTTATTTGTTATGGAGc_5'	5'_catGTCTATAATTCATATCTCc_3'	147	-11.15	83.33	66.67	-8.4
5010	EDP34621.1_DS239203_43814_44814	DS239203	EDP34621.1	42904	43814	+	hypothetical protein	Bm1_25350	EDP34621.1_DS239203_43814_44814	bpa-mir-5364|Bpa0028	167	187	179	187	3'_agTCGGTTATTTGTTATGGAGc_5'	5'_aaAGATAATCAA-AATACTTCg_3'	150	-14.63	84.21	73.68	-13
5010	EDP38486.1_DS237687_9670_10670	DS237687	EDP38486.1	10670	11422	-	conserved hypothetical protein	Bm1_06045	EDP38486.1_DS237687_9670_10670	bpa-mir-5364|Bpa0028	326	346	338	346	3'_agTCGGTTATTTGTTATGGAGc_5'	5'_aaAGATAATCAA-AATACTTCg_3'	150	-14.63	84.21	73.68	-12.48
5010	EDP36467.1_DS238678_35280_36280	DS238678	EDP36467.1	36280	37404	-	gag protein, putative	Bm1_16100	EDP36467.1_DS238678_35280_36280	bpa-mir-5364|Bpa0028	275	294	286	294	3'_agTCGGTTATTTGTTATGGAGc_5'	5'_gcAGCGA--AATTAATACTTCa_3'	141	-16.31	78.95	68.42	-11.52
5010	EDP38201.1_DS237776_15318_16318	DS237776	EDP38201.1	13543	15318	+	hypothetical protein	Bm1_07450	EDP38201.1_DS237776_15318_16318	bpa-mir-5364|Bpa0028	494	517	509	517	3'_agtcgGTTA--TTTGTTATGGAGc_5'	5'_aggtaTAATTGAAGAAGTACCTCc_3'	140	-12.21	83.33	66.67	-8.18	EDP38201.1_DS237776_15318_16318	DS237776	EDP38201.1	13543	15318	+	hypothetical protein	Bm1_07450	EDP38201.1_DS237776_15318_16318	bpa-mir-5364|Bpa0028	593	614	607	614	3'_agtcgGTTATTTGTTATGGAGc_5'	5'_aagaaTAGTATATGATGCCTCa_3'	145	-13.99	93.75	62.5	-7.79
5010	EDP35441.1_DS239016_34675_35675	DS239016	EDP35441.1	32136	34675	+	conserved hypothetical protein	Bm1_21310	EDP35441.1_DS239016_34675_35675	bpa-mir-5364|Bpa0028	157	180	172	180	3'_agtcgGTTA--TTTGTTATGGAGc_5'	5'_aggtaTAATTGAAAAAGTACCTCc_3'	144	-11.35	83.33	72.22	-7.13
[truncated: 14 more columns]

## Sheet: Dim ddG<-7 shared in Brugia
	Site 1														Site 2														Site 3
OrtoID	Gene_ID	Gene	mirna	Miranda Mirna Start	Miranda Mirna End	PITA Mirna Start	PITA Mirna End	Miranda Gene Seq	Miranda Mirna Seq	Miranda_score	Mirand_energy	Miranda_pc_similarity	Miranda_pc_identity	PITA ddG	Gene_ID	Gene	mirna	Miranda Mirna Start	Miranda Mirna End	PITA Mirna Start	PITA Mirna End	Miranda Gene Seq	Miranda Mirna Seq	Miranda_score	Mirand_energy	Miranda_pc_similarity	Miranda_pc_identity	PITA ddG	Gene_ID	Gene	mirna	Miranda Mirna Start	Miranda Mirna End	PITA Mirna Start	PITA Mirna End	Miranda Gene Seq	Miranda Mirna Seq	Miranda_score	Mirand_energy	Miranda_pc_similarity	Miranda_pc_identity	PITA ddG
4241	nDi.2.2.2.g00104	nDi.2.2.scaf00001_610514_614052_Downstream_1000_START609513	dim-mir-5364_predicted	681	701	693	701	3'_agtcGGTTATTTGTTATGGAgc_5'	5'_cttaTCAATAAA-AATACCTgt_3'	152	-15.11	93.75	87.5	-12.48	nDi.2.2.2.g00104	nDi.2.2.scaf00001_610514_614052_Downstream_1000_START609513	dim-mir-5364_predicted	217	239	231	239	3'_agtcgGTTATT-TGTTATGGAGc_5'	5'_atttgCATTAGTAAAATGCCTCg_3'	140	-19.11	82.35	70.59	-11.01
5259	nDi.2.2.2.g00578	nDi.2.2.scaf00004_958173_961275_Downstream_1000_START957172	dim-mir-5364_predicted	555	576	569	576	3'_agTCGGTTATTTGTTATGGAGc_5'	5'_acAGAAGAGAAATTATACTTCa_3'	144	-13.63	78.95	63.16	-10.88
5662	nDi.2.2.2.g00582	nDi.2.2.scaf00005_10651_12900_Downstream_1000_START9650	dim-mir-5364_predicted	409	431	423	431	3'_agTCGGTTATTTG-TTATGGAGc_5'	5'_gaAGCAAGTAAACGAATACGTCt_3'	147	-15.31	85	80	-7.73
3241	nDi.2.2.2.g00780	nDi.2.2.scaf00006_730246_735012_Downstream_1000_START729245	dim-mir-5364_predicted	279	302	295	302	3'_agtCGGT--TATTTGTTATGGAGc_5'	5'_agtGCCATGGTGAACCATACCTCt_3'	166	-18.87	85	75	-7.36
5258	nDi.2.2.2.g00848	nDi.2.2.scaf00007_297037_297806_Downstream_1000_START297806	dim-mir-5364_predicted	242	262	254	262	3'_agTCGGTTATTTGTTATGGAGc_5'	5'_ggAACAAAT-CGCAATACCTTg_3'	142	-17.66	78.95	68.42	-7.53
4026	nDi.2.2.2.g01302	nDi.2.2.scaf00012_435146_437174_Downstream_1000_START434145	dim-mir-5364_predicted	82	103	95	103	3'_agtcggttATTTGTTATGGAGc_5'	5'_ttattagcTACATAGTACCTCa_3'	142	-18.79	92.31	76.92	-12.86
1467	nDi.2.2.2.g01416	nDi.2.2.scaf00014_216996_226192_Downstream_1000_START226192	dim-mir-5364_predicted	894	915	907	915	3'_agtcggTTATTTGTTATGGAgc_5'	5'_ctataaAAAAAACAATACCTaa_3'	152	-14.3	92.86	92.86	-16.01	nDi.2.2.2.g01416	nDi.2.2.scaf00014_216996_226192_Downstream_1000_START226192	dim-mir-5364_predicted	694	716	709	716	3'_agtcgGTTATTTGT-TATGGAGc_5'	5'_ttgtgCAGTTTTCACATACCTCa_3'	148	-14.99	76.47	70.59	-8.37
1573	nDi.2.2.2.g01425	nDi.2.2.scaf00014_288497_291849_Downstream_1000_START291849	dim-mir-5364_predicted	370	393	386	393	3'_agtcGGTTATT--TGTTATGGAGc_5'	5'_acgtTTAATTACTGTCATACCTCa_3'	145	-13.57	78.95	57.89	-8.05
2293	nDi.2.2.2.g01430	nDi.2.2.scaf00014_320351_325233_Downstream_1000_START325233	dim-mir-5364_predicted	751	773	765	773	3'_agTCG-GTTATTTGTTATGGAGc_5'	5'_gaAGTATAAGAAACAATACTTCa_3'	159	-16.03	90	75	-9.01
3871	nDi.2.2.2.g01444	nDi.2.2.scaf00014_429844_434216_Downstream_1000_START428843	dim-mir-5364_predicted	170	191	183	191	3'_agtcggtTATTTGTTATGGAGc_5'	5'_tatatgtGTATATAATACTTCt_3'	143	-9.77	92.86	71.43	-8.89	nDi.2.2.2.g01444	nDi.2.2.scaf00014_429844_434216_Downstream_1000_START428843	dim-mir-5364_predicted	704	727	719	727	3'_agTCGGTTATT--TGTTATGGAGc_5'	5'_taATCGATTAAATATAATACTTCa_3'	143	-15.05	76.19	66.67	-8.26
999	nDi.2.2.2.g01800	nDi.2.2.scaf00019_373973_382338_Downstream_1000_START382338	dim-mir-5364_predicted	658	682	675	682	3'_agTCGGTTAT---TTGTTATGGAGc_5'	5'_ttAACTAATATTTAAGTATACCTCa_3'	155	-13.97	72.73	68.18	-9.71
3131	nDi.2.2.2.g01905	nDi.2.2.scaf00021_184871_188080_Downstream_1000_START183870	dim-mir-5364_predicted	534	555	548	555	3'_agTCGGTTATTTGTTATGGAGc_5'	5'_agAATCTTTAAATGATACCTTg_3'	148	-17.48	84.21	63.16	-10.09
1224	nDi.2.2.2.g01961	nDi.2.2.scaf00022_126179_130828_Downstream_1000_START125178	dim-mir-5364_predicted	864	884	876	884	3'_agtcgGTTATTTGTTATGGAGc_5'	5'_ttacaCATTGCA-AATACCTCc_3'	151	-10.84	81.25	75	-11.1
1145	nDi.2.2.2.g02041	nDi.2.2.scaf00023_337573_342540_Downstream_1000_START336572	dim-mir-5364_predicted	372	395	387	395	3'_agTCGGTT--ATTTGTTATGGAGc_5'	5'_tgAGCAAAATTAATAAATACTTCt_3'	147	-10.8	76.19	71.43	-8.28
1807	nDi.2.2.2.g02341	nDi.2.2.scaf00028_179625_182969_Downstream_1000_START182969	dim-mir-5364_predicted	547	569	562	569	3'_agTCGGTTATTTGT-TATGGAGc_5'	5'_tcAATTAAAAAGGATATACCTCt_3'	155	-13.84	80	65	-7.62
1818	nDi.2.2.2.g02385	nDi.2.2.scaf00029_147175_151219_Downstream_1000_START151219	dim-mir-5364_predicted	13	32	25	32	3'_agtCGGTTATTTGTTATGGAGc_5'	5'_tccGCCAAT--ATTATACTTCc_3'	144	-15.81	83.33	72.22	-15.85
1766	nDi.2.2.2.g02572	nDi.2.2.scaf00032_233228_241441_Downstream_1000_START241441	dim-mir-5364_predicted	884	907	899	907	3'_agtcGGTTA--TTTGTTATGGAGc_5'	5'_tccaCTAATTAAGATAATACTTCa_3'	149	-15.46	89.47	68.42	-12.35
4091	nDi.2.2.2.g02581	nDi.2.2.scaf00032_294004_296878_Downstream_1000_START296878	dim-mir-5364_predicted	242	262	254	262	3'_agtcggtTATTTGTTATGGAGc_5'	5'_tctgtgcAT-ATTAATACCTCa_3'	149	-13.01	85.71	78.57	-7.71
5783	nDi.2.2.2.g02716	nDi.2.2.scaf00035_291069_292961_Downstream_1000_START290068	dim-mir-5364_predicted	622	645	637	645	3'_agtcgGTTATTTG--TTATGGAGc_5'	5'_ctaaaTAGTGAACAGAATACTTCa_3'	144	-14.72	88.89	66.67	-10.01
3260	nDi.2.2.2.g02778	nDi.2.2.scaf00037_72249_75625_Downstream_1000_START75625	dim-mir-5364_predicted	253	274	268	274	3'_agtcgGTTATTTGT-TATGGAGc_5'	5'_aattaCAA-AAATACGTACCTCc_3'	142	-12.91	88.24	76.47	-10.68
5970	nDi.2.2.2.g02783	nDi.2.2.scaf00037_128226_129501_Downstream_1000_START127225	dim-mir-5364_predicted	380	401	393	401	3'_agtcggtTATTTGTTATGGAGc_5'	5'_ttgttttATATACAATACTTCt_3'	151	-12.34	92.86	85.71	-11.62
6252	nDi.2.2.2.g02815	nDi.2.2.scaf00038_40018_41322_Downstream_1000_START39017	dim-mir-5364_predicted	27	48	40	48	3'_agtcGGTTATTTGTTATGGAGc_5'	5'_atttCCAAAAAAAAAAACCTCa_3'	142	-12.35	82.35	82.35	-11.7	nDi.2.2.2.g02815	nDi.2.2.scaf00038_40018_41322_Downstream_1000_START39017	dim-mir-5364_predicted	254	274	266	274	3'_agtcGGTTATTTGTTATGGAGc_5'	5'_actcTCCATAAA-AATGCCTCa_3'	148	-14.84	88.24	76.47	-10.16
2080	nDi.2.2.2.g02822	nDi.2.2.scaf00038_80166_83085_Downstream_1000_START79165	dim-mir-5364_predicted	915	937	929	937	3'_agtCGG-TTATTTGTTATGGAGc_5'	5'_aacGCCAAATATAAAATACCTTg_3'	154	-20.72	84.21	78.95	-13.78
4614	nDi.2.2.2.g03021	nDi.2.2.scaf00042_249189_251235_Downstream_1000_START251235	dim-mir-5364_predicted	584	605	597	605	3'_agtcggTTATTTGTTATGGAGc_5'	5'_aattgaAACAAAAAATATCTCt_3'	148	-8.32	86.67	80	-8.29
4262	nDi.2.2.2.g03314	nDi.2.2.scaf00049_33543_36917_Downstream_1000_START36917	dim-mir-5364_predicted	715	737	729	737	3'_agtcggTTATTTG-TTATGGAgc_5'	5'_ttgagaAATAGATGAATACCTgt_3'	143	-14	93.33	80	-7.58
3373	nDi.2.2.2.g03620	nDi.2.2.scaf00058_169958_177106_Downstream_1000_START177106	dim-mir-5364_predicted	745	766	759	766	3'_agtCGGTTATTTGTTATGGAGc_5'	5'_tatGTTCACACTTCATACCTCa_3'	143	-9.53	72.22	55.56	-11.74
1805	nDi.2.2.2.g03624	nDi.2.2.scaf00058_200176_205248_Downstream_1000_START205248	dim-mir-5364_predicted	271	292	285	292	3'_agTCGGTTATTTGTTATGGAGc_5'	5'_ttATTCCATTTGTGATACCTCg_3'	152	-18.61	78.95	57.89	-10.42
2948	nDi.2.2.2.g03657	nDi.2.2.scaf00059_195810_206229_Downstream_1000_START194809	dim-mir-5364_predicted	80	101	94	101	3'_agtcggttatttgtTATGGAGc_5'	5'_atttttctgcttttATACCTCc_3'	140	-9.95	100	100	-7.6
4647	nDi.2.2.2.g03813	nDi.2.2.scaf00064_172278_174605_Downstream_1000_START174605	dim-mir-5364_predicted	376	398	391	398	3'_agtcggTTATTTGT-TATGGAGc_5'	5'_ttacgaAATAAAAATATACCTCc_3'	163	-14.18	87.5	87.5	-11.89
5257	nDi.2.2.2.g03982	nDi.2.2.scaf00070_97739_100722_Downstream_1000_START100722	dim-mir-5364_predicted	772	793	786	793	3'_agtcgGTTATTTGTTATGGAGc_5'	5'_caataCAATGAACTATACTTCa_3'	157	-16.84	93.75	81.25	-9.56
5913	nDi.2.2.2.g04008	nDi.2.2.scaf00071_33282_33790_Downstream_1000_START33790	dim-mir-5364_predicted	918	939	932	939	3'_agtcggTTATTTGTTATGGAGc_5'	5'_aaattaAATATATGATACTTCa_3'	148	-9.18	93.33	73.33	-7.72
4179	nDi.2.2.2.g04146	nDi.2.2.scaf00076_41560_44037_Downstream_1000_START40559	dim-mir-5364_predicted	883	905	897	905	3'_agTCGGTTAT-TTGTTATGGAGc_5'	5'_gcAGTTATTATCACAATACTTCa_3'	151	-18.99	85	70	-14.97
2308	nDi.2.2.2.g04296	nDi.2.2.scaf00082_42528_44981_Downstream_1000_START44981	dim-mir-5364_predicted	724	745	737	745	3'_agtcggttatTTGTTATGGAGc_5'	5'_gtattattctAAGAATACCTCt_3'	152	-11.06	90.91	90.91	-7.28
2653	nDi.2.2.2.g04437	nDi.2.2.scaf00088_56238_63781_Downstream_1000_START63781	dim-mir-5364_predicted	1	23	15	23	3'_agtcgGTTATTT--GTTATGGAGc_5'	5'_-ttaaCATTAAATTCAATGCCTCa_3'	148	-14.53	83.33	77.78	-11.93
535	nDi.2.2.2.g04551	nDi.2.2.scaf00093_137559_144552_Downstream_1000_START136558	dim-mir-5364_predicted	9	29	22	29	3'_agtcGGTTATTTGTTATGGAGc_5'	5'_tcttCTAGTGCAC-ATACTTCa_3'	140	-13.91	88.24	64.71	-11.59
6079	nDi.2.2.2.g04713	nDi.2.2.scaf00101_2506_4275_Downstream_1000_START4275	dim-mir-5364_predicted	411	435	427	435	3'_agtCGGTTATTTG---TTATGGAGc_5'	5'_gtcGCTAATTAATGGAAATACCTCa_3'	162	-17.09	80.95	71.43	-8.5
1047	nDi.2.2.2.g05012	nDi.2.2.scaf00118_18162_26945_Downstream_1000_START26945	dim-mir-5364_predicted	26	49	41	49	3'_agTCGGT--TATTTGTTATGGAGc_5'	5'_aaAGCAATTCTAAGAAATACCTCa_3'	159	-14.81	76.19	71.43	-10.71
3768	nDi.2.2.2.g05269	nDi.2.2.scaf00132_82453_85541_Downstream_1000_START85541	dim-mir-5364_predicted	190	208	200	208	3'_agtcGGTTATTTGTTATGGAGc_5'	5'_gattCCACTA---AATACCTCg_3'	150	-17.73	76.47	76.47	-13.08
2542	nDi.2.2.2.g05278	nDi.2.2.scaf00133_28443_32016_Downstream_1000_START27442	dim-mir-5364_predicted	29	54	47	54	3'_agtcGGTTATTTGT----TATGGAGc_5'	5'_tactTCAATATTCAGTTGATACCTCt_3'	149	-14.09	71.43	66.67	-11.91
665	nDi.2.2.2.g05339	nDi.2.2.scaf00137_32059_39140_Downstream_1000_START31058	dim-mir-5364_predicted	452	475	468	475	3'_agtcGGTTATT-T-GTTATGGAGc_5'	5'_gtctTCATTAACATCGATACTTCa_3'	140	-12.09	84.21	68.42	-12.46
3008	nDi.2.2.2.g05758	nDi.2.2.scaf00170_27034_30804_Downstream_1000_START26033	dim-mir-5364_predicted	693	715	707	715	3'_agTCGGTTA-TTTGTTATGGAGc_5'	5'_acATTCTATAAAATAATACCTTa_3'	151	-14.66	85	70	-11.76
1423	nDi.2.2.2.g05833	nDi.2.2.scaf00176_71715_77182_Downstream_1000_START77182	dim-mir-5364_predicted	901	923	915	923	3'_agTCGGTTAT-TTGTTATGGAgc_5'	5'_taATTCATTATAACAATACCTaa_3'	151	-14.71	84.21	78.95	-7.26
5147	nDi.2.2.2.g06199	nDi.2.2.scaf00210_51901_54629_Downstream_1000_START50900	dim-mir-5364_predicted	723	746	738	746	3'_agtcgGTTAT--TTGTTATGGAGc_5'	5'_aacaaCAACAACAACAATACCTCg_3'	164	-22.31	83.33	83.33	-17.72
4720	nDi.2.2.2.g07019	nDi.2.2.scaf00306_36122_39744_Downstream_1000_START39744	dim-mir-5364_predicted	911	932	924	932	3'_agtcggTTATTTGTTATGGAGc_5'	5'_ggatgaAATGAACAAGACCTCg_3'	144	-20.71	93.33	86.67	-13.47
1706	nDi.2.2.2.g07040	nDi.2.2.scaf00309_14966_22780_Downstream_1000_START13965	dim-mir-5364_predicted	447	468	460	468	3'_agtcGGTTATTTGTTATGGAGc_5'	5'_atttCCACTGCATAATACCTTg_3'	150	-20.01	88.24	70.59	-9.77
1975	nDi.2.2.2.g07179	nDi.2.2.scaf00326_21343_24029_Downstream_1000_START20342	dim-mir-5364_predicted	58	80	73	80	3'_agtcGGTTATTTGT-TATGGAGc_5'	5'_tttaCTAATCAATATATACTTCa_3'	149	-12.65	88.89	72.22	-9.96
3190	nDi.2.2.2.g07482	nDi.2.2.scaf00376_35309_37358_Downstream_1000_START34308	dim-mir-5364_predicted	276	295	288	295	3'_agtcGGTTATTTGTTATGGAGc_5'	5'_ctttCCAGTAG--GATACCTCa_3'	155	-18.5	88.24	70.59	-11.61	nDi.2.2.2.g07482	nDi.2.2.scaf00376_35309_37358_Downstream_1000_START34308	dim-mir-5364_predicted	252	271	264	271	3'_agtcGGTTATTTGTTATGGAGc_5'	5'_cttcTTAGTAA--GATACCTCa_3'	151	-13.45	88.24	64.71	-9.76	nDi.2.2.2.g07482	nDi.2.2.scaf00376_35309_37358_Downstream_1000_START34308	dim-mir-5364_predicted	137	159	152	159	3'_agtcggttATTTGT-TATGGAGc_5'	5'_gtcatttcTAATTATATACCTCa_3'	149	-12.91	85.71	78.57	-9.09
1635	nDi.2.2.2.g07494	nDi.2.2.scaf00378_10968_15477_Downstream_1000_START9967	dim-mir-5364_predicted	419	442	434	442	3'_agtcggtTATTTG--TTATGGAGc_5'	5'_tttttgcGTGAACAAAATACCTCc_3'	154	-14.2	87.5	75	-9.33
1900	nDi.2.2.2.g07524	nDi.2.2.scaf00381_34210_39088_Downstream_1000_START39088	dim-mir-5364_predicted	687	708	702	708	3'_agTCGGTTATTTGTTATGGAGc_5'	5'_tcATCCATTAATTGGTACCTCg_3'	152	-21.99	84.21	68.42	-13.54
4254	nDi.2.2.2.g07590	nDi.2.2.scaf00392_5005_7322_Downstream_1000_START7322	dim-mir-5364_predicted	139	161	154	161	3'_agtcGGTTAT-TTGTTATGGAGc_5'	5'_aattCCAATATATTTATACCTTa_3'	145	-14.25	83.33	72.22	-12.44
2608	nDi.2.2.2.g07960	nDi.2.2.scaf00463_29723_33275_Downstream_1000_START28722	dim-mir-5364_predicted	288	308	301	308	3'_agTCGGTTATTTGTTATGGAGc_5'	5'_ttATTTATTAAAC-ATACCTCa_3'	162	-13.72	84.21	73.68	-13.78
5529	nDi.2.2.2.g07993	nDi.2.2.scaf00473_16571_17938_Downstream_1000_START17938	dim-mir-5364_predicted	641	662	654	662	3'_agtcggttatTTGTTATGGAGc_5'	5'_gcgaggagacAACAATACCTTt_3'	144	-14.12	100	90.91	-8.82
935	nDi.2.2.2.g08042	nDi.2.2.scaf00482_3066_10591_Downstream_1000_START2065	dim-mir-5364_predicted	969	990	983	990	3'_agTCGGTTATTTGTTATGGAGc_5'	5'_aaAATTGATAATAGATACCTTa_3'	144	-9.15	84.21	57.89	-11.48	nDi.2.2.2.g08042	nDi.2.2.scaf00482_3066_10591_Downstream_1000_START2065	dim-mir-5364_predicted	514	535	527	535	3'_agTCGGTTATTTGTTATGGAGc_5'	5'_gcAGGTAATAGCGAATACTTCa_3'	152	-19.04	84.21	68.42	-9.63
1322	nDi.2.2.2.g08131	nDi.2.2.scaf00500_3635_10990_Downstream_1000_START10990	dim-mir-5364_predicted	414	439	432	439	3'_agTCGGTT--ATTT-GT-TATGGAGc_5'	5'_ttAGCTAATCTAAATCACATATCTCc_3'	149	-14.78	82.61	73.91	-12.82
3995	nDi.2.2.2.g08532	nDi.2.2.scaf00591_8156_10059_Downstream_1000_START10059	dim-mir-5364_predicted	428	449	442	449	3'_agtcggtTATTTGTTATGGAGc_5'	5'_ttaatatAAAAATTATACCTCa_3'	155	-11.14	85.71	78.57	-10.58
3409	nDi.2.2.2.g08595	nDi.2.2.scaf00609_8610_11810_Downstream_1000_START11810	dim-mir-5364_predicted	480	500	493	500	3'_agTCGGTTATTTGTTATGGAGc_5'	5'_gtAGTTCATTTGC-ATACCTCt_3'	150	-14.32	78.95	63.16	-7.66
3409	nDi.2.2.2.g08604	nDi.2.2.scaf00610_16637_19837_Downstream_1000_START15636	dim-mir-5364_predicted	480	500	493	500	3'_agTCGGTTATTTGTTATGGAGc_5'	5'_gtAGTTCATTTGC-ATACCTCt_3'	150	-14.32	78.95	63.16	-7.66
6423	nDi.2.2.2.g08631	nDi.2.2.scaf00619_3736_4997_Downstream_1000_START4997	dim-mir-5364_predicted	499	519	511	519	3'_agTCGGTTATTTGTTATGGAGc_5'	5'_gcGGACGACACA-AATACCTCa_3'	154	-16.04	78.95	68.42	-12.44
6275	nDi.2.2.2.g08947	nDi.2.2.scaf00710_8956_9457_Downstream_1000_START7955	dim-mir-5364_predicted	811	834	828	834	3'_agtcggTTATTT--GTTATGGAGc_5'	5'_tgtaaaAATAAATTCTGTACCTCa_3'	143	-13.18	82.35	76.47	-10.47
4419	nDi.2.2.2.g09197	nDi.2.2.scaf00799_11142_14165_Downstream_1000_START14165	dim-mir-5364_predicted	650	670	663	670	3'_agtCGGTTATTTGTTATGGAGc_5'	5'_tttGCCCCTTGGC-ATACCTCa_3'	149	-14.19	77.78	66.67	-9.71
5953	nDi.2.2.2.g09450	nDi.2.2.scaf00897_14876_16470_Downstream_1000_START13875	dim-mir-5364_predicted	414	435	427	435	3'_agtcggTTATTTGTTATGGAGc_5'	5'_ttaaaaAACCAAAAATATCTCa_3'	140	-12.22	80	73.33	-7.39
1002	nDi.2.2.2.g09757	nDi.2.2.scaf01039_3469_13679_Downstream_1000_START2468	dim-mir-5364_predicted	716	738	731	738	3'_agtcggTTA-TTTGTTATGGAGc_5'	5'_tcacaaAATCGTTCGATACCTCa_3'	147	-14.96	81.25	68.75	-9.9
2357	nDi.2.2.2.g09879	nDi.2.2.scaf01099_7700_11335_Downstream_1000_START6699	dim-mir-5364_predicted	782	803	795	803	3'_agtcggttatttGTTATGGAGc_5'	5'_ttaagttcggtcTAATACCTCg_3'	146	-20.97	100	88.89	-10.23	nDi.2.2.2.g09879	nDi.2.2.scaf01099_7700_11335_Downstream_1000_START6699	dim-mir-5364_predicted	691	711	703	711	3'_agtcGGTTATTTGTTATGGAGc_5'	5'_aattCTTATAAA-AATACTTCa_3'	148	-10.34	88.24	76.47	-9.12
5010	nDi.2.2.2.g11024	nDi.2.2.scaf02654_451_1244_Downstream_639_START1244	dim-mir-5364_predicted	277	298	290	298	3'_agtcggTTATTTGTTATGGAGc_5'	5'_aagatgAAGAAACAATACTTCt_3'	156	-14.5	93.33	86.67	-13.92

## Sheet: Brugia 13, site position cons.
	Site 1																					Site 2
OrtoID	Internal_ID	Scaffold	Protein_ID	Start	End	Strand	Description	Locus_tag	Gene	mirna	Miranda Mirna Start	Miranda Mirna End	PITA Mirna Start	PITA Mirna End	Miranda Gene Seq	Miranda Mirna Seq	Miranda_score	Mirand_energy	Miranda_pc_similarity	Miranda_pc_identity	PITA ddG	Internal_ID	Scaffold	Protein_ID	Start	End	Strand	Description	Locus_tag	Gene	mirna	Miranda Mirna Start	Miranda Mirna End	PITA Mirna Start	PITA Mirna End	Miranda Gene Seq	Miranda Mirna Seq	Miranda_score	Mirand_energy	Miranda_pc_similarity	Miranda_pc_identity	PITA ddG
5258	EDP31577.1_DS239411_436260_437260	DS239411	EDP31577.1	435486	436260	+	NifU-like protein, putative	Bm1_36610	EDP31577.1_DS239411_436260_437260	bpa-mir-5364|Bpa0028	244	264	256	264	3'_agtcgGTTATTTGTTATGGAGc_5'	5'_agaaaCAA-ATGTAATACCTCa_3'	155	-13.87	87.5	75	-9.55
1467	EDP32024.1_DS239411_3641278_3642278	DS239411	EDP32024.1	3642278	3646572	-	Zinc finger, C2H2 type family protein	Bm1_38815	EDP32024.1_DS239411_3641278_3642278	bpa-mir-5364|Bpa0028	714	736	729	736	3'_agtcgGTTATTTGT-TATGGAGc_5'	5'_ttgtgCAGTCCTTACATACCTCa_3'	144	-17.26	76.47	64.71	-12.67
1573	EDP32016.1_DS239411_3581118_3582118	DS239411	EDP32016.1	3582118	3585640	-	protein C33A11.1, putative	Bm1_38775	EDP32016.1_DS239411_3581118_3582118	bpa-mir-5364|Bpa0028	363	386	379	386	3'_agTCGGTTATT--TGTTATGGAGc_5'	5'_atATCTAATTGCTATCATACCTCa_3'	151	-12.39	76.19	61.9	-8.89
3260	EDP36550.1_DS238654_24625_25625	DS238654	EDP36550.1	25625	28731	-	Twik (KCNK-like) family of potassium channels, alpha subunit 5	Bm1_15670	EDP36550.1_DS238654_24625_25625	bpa-mir-5364|Bpa0028	725	745	737	745	3'_agTCGGTTATTTGTTATGGAGc_5'	5'_tcAACTTCTTAA-AATACCTCa_3'	150	-11.59	73.68	68.42	-9.49	EDP36550.1_DS238654_24625_25625	DS238654	EDP36550.1	25625	28731	-	Twik (KCNK-like) family of potassium channels, alpha subunit 5	Bm1_15670	EDP36550.1_DS238654_24625_25625	bpa-mir-5364|Bpa0028	269	291	284	291	3'_agTCGGTTATTTGT-TATGGAGc_5'	5'_gcATCTAAAAAAAATATACTTCa_3'	147	-11.82	80	70	-8.85
3373	EDP32339.1_DS239411_5768182_5769182	DS239411	EDP32339.1	5760760	5768182	+	LD36024p, putative	Bm1_40370	EDP32339.1_DS239411_5768182_5769182	bpa-mir-5364|Bpa0028	726	747	740	747	3'_agtcggttatttgtTATGGAGc_5'	5'_atgtttcacactttATACCTCa_3'	140	-9.29	100	100	-10.16
2948	EDP34217.1_DS239347_22304_23304	DS239347	EDP34217.1	18872	22304	+	Ets-domain containing protein	Bm1_27305	EDP34217.1_DS239347_22304_23304	bpa-mir-5364|Bpa0028	79	100	93	100	3'_agtcggttatttgtTATGGAGc_5'	5'_cttttttgctgcttATACCTCc_3'	140	-9.71	100	100	-10.39
6079	EDP34582.1_DS239210_72241_73241	DS239210	EDP34582.1	73241	74202	-	high mobility group protein, putative	Bm1_25620	EDP34582.1_DS239210_72241_73241	bpa-mir-5364|Bpa0028	432	456	448	456	3'_agtCGGTTATTTG---TTATGGAGc_5'	5'_gttGCTAATTAATGGAAATACCTCa_3'	162	-15.94	80.95	71.43	-9.16
3768	EDP33984.1_DS239371_122357_123357	DS239371	EDP33984.1	119382	122357	+	hypothetical protein	Bm1_28665	EDP33984.1_DS239371_122357_123357	bpa-mir-5364|Bpa0028	183	203	196	203	3'_agTCGGTTATTTGTTATGGAGc_5'	5'_ttATCTTGTCTA-GATACCTCa_3'	142	-11.13	73.68	57.89	-8.73
2542	EDP38607.1_DS237620_12739_13739	DS237620	EDP38607.1	9307	12739	+	Zinc finger in N-recognin family protein	Bm1_05425	EDP38607.1_DS237620_12739_13739	bpa-mir-5364|Bpa0028	22	43	36	43	3'_agtcggtTATTTGTTATGGAGc_5'	5'_tcaatatATAATTGATACCTCt_3'	159	-12.67	92.86	78.57	-9.67	EDP38607.1_DS237620_12739_13739	DS237620	EDP38607.1	9307	12739	+	Zinc finger in N-recognin family protein	Bm1_05425	EDP38607.1_DS237620_12739_13739	bpa-mir-5364|Bpa0028	22	43	17	24	3'_agtcggtTATTTGTTATGGAGc_5'	5'_tcaatatATAATTGATACCTCt_3'	159	-12.67	92.86	78.57	-7.42
3190	EDP35985.1_DS238813_46992_47992	DS238813	EDP35985.1	45116	46992	+	ADP,ATP carrier protein, heart/skeletal muscle isoform T1, putative	Bm1_18515	EDP35985.1_DS238813_46992_47992	bpa-mir-5364|Bpa0028	258	277	270	277	3'_agtcGGTTATTTGTTATGGAGc_5'	5'_cttcCCAGTAG--GATACCTCa_3'	155	-18.03	88.24	70.59	-8.08
1635	EDP38849.1_DS237426_6666_7666	DS237426	EDP38849.1	7666	11892	-	Delta-1-pyrroline-5-carboxylate dehydrogenase, mitochondrial precursor, putative	Bm1_04205	EDP38849.1_DS237426_6666_7666	bpa-mir-5364|Bpa0028	405	428	421	428	3'_agtcgGTTATTTGT--TATGGAGc_5'	5'_tttaaCTATGAACAACATACCTCa_3'	160	-15.66	83.33	77.78	-10.5
1900	EDP33407.1_DS239395_377802_378802	DS239395	EDP33407.1	373104	377802	+	LEM domain containing protein	Bm1_31790	EDP33407.1_DS239395_377802_378802	bpa-mir-5364|Bpa0028	667	688	682	688	3'_agTCGGTTATTTGTTATGGAGc_5'	5'_tcATCCATTAATTGGTACCTCg_3'	152	-21.99	84.21	68.42	-12.63
5010	EDP36467.1_DS238678_35280_36280	DS238678	EDP36467.1	36280	37404	-	gag protein, putative	Bm1_16100	EDP36467.1_DS238678_35280_36280	bpa-mir-5364|Bpa0028	275	294	286	294	3'_agTCGGTTATTTGTTATGGAGc_5'	5'_gcAGCGA--AATTAATACTTCa_3'	141	-16.31	78.95	68.42	-11.52

## Sheet: Dim 13, site position cons.
	Site 1														Site 2														Site 3
OrtoID	Gene_ID	Gene	mirna	Miranda Mirna Start	Miranda Mirna End	PITA Mirna Start	PITA Mirna End	Miranda Gene Seq	Miranda Mirna Seq	Miranda_score	Mirand_energy	Miranda_pc_similarity	Miranda_pc_identity	PITA ddG	Gene_ID	Gene	mirna	Miranda Mirna Start	Miranda Mirna End	PITA Mirna Start	PITA Mirna End	Miranda Gene Seq	Miranda Mirna Seq	Miranda_score	Mirand_energy	Miranda_pc_similarity	Miranda_pc_identity	PITA ddG	Gene_ID	Gene	mirna	Miranda Mirna Start	Miranda Mirna End	PITA Mirna Start	PITA Mirna End	Miranda Gene Seq	Miranda Mirna Seq	Miranda_score	Mirand_energy	Miranda_pc_similarity	Miranda_pc_identity	PITA ddG
5258	nDi.2.2.2.g00848	nDi.2.2.scaf00007_297037_297806_Downstream_1000_START297806	dim-mir-5364_predicted	242	262	254	262	3'_agTCGGTTATTTGTTATGGAGc_5'	5'_ggAACAAAT-CGCAATACCTTg_3'	142	-17.66	78.95	68.42	-7.53
1467	nDi.2.2.2.g01416	nDi.2.2.scaf00014_216996_226192_Downstream_1000_START226192	dim-mir-5364_predicted	894	915	907	915	3'_agtcggTTATTTGTTATGGAgc_5'	5'_ctataaAAAAAACAATACCTaa_3'	152	-14.3	92.86	92.86	-16.01	nDi.2.2.2.g01416	nDi.2.2.scaf00014_216996_226192_Downstream_1000_START226192	dim-mir-5364_predicted	694	716	709	716	3'_agtcgGTTATTTGT-TATGGAGc_5'	5'_ttgtgCAGTTTTCACATACCTCa_3'	148	-14.99	76.47	70.59	-8.37
1573	nDi.2.2.2.g01425	nDi.2.2.scaf00014_288497_291849_Downstream_1000_START291849	dim-mir-5364_predicted	370	393	386	393	3'_agtcGGTTATT--TGTTATGGAGc_5'	5'_acgtTTAATTACTGTCATACCTCa_3'	145	-13.57	78.95	57.89	-8.05
3260	nDi.2.2.2.g02778	nDi.2.2.scaf00037_72249_75625_Downstream_1000_START75625	dim-mir-5364_predicted	253	274	268	274	3'_agtcgGTTATTTGT-TATGGAGc_5'	5'_aattaCAA-AAATACGTACCTCc_3'	142	-12.91	88.24	76.47	-10.68
3373	nDi.2.2.2.g03620	nDi.2.2.scaf00058_169958_177106_Downstream_1000_START177106	dim-mir-5364_predicted	745	766	759	766	3'_agtCGGTTATTTGTTATGGAGc_5'	5'_tatGTTCACACTTCATACCTCa_3'	143	-9.53	72.22	55.56	-11.74
2948	nDi.2.2.2.g03657	nDi.2.2.scaf00059_195810_206229_Downstream_1000_START194809	dim-mir-5364_predicted	80	101	94	101	3'_agtcggttatttgtTATGGAGc_5'	5'_atttttctgcttttATACCTCc_3'	140	-9.95	100	100	-7.6
6079	nDi.2.2.2.g04713	nDi.2.2.scaf00101_2506_4275_Downstream_1000_START4275	dim-mir-5364_predicted	411	435	427	435	3'_agtCGGTTATTTG---TTATGGAGc_5'	5'_gtcGCTAATTAATGGAAATACCTCa_3'	162	-17.09	80.95	71.43	-8.5
3768	nDi.2.2.2.g05269	nDi.2.2.scaf00132_82453_85541_Downstream_1000_START85541	dim-mir-5364_predicted	190	208	200	208	3'_agtcGGTTATTTGTTATGGAGc_5'	5'_gattCCACTA---AATACCTCg_3'	150	-17.73	76.47	76.47	-13.08
2542	nDi.2.2.2.g05278	nDi.2.2.scaf00133_28443_32016_Downstream_1000_START27442	dim-mir-5364_predicted	29	54	47	54	3'_agtcGGTTATTTGT----TATGGAGc_5'	5'_tactTCAATATTCAGTTGATACCTCt_3'	149	-14.09	71.43	66.67	-11.91
3190	nDi.2.2.2.g07482	nDi.2.2.scaf00376_35309_37358_Downstream_1000_START34308	dim-mir-5364_predicted	276	295	288	295	3'_agtcGGTTATTTGTTATGGAGc_5'	5'_ctttCCAGTAG--GATACCTCa_3'	155	-18.5	88.24	70.59	-11.61	nDi.2.2.2.g07482	nDi.2.2.scaf00376_35309_37358_Downstream_1000_START34308	dim-mir-5364_predicted	252	271	264	271	3'_agtcGGTTATTTGTTATGGAGc_5'	5'_cttcTTAGTAA--GATACCTCa_3'	151	-13.45	88.24	64.71	-9.76	nDi.2.2.2.g07482	nDi.2.2.scaf00376_35309_37358_Downstream_1000_START34308	dim-mir-5364_predicted	137	159	152	159	3'_agtcggttATTTGT-TATGGAGc_5'	5'_gtcatttcTAATTATATACCTCa_3'	149	-12.91	85.71	78.57	-9.09
1635	nDi.2.2.2.g07494	nDi.2.2.scaf00378_10968_15477_Downstream_1000_START9967	dim-mir-5364_predicted	419	442	434	442	3'_agtcggtTATTTG--TTATGGAGc_5'	5'_tttttgcGTGAACAAAATACCTCc_3'	154	-14.2	87.5	75	-9.33
1900	nDi.2.2.2.g07524	nDi.2.2.scaf00381_34210_39088_Downstream_1000_START39088	dim-mir-5364_predicted	687	708	702	708	3'_agTCGGTTATTTGTTATGGAGc_5'	5'_tcATCCATTAATTGGTACCTCg_3'	152	-21.99	84.21	68.42	-13.54
5010	nDi.2.2.2.g11024	nDi.2.2.scaf02654_451_1244_Downstream_639_START1244	dim-mir-5364_predicted	277	298	290	298	3'_agtcggTTATTTGTTATGGAGc_5'	5'_aagatgAAGAAACAATACTTCt_3'	156	-14.5	93.33	86.67	-13.92
