# Supplementary material for: A novel member of the let-7 microRNA family is associated with developmental transitions in filarial nematode parasites
Source: BMC Genomics. 2015 Apr 22;16(1):331. doi: 10.1186/s12864-015-1536-y (PMC4428239; doi:10.1186/s12864-015-1536-y)
Supplement: Additional file 9: — Additional miRNAs targeting Bm1_27305, Bm1_05425 &Bm1_25620. [file 12864_2015_1536_MOESM9_ESM.xlsx]

## Sheet: Bm1_27305
Brugia	microRNA	Position	Seed	dGduplex	dGopen	ddG	D. immitis	microRNA	Position	Seed	dGduplex	dGopen	ddG
								bpa-let-7	94	7:1:0	-12.4	-3.89	-8.5
	bpa-let-7	100	7:0:0	-18.7	-1.28	-17.41		bpa-let-7	101	7:0:0	-18.5	-1.37	-17.12
	bpa-lin-4_star	113	7:0:1	-11	-0.93	-10.06		bpa-lin-4_star	413	8:0:1	-14.7	-6.09	-8.6
	bpa-mir-5364	93	7:0:0	-11.6	-1.2	-10.39		bpa-mir-5364	94	7:0:0	-11.5	-3.89	-7.6
								bpa-mir-5364	101	7:1:0	-13	-1.37	-11.62
								bpa-mir-5871	97	8:1:0	-15.13	-3.05	-12.07
	bpa-mir-5871	103	8:0:0	-13.3	-1.76	-11.53		bpa-mir-5871	104	8:0:1	-15.35	-4.49	-10.85
	bpa-mir-5876	96	7:0:0	-22.5	-1.24	-21.25		bpa-mir-5876	97	7:0:0	-16.7	-3.09	-13.6
	bpa-mir-5876	103	7:0:0	-21.8	-1.76	-20.03		bpa-mir-5876	104	7:0:1	-20.2	-3.36	-16.83
								bpa-mir-84-3p_star	94	7:1:0	-12.6	-3.89	-8.7
	bpa-mir-84-3p_star	100	7:0:0	-18.1	-1.28	-16.81		bpa-mir-84-3p_star	101	7:0:0	-14.8	-1.37	-13.42
								bpa-mir-84-5p	94	7:1:0	-12.6	-3.89	-8.7
	bpa-mir-84-5p	100	7:0:0	-18.1	-1.28	-16.81		bpa-mir-84-5p	101	7:0:0	-14.8	-1.37	-13.42

## Sheet: Bm1_05425
Brugia	microRNA	Position	Seed	dGduplex	dGopen	ddG	D. immitis	microRNA	Position	Seed	dGduplex	dGopen	ddG
	Bpa0100	34	7:0:1	-12.61	-5.16	-7.44		Bpa0100	45	7:0:1	-12.95	-5.12	-7.82
	bpa-mir-5364	17	7:0:1	-13	-5.57	-7.42
	bpa-mir-5364	36	7:0:0	-13.7	-4.02	-9.67		bpa-mir-5364	47	7:0:0	-16.8	-4.88	-11.91
	Bpa0061	178	8:0:1	-15.09	-7.88	-7.2		Bpa0061	94	7:1:1	-14.85	-6.71	-8.13

## Sheet: Bm1_25620
Brugia	microRNA	Position	Seed	dGduplex	dGopen	ddG	D. immitis	microRNA	Position	Seed	dGduplex	dGopen	ddG
	bpa-mir-5366_star	46	7:0:0	-12.1	-1.78	-10.31		bpa-mir-5366_star	52	7:1:1	-11.31	-2.89	-8.41
	Bpa0098	44	8:0:1	-11.49	-2.47	-9.01		Bpa0098	54	8:1:1	-10.81	-3.12	-7.68
	bpa-mir-5366	432	7:0:1	-16.7	-7.77	-8.92		bpa-mir-5366	66	7:0:1	-15.7	-7.05	-8.64
	bma-miR-72	416	8:0:1	-13	-5.11	-7.88		bma-miR-72	126	7:0:0	-15.9	-7.57	-8.32
	bma-miR-124	115	7:0:1	-14.6	-4.7	-9.89		bma-miR-124	257	7:0:1	-13.9	-6.19	-7.7
	bpa-bantam	413	8:0:1	-15.8	-5.6	-10.19		bpa-bantam	393	8:0:1	-16	-7.22	-8.77
	bpa-mir-5364	448	8:0:0	-17.2	-8.03	-9.16		bpa-mir-5364	427	8:0:0	-17.5	-8.99	-8.5
